# Supplementary material for: Genetic compensation prevents myopathy and heart failure in an in vivo model of Bag3 deficiency
Source: PLoS Genet. 2020 Nov 2;16(11):e1009088. doi: 10.1371/journal.pgen.1009088 (PMC7605898; doi:10.1371/journal.pgen.1009088)
Supplement: S2 Table — (XLSX) [file pgen.1009088.s023.xlsx]

## Sheet: results
	2866
	Protein IDs	Protein names	Gene names	Gene name	Fasta headers	Number of proteins	Peptides	Unique peptides	Sequence coverage [%]	Mol. weight [kDa]	Sequence length	Q-value	Score	Intensity	LFQ intensity mut	LFQ intensity WT	Intensity LFQ	LOG LFQ	LOG LFQ B significant	Rank	Name	Only identified by site	Potential contaminant	id
	significantly up-regulated proteins																			1
	Q7ZV96;E9QIR9		rpl10	rpl10	>tr|Q7ZV96|Q7ZV96_DANRE QM protein OS=Danio rerio GN=rpl10 PE=2 SV=1;>tr|E9QIR9|E9QIR9_DANRE Uncharacterized protein OS=Danio rerio GN=rpl10 PE=4 SV=1	2	13	13	52.1	24.611	215	0	59.384	211150000	427470000	6266100	433736100	6.09211	+	2	rpl10			2668
	significantly down-regulated proteins																			2.5
	Q9DDT0	Ferritin	fth1a	fth1a	>tr|Q9DDT0|Q9DDT0_DANRE Ferritin OS=Danio rerio GN=fth1a PE=2 SV=1	1	7	7	51.4	20.719	177	0	63.576	835870000	43431000	796630000	840061000	-4.19711	+	3	fth1a			2798
	Q6DI16	Calsequestrin	casq2	casq2	>tr|Q6DI16|Q6DI16_DANRE Calsequestrin OS=Danio rerio GN=casq2 PE=2 SV=1	1	5	5	13.7	47.33	409	0	12.675	171550000	16669000	330920000	347589000	-4.31124	+	3	casq2			2205
	F1R6R2		si:ch211-270n8.1	si:ch211-270n8.1	>tr|F1R6R2|F1R6R2_DANRE Uncharacterized protein (Fragment) OS=Danio rerio GN=si:ch211-270n8.1 PE=4 SV=1	1	7	7	42	28.932	255	0	15.619	77178000	5796500	106440000	112236500	-4.19871	+	3	si:ch211-270n8.1			1555
	F1QSI3;F8W3J9		tnni2a.2	tnni2a.2	>tr|F1QSI3|F1QSI3_DANRE Uncharacterized protein OS=Danio rerio GN=tnni2a.2 PE=4 SV=1;>tr|F8W3J9|F8W3J9_DANRE Uncharacterized protein OS=Danio rerio GN=tnni2a.2 PE=4 SV=1	2	6	5	26.1	18.773	161	0	87.939	54829000	4840500	85860000	90700500	-4.14876	+	3	tnni2a.2			1318
	further detected proteins																			18
	A2BGX6;F1Q5K4;F1QAF1		myhc4	myhc4	>tr|A2BGX6|A2BGX6_DANRE Uncharacterized protein OS=Danio rerio GN=myhc4 PE=4 SV=1;>tr|F1Q5K4|F1Q5K4_DANRE Uncharacterized protein OS=Danio rerio GN=myhc4 PE=4 SV=1	3	259	16	78.4	222.17	1935	0	323.31	1432800000000	706770000000	370590000000	1077360000000	0.931417		19				51
	Q9I8V1		actc1b	actc1b	>tr|Q9I8V1|Q9I8V1_DANRE Actin, alpha 1, skeletal muscle OS=Danio rerio GN=actc1b PE=2 SV=1	1	58	0	94.7	41.972	377	0	323.31	228230000000	213550000000	70541000000	284091000000	1.59804		19				2810
	Q9I8V0	Parvalbumin-2	pvalb2	pvalb2	>sp|Q9I8V0|PRV2_DANRE Parvalbumin-2 OS=Danio rerio GN=pvalb2 PE=3 SV=3	1	24	19	99.1	11.622	109	0	323.31	93205000000	113230000000	28556000000	141786000000	1.98739		19				2809
	Q7SXL4	Nucleoside diphosphate kinase	nme2b.2	nme2b.2	>tr|Q7SXL4|Q7SXL4_DANRE Nucleoside diphosphate kinase OS=Danio rerio GN=nme2b.2 PE=2 SV=1	1	21	10	87.6	17.123	153	0	184.21	144420000000	112610000000	93610000000	206220000000	0.2666		19				2535
	A2BHA3		ckma	ckma	>tr|A2BHA3|A2BHA3_DANRE Uncharacterized protein OS=Danio rerio GN=ckma PE=3 SV=1	1	56	38	82.2	42.814	381	0	323.31	313160000000	91293000000	209160000000	300453000000	-1.19603		19				52
	O93409;E9QJI5;Q66I73;E9QG51		mylpfa	mylpfa	>tr|O93409|O93409_DANRE Mylz2 protein OS=Danio rerio GN=mylpfa PE=2 SV=1;>tr|E9QJI5|E9QJI5_DANRE Uncharacterized protein OS=Danio rerio GN=mylpfa PE=4 SV=1	4	29	28	95.3	18.865	169	0	323.31	80488000000	77163000000	40900000000	118063000000	0.915808		19				1790
	A0JMP4;F1QDJ6	Calcium-transporting ATPase	atp2a1l	atp2a1l	>tr|A0JMP4|A0JMP4_DANRE ATPase, Ca++ transporting, cardiac muscle, fast twitch 1 like OS=Danio rerio GN=atp2a1l PE=2 SV=1	2	101	66	63.9	108.93	991	0	323.31	256300000000	72363000000	126540000000	198903000000	-0.806269		19				11
	Q08BA1	ATP synthase subunit alpha	atp5a1	atp5a1	>tr|Q08BA1|Q08BA1_DANRE ATP synthase subunit alpha OS=Danio rerio GN=atp5a1 PE=2 SV=1	1	78	78	80.4	59.743	551	0	323.31	86418000000	49483000000	99844000000	149327000000	-1.01274		19				1798
	Q8AX99		actn3b	actn3b	>tr|Q8AX99|Q8AX99_DANRE Actn3b OS=Danio rerio GN=actn3b PE=2 SV=1	1	103	42	85.4	103.86	898	0	323.31	121750000000	44716000000	66167000000	110883000000	-0.565321		19				2753
	F1R2V7	ATP synthase subunit beta	zgc:163069	zgc:163069	>tr|F1R2V7|F1R2V7_DANRE ATP synthase subunit beta OS=Danio rerio GN=zgc:163069 PE=3 SV=1	1	42	42	77.5	56.474	529	0	323.31	73730000000	43499000000	69006000000	112505000000	-0.66574		19				1491
	A8KBU7;A6H8Q3		mybphb	mybphb	>tr|A8KBU7|A8KBU7_DANRE Uncharacterized protein OS=Danio rerio GN=mybphb PE=2 SV=1;>tr|A6H8Q3|A6H8Q3_DANRE Uncharacterized protein OS=Danio rerio GN=mybphb PE=2 SV=1	2	39	38	61.4	52.856	487	0	323.31	62859000000	42546000000	21002000000	63548000000	1.0185		19				173
	P13104;F1RE40	Tropomyosin alpha-1 chain	tpma	tpma	>sp|P13104|TPM1_DANRE Tropomyosin alpha-1 chain OS=Danio rerio GN=tpma PE=2 SV=1;>tr|F1RE40|F1RE40_DANRE Tropomyosin alpha-1 chain OS=Danio rerio GN=tpma PE=3 SV=1	2	52	18	84.5	32.722	284	0	323.31	58582000000	42404000000	9233600000	51637600000	2.19924		19				1792
	F1R5A5;F1QV31;E9QBD7;A8KBU6;E9QFT4;F1Q4X3;CON__H-INV:HIT000292931;CON__Q9H552		krt5	krt5	>tr|F1R5A5|F1R5A5_DANRE Uncharacterized protein OS=Danio rerio GN=krt5 PE=3 SV=1;>tr|F1QV31|F1QV31_DANRE Uncharacterized protein OS=Danio rerio GN=krt5 PE=3 SV=1;>tr|E9QBD7|E9QBD7_DANRE Uncharacterized protein OS=Danio rerio GN=krt5 PE=4 SV=1	8	55	27	56.9	58.786	561	0	323.31	43363000000	41979000000	18787000000	60766000000	1.15993		19				1369
	F1QBW7;F1QYM5		eno3	eno3	>tr|F1QBW7|F1QBW7_DANRE Uncharacterized protein (Fragment) OS=Danio rerio GN=eno3 PE=3 SV=1	2	61	15	89.1	51.208	467	0	323.31	67734000000	38585000000	71300000000	109885000000	-0.885862		19				1025
	Q90XG0	Triosephosphate isomerase B	tpi1b	tpi1b	>sp|Q90XG0|TPISB_DANRE Triosephosphate isomerase B OS=Danio rerio GN=tpi1b PE=2 SV=1	1	43	14	98.4	26.827	248	0	323.31	45682000000	36578000000	45421000000	81999000000	-0.312383		19				2781
	Q5XJ10;E9QIH5;E9QGA9;E9QCY9	Glyceraldehyde-3-phosphate dehydrogenase	gapdh	gapdh	>sp|Q5XJ10|G3P_DANRE Glyceraldehyde-3-phosphate dehydrogenase OS=Danio rerio GN=gapdh PE=2 SV=2;>tr|E9QIH5|E9QIH5_DANRE Glyceraldehyde-3-phosphate dehydrogenase OS=Danio rerio GN=gapdh PE=3 SV=2;>tr|E9QGA9|E9QGA9_DANRE Glyceraldehyde-3-phosphate dehydrogen	4	39	35	92.2	35.784	333	0	323.31	98195000000	36318000000	72332000000	108650000000	-0.993949		19				2087
	Q6IQX1		myhz2	myhz2	>tr|Q6IQX1|Q6IQX1_DANRE Myosin, heavy polypeptide 2, fast muscle specific OS=Danio rerio GN=myhz2 PE=2 SV=1	1	242	8	74.3	221.88	1935	0	323.31	68963000000	36310000000	12505000000	48815000000	1.53786		19				2260
	Q6DHB6;Q1LXJ8;CON__Q14525;CON__Q9UE12;CON__Q15323;CON__Q9C075;CON__Q497I4;CON__P05784		krt17	krt17	>tr|Q6DHB6|Q6DHB6_DANRE Uncharacterized protein OS=Danio rerio GN=zgc:92533 PE=2 SV=1	8	66	12	93.8	49.994	466	0	323.31	33615000000	32391000000	12621000000	45012000000	1.35977		19				2187
	Q7T306		ckmb	ckmb	>tr|Q7T306|Q7T306_DANRE Ckmb protein OS=Danio rerio GN=ckmb PE=2 SV=1	1	54	34	96.8	42.851	380	0	323.31	159850000000	32163000000	111720000000	143883000000	-1.79641		19				2579
	Q7T334	Malate dehydrogenase	mdh2	mdh2	>tr|Q7T334|Q7T334_DANRE Malate dehydrogenase OS=Danio rerio GN=mdh2 PE=2 SV=1	1	38	38	92.6	35.42	337	0	323.31	46362000000	30401000000	36473000000	66874000000	-0.26271		19				2581
	Q803Q7		aldoaa	aldoaa	>tr|Q803Q7|Q803Q7_DANRE Fructose-bisphosphate aldolase OS=Danio rerio GN=aldoaa PE=2 SV=1	1	43	22	85.4	39.74	364	0	296.71	74392000000	29235000000	40108000000	69343000000	-0.456193		19				2737
	F1Q766		ckmt2a	ckmt2a	>tr|F1Q766|F1Q766_DANRE Uncharacterized protein OS=Danio rerio GN=ckmt2a PE=3 SV=1	1	44	37	78.4	46.895	417	0	323.31	62002000000	28880000000	42751000000	71631000000	-0.565887		19				932
	Q90486;O93548;F6NT71;Q7T1B0	Hemoglobin subunit beta-1	ba1	ba1	>sp|Q90486|HBB1_DANRE Hemoglobin subunit beta-1 OS=Danio rerio GN=ba1 PE=1 SV=3	4	15	3	81.8	16.389	148	0	289.33	36405000000	28342000000	22779000000	51121000000	0.315237		19				2776
	Q503C7	Phosphorylase	pygma	pygma	>tr|Q503C7|Q503C7_DANRE Phosphorylase OS=Danio rerio GN=pygma PE=2 SV=1	1	97	68	77.9	96.931	842	0	323.31	76950000000	24829000000	44740000000	69569000000	-0.849539		19				1950
	Q9I8U7;B8JKH7;B8JKH6		mylz3	mylz3	>tr|Q9I8U7|Q9I8U7_DANRE Fast skeletal muscle myosin light polypeptide 3 OS=Danio rerio GN=mylz3 PE=2 SV=1;>tr|B8JKH7|B8JKH7_DANRE Uncharacterized protein OS=Danio rerio GN=mylz3 PE=4 SV=1	3	22	18	96	16.768	151	0	297.18	30334000000	24739000000	14971000000	39710000000	0.724617		19				2807
	F1R6C7;F1QT59;E7F828		myha	myha	>tr|F1R6C7|F1R6C7_DANRE Uncharacterized protein OS=Danio rerio GN=myha PE=4 SV=2	3	238	23	75.9	222.2	1933	0	323.31	30843000000	24092000000	808860000	24900860000	4.89652		19				1544
	Q6IMW7		pvalb4	pvalb4	>tr|Q6IMW7|Q6IMW7_DANRE Parvalbumin 4 OS=Danio rerio GN=pvalb4 PE=4 SV=1	1	23	22	99.1	11.581	109	0	323.31	86404000000	23750000000	106140000000	129890000000	-2.15997		19				2231
	Q804W0		pvalb1	pvalb1	>tr|Q804W0|Q804W0_DANRE Parvalbumin 1 OS=Danio rerio GN=pvalb1 PE=4 SV=1	1	13	10	88.1	11.428	109	0	323.31	21697000000	23441000000	9973400000	33414400000	1.23288		19				2747
	E7FES0		apoa1b	apoa1b	>tr|E7FES0|E7FES0_DANRE Uncharacterized protein OS=Danio rerio GN=apoa1b PE=3 SV=1	1	38	38	89.9	30.139	257	0	323.31	20514000000	21610000000	16555000000	38165000000	0.384432		19				735
	Q68EH2	Adenylate kinase isoenzyme 1	ak1	ak1	>tr|Q68EH2|Q68EH2_DANRE Uncharacterized protein OS=Danio rerio GN=ak1 PE=2 SV=1	1	42	42	97.9	21.442	194	0	323.31	36200000000	21453000000	66036000000	87489000000	-1.62207		19				2122
	Q8JHI0;F1R1Y3;A2CEZ0		slc25a5	slc25a5	>tr|Q8JHI0|Q8JHI0_DANRE Solute carrier family 25 alpha, member 5 OS=Danio rerio GN=slc25a5 PE=2 SV=1	3	38	20	84.2	32.763	298	0	323.31	39192000000	20692000000	34809000000	55501000000	-0.750387		19				2768
	B8JL43;F1R858;E7FBJ1;X1WE71;E7F6H5	Serotransferrin	tfa	tfa	>tr|B8JL43|B8JL43_DANRE Uncharacterized protein OS=Danio rerio GN=tfa PE=4 SV=1;>tr|F1R858|F1R858_DANRE Uncharacterized protein OS=Danio rerio GN=tfa PE=4 SV=1	5	69	69	87.1	73.282	673	0	323.31	27240000000	20206000000	10842000000	31048000000	0.898153		19				429
	F1RBK3;F1QSE0;F1QEN1	Pyruvate kinase	pkmb	pkmb	>tr|F1RBK3|F1RBK3_DANRE Pyruvate kinase OS=Danio rerio GN=pkmb PE=3 SV=1;>tr|F1QSE0|F1QSE0_DANRE Pyruvate kinase OS=Danio rerio GN=pkmb PE=3 SV=1;>tr|F1QEN1|F1QEN1_DANRE Pyruvate kinase OS=Danio rerio GN=pkmb PE=3 SV=1	3	49	44	88.5	58.34	530	0	323.31	23470000000	19667000000	14383000000	34050000000	0.451412		19				1077
	B6IDE1;F1QE01		smyhc2	smyhc2	>tr|B6IDE1|B6IDE1_DANRE Slow myosin heavy chain 2 OS=Danio rerio GN=smyhc2 PE=2 SV=1	2	146	23	66.4	223.29	1939	0	323.31	45481000000	19312000000	15268000000	34580000000	0.338986		19				364
	Q5TZ29;F1QQ87		apobb.1	apobb.1	>tr|Q5TZ29|Q5TZ29_DANRE Uncharacterized protein OS=Danio rerio GN=apobb PE=4 SV=1;>tr|F1QQ87|F1QQ87_DANRE Uncharacterized protein OS=Danio rerio GN=apobb PE=4 SV=1	2	195	195	67.4	412.59	3730	0	323.31	43028000000	18782000000	22307000000	41089000000	-0.248146		19				2061
	B0UY61;F1Q824;F1R8A4		neb	neb	>tr|B0UY61|B0UY61_DANRE Uncharacterized protein OS=Danio rerio GN=neb PE=4 SV=1	3	209	193	45.7	710.09	6177	0	323.31	21123000000	18261000000	919650000	19180650000	4.31154		19				308
	Q6DHU6		tnni2a.3	tnni2a.3	>tr|Q6DHU6|Q6DHU6_DANRE Troponin I, skeletal, fast 2a.3 OS=Danio rerio GN=tnni2a.3 PE=2 SV=1	1	33	28	89.2	19.733	176	0	323.31	12609000000	17209000000	9968100000	27177100000	0.787773		19				2204
	E7F4I1		hbaa1	hbaa1	>tr|E7F4I1|E7F4I1_DANRE Uncharacterized protein OS=Danio rerio GN=hbaa1 PE=3 SV=1	1	13	0	72.7	15.538	143	0	160.76	19107000000	17099000000	12093000000	29192000000	0.49974		19				592
	E7EYE1		CR847973.1	CR847973.1	>tr|E7EYE1|E7EYE1_DANRE Uncharacterized protein OS=Danio rerio GN=CR847973.1 PE=4 SV=1	1	78	76	65.2	150.57	1366	0	323.31	55041000000	15233000000	17546000000	32779000000	-0.203942		19				494
	Q9PTF3;E9QH64	Nucleoside diphosphate kinase	nme3	nme3	>tr|Q9PTF3|Q9PTF3_DANRE Nucleoside diphosphate kinase OS=Danio rerio GN=nme3 PE=2 SV=1;>tr|E9QH64|E9QH64_DANRE Nucleoside diphosphate kinase OS=Danio rerio GN=nme3 PE=3 SV=1	2	3	3	21.3	19.342	169	0	14.687	19753000000	14987000000	17986000000	32973000000	-0.263163		19				853
	Q6P5M9		tubb4b	tubb4b	>tr|Q6P5M9|Q6P5M9_DANRE Tubulin, beta 2c OS=Danio rerio GN=tubb4b PE=2 SV=1	1	36	1	83.8	49.786	445	0	323.31	16717000000	14066000000	8178700000	22244700000	0.782269		19				2383
	Q6P0G6		myl1	myl1	>tr|Q6P0G6|Q6P0G6_DANRE Uncharacterized protein OS=Danio rerio GN=myl1 PE=2 SV=1	1	33	28	92.6	20.932	190	0	323.31	18564000000	13304000000	18525000000	31829000000	-0.477613		19				2333
	F1RCB6		zgc:86725	zgc:86725	>tr|F1RCB6|F1RCB6_DANRE Uncharacterized protein OS=Danio rerio GN=zgc:86725 PE=3 SV=1	1	43	5	85.4	41.976	377	0	36.226	10387000000	13054000000	2813200000	15867200000	2.21421		19				1640
	E7F7C7;A3KPR4;X1WGM1	Histone H4	LOC100538129;si:dkey-108k21.23;si:dkey-108k21.12	LOC100538129	>tr|E7F7C7|E7F7C7_DANRE Histone H4 OS=Danio rerio GN=LOC100538129 PE=3 SV=1;>tr|A3KPR4|A3KPR4_DANRE Histone H4 OS=Danio rerio GN=si:dkey-108k21.23 PE=3 SV=1;>tr|X1WGM1|X1WGM1_DANRE Uncharacterized protein (Fragment) OS=Danio rerio GN=si:dkey-108k21.12 PE=4	3	11	11	57.3	11.245	103	0	34.835	10732000000	13006000000	4105100000	17111100000	1.66369		19				94
	Q6NX10		slc25a4	slc25a4	>tr|Q6NX10|Q6NX10_DANRE Solute carrier family 25 (Mitochondrial carrier adenine nucleotide translocator), member 4 OS=Danio rerio GN=slc25a4 PE=2 SV=1	1	35	16	72.8	32.688	298	0	314.93	19551000000	12108000000	14607000000	26715000000	-0.270699		19				2287
	F1Q6U3		ttnb	ttnb	>tr|F1Q6U3|F1Q6U3_DANRE Uncharacterized protein (Fragment) OS=Danio rerio GN=ttnb PE=4 SV=1	1	552	3	31.1	3026.1	27263	0	323.31	30926000000	11507000000	18505000000	30012000000	-0.685403		19				922
	F1RBV5		wu:fd14a01	wu:fd14a01	>tr|F1RBV5|F1RBV5_DANRE Uncharacterized protein (Fragment) OS=Danio rerio GN=wu:fd14a01 PE=4 SV=1	1	203	10	69.6	221.7	1936	0	323.31	47652000000	11129000000	20230000000	31359000000	-0.862172		19				1632
	O42363	Apolipoprotein A-I;Proapolipoprotein A-I	apoa1	apoa1	>sp|O42363|APOA1_DANRE Apolipoprotein A-I OS=Danio rerio GN=apoa1 PE=2 SV=1	1	42	42	86.3	30.256	262	0	323.31	7434600000	10426000000	4245400000	14671400000	1.29621		19				1784
	Q6PC12		eno1a	eno1a	>tr|Q6PC12|Q6PC12_DANRE Enolase 1, (Alpha) OS=Danio rerio GN=eno1a PE=2 SV=1	1	43	8	79.4	47.073	432	0	323.31	16213000000	10316000000	15442000000	25758000000	-0.581976		19				2427
	F1QXV8;E9QF19	Phosphoglycerate kinase	pgk1	pgk1	>tr|F1QXV8|F1QXV8_DANRE Phosphoglycerate kinase OS=Danio rerio GN=pgk1 PE=3 SV=1	2	36	36	92.8	44.732	417	0	323.31	22631000000	10253000000	17438000000	27691000000	-0.766188		19				1407
	F8W4M7		aco2	aco2	>tr|F8W4M7|F8W4M7_DANRE Uncharacterized protein (Fragment) OS=Danio rerio GN=aco2 PE=4 SV=2	1	56	56	70.8	85.589	790	0	323.31	24924000000	9901100000	13478000000	23379100000	-0.444946		19				1719
	Q7ZVF9;F1QC15	Actin, cytoplasmic 2;Actin, cytoplasmic 2, N-terminally processed	actbb	actbb	>sp|Q7ZVF9|ACTB2_DANRE Actin, cytoplasmic 2 OS=Danio rerio GN=actbb PE=2 SV=2	2	38	1	78.7	41.752	375	0	214.15	6936200000	8884100000	1219400000	10103500000	2.86505		19				2674
	F1R107				>tr|F1R107|F1R107_DANRE Uncharacterized protein (Fragment) OS=Danio rerio PE=4 SV=1	1	92	89	60.7	184.51	1656	0	323.31	40196000000	8719100000	14656000000	23375100000	-0.74924		19				1461
	Q8AWD0		vdac2	vdac2	>tr|Q8AWD0|Q8AWD0_DANRE Uncharacterized protein OS=Danio rerio GN=vdac2 PE=2 SV=1	1	32	31	92.2	30.284	283	0	323.31	12924000000	8689100000	12326000000	21015100000	-0.504426		19				2751
	E9QGC3;E9QF07;E7F5L1		myh7bb	myh7bb	>tr|E9QGC3|E9QGC3_DANRE Uncharacterized protein OS=Danio rerio PE=4 SV=1;>tr|E9QF07|E9QF07_DANRE Uncharacterized protein OS=Danio rerio GN=myh7bb PE=4 SV=2	3	24	6	12.1	183.83	1578	0	139.87	13849000000	8616800000	2211600000	10828400000	1.96206		19				824
	E7F4R9	Isocitrate dehydrogenase [NADP]			>tr|E7F4R9|E7F4R9_DANRE Isocitrate dehydrogenase [NADP] OS=Danio rerio PE=3 SV=1	1	28	28	47.7	50.919	447	0	323.31	18679000000	8585100000	13642000000	22227100000	-0.668148		19				596
	D1GJ56		actn3a	actn3a	>tr|D1GJ56|D1GJ56_DANRE Actn3a OS=Danio rerio GN=actn3a PE=2 SV=1	1	90	31	78.8	103.59	896	0	246.38	10691000000	8552500000	2831900000	11384400000	1.59458		19				472
	Q6NWJ5		tuba8l4	tuba8l4	>tr|Q6NWJ5|Q6NWJ5_DANRE Tubulin alpha 6 OS=Danio rerio GN=tuba8l4 PE=2 SV=1	1	27	1	64.9	50.034	450	0	323.31	10686000000	8510400000	7557500000	16067900000	0.171318		19				2282
	Q6P3J5		eef2b	eef2b	>tr|Q6P3J5|Q6P3J5_DANRE Eukaryotic translation elongation factor 2 OS=Danio rerio GN=eef2b PE=2 SV=1	1	52	28	68.5	95.497	858	0	323.31	10369000000	8458100000	2661800000	11119900000	1.66793		19				2363
	A8WG85;Q6PC86		ckmt2b	ckmt2b	>tr|A8WG85|A8WG85_DANRE Ckmt2 protein OS=Danio rerio GN=ckmt2b PE=2 SV=1;>tr|Q6PC86|Q6PC86_DANRE Creatine kinase, mitochondrial 2 (Sarcomeric) OS=Danio rerio GN=ckmt2b PE=2 SV=1	2	37	29	77.5	46.296	413	0	323.31	21188000000	8434800000	14606000000	23040800000	-0.792135		19				220
	F1QI74;E7FD96;Q6DHT2;F1QQW9	Elongation factor 1-alpha	eef1a1l1	eef1a1l1	>tr|F1QI74|F1QI74_DANRE Elongation factor 1-alpha OS=Danio rerio GN=eef1a1l1 PE=3 SV=1;>tr|E7FD96|E7FD96_DANRE Elongation factor 1-alpha OS=Danio rerio GN=eef1a1l1 PE=3 SV=1	4	25	8	67.3	50.149	462	0	266.51	8624400000	8291500000	4022200000	12313700000	1.04365		19				720
	Q5RGQ4;A7M796;H9GX96;F1QII5;H9GZ16		ryr3	ryr3	>tr|Q5RGQ4|Q5RGQ4_DANRE Uncharacterized protein OS=Danio rerio GN=ryr3 PE=4 SV=2	5	185	170	51.3	563.26	4984	0	323.31	18445000000	7908900000	9805100000	17714000000	-0.310055		19				2029
	CON__P04264;CON__ENSEMBL:ENSBTAP00000038253;CON__H-INV:HIT000016045				>P04264 SWISS-PROT:P04264 Tax_Id=9606 Gene_Symbol=KRT1 Keratin, type II cytoskeletal 1	3	33	28	46	66.017	644	0	323.31	5623800000	7761400000	2550300000	10311700000	1.60565		19			+	461
	R4GE02		si:ch211-113a14.11	si:ch211-113a14.11	>tr|R4GE02|R4GE02_DANRE Uncharacterized protein OS=Danio rerio GN=si:ch211-113a14.11 PE=3 SV=1	1	11	0	39.9	27.149	248	0	263.32	7218200000	7554700000	2918900000	10473600000	1.37195		19				2843
	F1QW57		LOC100331557	LOC100331557	>tr|F1QW57|F1QW57_DANRE Uncharacterized protein (Fragment) OS=Danio rerio GN=LOC100331557 PE=4 SV=1	1	20	20	75.7	42.76	391	0	213.3	26461000000	6822000000	9341900000	16163900000	-0.453521		19				1378
	Q6NYR4;Q90473;Q1LY29;Q1LY27	Heat shock cognate 71 kDa protein	hspa8	hspa8	>tr|Q6NYR4|Q6NYR4_DANRE Heat shock cognate 71 kDa protein OS=Danio rerio GN=hspa8 PE=2 SV=1;>sp|Q90473|HSP7C_DANRE Heat shock cognate 71 kDa protein OS=Danio rerio GN=hspa8 PE=2 SV=1	4	37	11	66.6	71.179	649	0	323.31	9711500000	6783800000	4050700000	10834500000	0.743922		19				2312
	Q7T3G4		pgam2	pgam2	>tr|Q7T3G4|Q7T3G4_DANRE Phosphoglycerate mutase 2 (Muscle) OS=Danio rerio GN=pgam2 PE=2 SV=1	1	32	28	86.7	28.824	255	0	323.31	19043000000	6774200000	21935000000	28709200000	-1.69511		19				2600
	Q6P043;F1QC70;Q4KMC8		aldoab	aldoab	>tr|Q6P043|Q6P043_DANRE Fructose-bisphosphate aldolase OS=Danio rerio GN=aldoab PE=2 SV=1	3	37	16	93.1	39.525	364	0	174.63	16109000000	6629600000	8062900000	14692500000	-0.282377		19				2329
	E7FCA3				>tr|E7FCA3|E7FCA3_DANRE Uncharacterized protein OS=Danio rerio PE=4 SV=1	1	31	30	75.1	51.019	454	0	323.31	24115000000	6612400000	7581300000	14193700000	-0.197271		19				700
	Q7SYK7	Aspartate aminotransferase	got2a	got2a	>tr|Q7SYK7|Q7SYK7_DANRE Aspartate aminotransferase OS=Danio rerio GN=got2a PE=2 SV=1	1	32	27	76.9	47.586	428	0	228.76	17460000000	6433800000	13512000000	19945800000	-1.0705		19				2548
	F1R8W4;F1R8W3;F1QK59;B8A534;F1Q5R6		desma	desma	>tr|F1R8W4|F1R8W4_DANRE Uncharacterized protein OS=Danio rerio GN=desma PE=3 SV=1;>tr|F1R8W3|F1R8W3_DANRE Uncharacterized protein OS=Danio rerio GN=desma PE=3 SV=1	5	51	48	78.4	54.149	473	0	323.31	7760700000	6380800000	5405100000	11785900000	0.239416		19				1585
	B2GTW6;Q7ZVY5	Citrate synthase;Citrate synthase, mitochondrial	cs	cs	>tr|B2GTW6|B2GTW6_DANRE Citrate synthase OS=Danio rerio GN=cs PE=2 SV=1;>sp|Q7ZVY5|CISY_DANRE Citrate synthase, mitochondrial OS=Danio rerio GN=cs PE=2 SV=1	2	27	27	60.9	51.783	468	0	231.82	10509000000	6276100000	6393300000	12669400000	-0.0266925		19				334
	F1R7N8		ttna	ttna	>tr|F1R7N8|F1R7N8_DANRE Uncharacterized protein OS=Danio rerio GN=ttna PE=4 SV=1	1	349	2	16.8	3486.7	31319	0	323.31	16110000000	6220900000	9191100000	15412000000	-0.563114		19				1565
	X1WF87;F1QVX3		myhb	myhb	>tr|X1WF87|X1WF87_DANRE Uncharacterized protein OS=Danio rerio GN=myhb PE=4 SV=1;>tr|F1QVX3|F1QVX3_DANRE Uncharacterized protein OS=Danio rerio GN=myhb PE=4 SV=1	2	121	13	47	222.6	1937	0	199.28	21526000000	5915600000	3552800000	9468400000	0.735568		19				2899
	Q5RH26	ATP synthase subunit gamma	atp5c1	atp5c1	>tr|Q5RH26|Q5RH26_DANRE ATP synthase subunit gamma OS=Danio rerio GN=atp5c1 PE=3 SV=1	1	27	27	73.3	32.148	292	0	284.21	9094000000	5908600000	5385200000	11293800000	0.133816		19				2031
	E7EYD0;F8W488		myom1a	myom1a	>tr|E7EYD0|E7EYD0_DANRE Uncharacterized protein OS=Danio rerio GN=myom1a PE=4 SV=1	2	72	69	59.6	166.32	1483	0	323.31	18482000000	5870300000	5792900000	11663200000	0.0191485		19				493
	Q6P3G5		ampd1	ampd1	>tr|Q6P3G5|Q6P3G5_DANRE Adenosine monophosphate deaminase 1 (Isoform M) OS=Danio rerio GN=ampd1 PE=2 SV=1	1	55	50	68.2	82.936	717	0	323.31	10639000000	5218100000	5835400000	11053500000	-0.161307		19				2358
	B3DFP9		apoa2	apoa2	>tr|B3DFP9|B3DFP9_DANRE Uncharacterized protein OS=Danio rerio GN=apoa2 PE=2 SV=1	1	10	10	51.8	15.537	141	0	75.478	5412600000	5100400000	3811500000	8911900000	0.420252		19				338
	Q9I8U8;E9QBF1;E9QFE7;F1QER7		tnnc2	tnnc2	>tr|Q9I8U8|Q9I8U8_DANRE Fast skeletal muscle troponin C OS=Danio rerio GN=tnnc2 PE=2 SV=1;>tr|E9QBF1|E9QBF1_DANRE Uncharacterized protein OS=Danio rerio GN=tnnc2 PE=4 SV=1	4	15	15	90.6	18.211	160	0	323.31	5185200000	5032500000	2755100000	7787600000	0.869171		19				2808
	B0UYS0		krt15	krt15	>tr|B0UYS0|B0UYS0_DANRE Uncharacterized protein OS=Danio rerio GN=krt15 PE=4 SV=1	1	42	31	79.3	48.878	460	0	323.31	5309400000	4674100000	2028700000	6702800000	1.20413		19				317
	F1R0G9;F1R5Y8;F1R0X3		slc25a12	slc25a12	>tr|F1R0G9|F1R0G9_DANRE Uncharacterized protein OS=Danio rerio GN=slc25a12 PE=3 SV=1	3	47	47	69.6	78.934	714	0	323.31	14979000000	4662900000	10887000000	15549900000	-1.22331		19				1452
	E9QBF0;I3IS66	Triosephosphate isomerase	tpi1b	tpi1b	>tr|E9QBF0|E9QBF0_DANRE Triosephosphate isomerase OS=Danio rerio GN=tpi1b PE=3 SV=1	2	32	4	92.9	21.811	198	0	44.787	3372400000	4618200000	1775100000	6393300000	1.37943		19				773
	F1QMC6		got1	got1	>tr|F1QMC6|F1QMC6_DANRE Uncharacterized protein OS=Danio rerio GN=got1 PE=4 SV=1	1	16	16	83	19.559	176	0	148.79	10967000000	4510300000	8574700000	13085000000	-0.926863		19				1234
	E9QCZ3;F1Q7N8	Calcium-transporting ATPase	si:dkey-28b4.8	si:dkey-28b4.8	>tr|E9QCZ3|E9QCZ3_DANRE Uncharacterized protein OS=Danio rerio GN=si:dkey-28b4.8 PE=3 SV=1;>tr|F1Q7N8|F1Q7N8_DANRE Uncharacterized protein OS=Danio rerio GN=si:dkey-28b4.8 PE=3 SV=2	2	16	4	17.1	115.65	1054	0	272.3	16629000000	4493700000	10575000000	15068700000	-1.23468		19				792
	Q6P3L9	Glutamate dehydrogenase	glud1b	glud1b	>tr|Q6P3L9|Q6P3L9_DANRE Glutamate dehydrogenase OS=Danio rerio GN=glud1b PE=2 SV=1	1	38	23	67.5	59.977	542	0	323.31	6496800000	4442000000	5741300000	10183300000	-0.370168		19				2370
	B8A569;F1R174;F1QNV2		myhz1.3	myhz1.3	>tr|B8A569|B8A569_DANRE Uncharacterized protein OS=Danio rerio GN=myhz1.3 PE=4 SV=1	3	235	3	74.8	222.21	1937	0	122.07	7038100000	4424900000	1420500000	5845400000	1.63925		19				387
	O42248	Guanine nucleotide-binding protein subunit beta-2-like 1	gnb2l1	gnb2l1	>sp|O42248|GBLP_DANRE Guanine nucleotide-binding protein subunit beta-2-like 1 OS=Danio rerio GN=gnb2l1 PE=2 SV=1	1	26	26	84.5	35.122	317	0	275.66	2894900000	4377500000	846020000	5223520000	2.37134		19				1783
	Q5U3A4;Q642Z0;E9QF60;E9QGF0	Calcium-transporting ATPase	atp2a1	atp2a1	>tr|Q5U3A4|Q5U3A4_DANRE Atp2a1 protein OS=Danio rerio GN=atp2a1 PE=2 SV=1;>tr|Q642Z0|Q642Z0_DANRE Sarcoendoplasmic reticulum calcium ATPase OS=Danio rerio GN=atp2a1 PE=2 SV=1	4	76	36	58.3	110.16	1005	0	323.31	19178000000	4337400000	11082000000	15419400000	-1.35332		19				2075
	F1QII4;Q6P7E4;E7F539	PDZ and LIM domain protein 7	pdlim7	pdlim7	>tr|F1QII4|F1QII4_DANRE PDZ and LIM domain protein 7 OS=Danio rerio GN=pdlim7 PE=4 SV=1;>sp|Q6P7E4|PDLI7_DANRE PDZ and LIM domain protein 7 OS=Danio rerio GN=pdlim7 PE=2 SV=1	3	14	14	68.1	23.641	207	0	114.29	4739000000	4288100000	4182900000	8471000000	0.035835		19				1152
	Q6NSN5;E9QFF2	Adenylosuccinate synthetase isozyme 1	adssl1	adssl1	>sp|Q6NSN5|PURA1_DANRE Adenylosuccinate synthetase isozyme 1 OS=Danio rerio GN=adssl1 PE=1 SV=1	2	32	31	65.4	50.373	456	0	316.23	6625200000	4168000000	3825100000	7993100000	0.123858		19				2264
	Q7ZVB2;B0S7W3	Aldehyde dehydrogenase family 9 member A1-A	aldh9a1a	aldh9a1a	>sp|Q7ZVB2|A9A1A_DANRE Aldehyde dehydrogenase family 9 member A1-A OS=Danio rerio GN=aldh9a1a PE=2 SV=1	2	26	11	60	55.261	508	0	259.15	4567100000	4165400000	2810000000	6975400000	0.567885		19				2670
	H9GZB8				>tr|H9GZB8|H9GZB8_DANRE Uncharacterized protein (Fragment) OS=Danio rerio PE=4 SV=1	1	26	25	77.7	37.612	345	0	323.31	16484000000	4156300000	5456700000	9613000000	-0.392729		19				1769
	Q9PVK5	L-lactate dehydrogenase A chain	ldha	ldha	>sp|Q9PVK5|LDHA_DANRE L-lactate dehydrogenase A chain OS=Danio rerio GN=ldha PE=2 SV=3	1	28	25	72.1	36.246	333	0	323.31	9231400000	4125800000	6785100000	10910900000	-0.717696		19				2837
	F1QJ11;B0R197;B0R198		vdac3	vdac3	>tr|F1QJ11|F1QJ11_DANRE Uncharacterized protein OS=Danio rerio GN=vdac3 PE=4 SV=1;>tr|B0R197|B0R197_DANRE Uncharacterized protein OS=Danio rerio GN=vdac3 PE=4 SV=1;>tr|B0R198|B0R198_DANRE Uncharacterized protein OS=Danio rerio GN=vdac3 PE=4 SV=1	3	21	21	64.3	32.853	308	0	323.31	4952800000	4121000000	3450100000	7571100000	0.256356		19				264
	Q6PHG2	Hemopexin	hpx	hpx	>sp|Q6PHG2|HEMO_DANRE Hemopexin OS=Danio rerio GN=hpx PE=2 SV=2	1	25	25	66.9	51.026	447	0	222.15	8217100000	4062200000	5969000000	10031200000	-0.555228		19				2469
	Q9MIY7	Cytochrome c oxidase subunit 2	mt-co2	mt-co2	>sp|Q9MIY7|COX2_DANRE Cytochrome c oxidase subunit 2 OS=Danio rerio GN=mt-co2 PE=3 SV=1	1	7	7	30.4	25.985	230	0	144.68	4590000000	4041400000	6234000000	10275400000	-0.625303		19				2821
	Q6IQ59		uqcrc2b	uqcrc2b	>tr|Q6IQ59|Q6IQ59_DANRE Ubiquinol-cytochrome c reductase core protein II OS=Danio rerio GN=uqcrc2b PE=2 SV=1	1	27	27	85.7	48.122	454	0	279.29	10731000000	4008400000	8571200000	12579600000	-1.09647		19				2232
	F1RDA6		ndufs1	ndufs1	>tr|F1RDA6|F1RDA6_DANRE Uncharacterized protein OS=Danio rerio GN=ndufs1 PE=4 SV=1	1	47	47	65.7	79.46	731	0	323.31	12434000000	4002500000	8842700000	12845200000	-1.14359		19				1650
	F1R6N3;F8W331;F1QSK0;F8W5H4	Annexin	anxa6	anxa6	>tr|F1R6N3|F1R6N3_DANRE Annexin (Fragment) OS=Danio rerio GN=anxa6 PE=3 SV=1;>tr|F8W331|F8W331_DANRE Annexin (Fragment) OS=Danio rerio GN=anxa6 PE=3 SV=1;>tr|F1QSK0|F1QSK0_DANRE Annexin (Fragment) OS=Danio rerio GN=anxa6 PE=3 SV=1	4	46	35	80.5	64.141	568	0	323.31	8742800000	4002200000	5216500000	9218700000	-0.382289		19				1554
	Q6PC77		atp5h	atp5h	>tr|Q6PC77|Q6PC77_DANRE ATP synthase, H+ transporting, mitochondrial F0 complex, subunit d OS=Danio rerio GN=atp5h PE=2 SV=1	1	20	20	70.2	18.258	161	0	210.4	5666300000	3979000000	10513000000	14492000000	-1.4017		19				2437
	X1WHD9		igfn1.1	igfn1.1	>tr|X1WHD9|X1WHD9_DANRE Uncharacterized protein (Fragment) OS=Danio rerio GN=igfn1.1 PE=4 SV=1	1	73	18	83.2	88.759	797	0	323.31	13070000000	3943800000	7649500000	11593300000	-0.955779		19				2905
	Q801E6;E7EZF9;H0WE86;B8JMY8	Malate dehydrogenase	mdh1aa	mdh1aa	>tr|Q801E6|Q801E6_DANRE Malate dehydrogenase OS=Danio rerio GN=mdh1aa PE=2 SV=1;>tr|E7EZF9|E7EZF9_DANRE Uncharacterized protein OS=Danio rerio GN=mdh1aa PE=4 SV=1	4	23	23	54.7	36.257	333	0	323.31	10982000000	3880800000	6357700000	10238500000	-0.712151		19				2710
	Q90474	Heat shock protein HSP 90-alpha 1	hsp90a.1	hsp90a.1	>sp|Q90474|H90A1_DANRE Heat shock protein HSP 90-alpha 1 OS=Danio rerio GN=hsp90a.1 PE=1 SV=3	1	41	24	50.2	83.318	725	0	323.31	4834600000	3823200000	1359100000	5182300000	1.49213		19				2774
	Q802V0;E9QJK1;E9QIQ8		ldb3b	ldb3b	>tr|Q802V0|Q802V0_DANRE LIM domain binding 3b OS=Danio rerio GN=ldb3b PE=2 SV=1;>tr|E9QJK1|E9QJK1_DANRE Uncharacterized protein OS=Danio rerio GN=ldb3b PE=4 SV=2	3	18	18	76.7	31.483	292	0	252.04	4834800000	3703500000	2854000000	6557500000	0.375904		19				2717
	F1QK60		krt4	krt4	>tr|F1QK60|F1QK60_DANRE Uncharacterized protein OS=Danio rerio GN=krt4 PE=3 SV=1	1	43	22	59.6	53.997	497	0	182.17	4389800000	3700200000	2409200000	6109400000	0.619049		19				1187
	F1QUE3		uqcrc1	uqcrc1	>tr|F1QUE3|F1QUE3_DANRE Uncharacterized protein OS=Danio rerio GN=uqcrc1 PE=3 SV=1	1	31	30	69.8	55.45	503	0	255.77	9740200000	3682500000	7080700000	10763200000	-0.943206		19				1350
	Q9DDU5		gstp1	gstp1	>tr|Q9DDU5|Q9DDU5_DANRE Glutathione S-transferase pi OS=Danio rerio GN=gstp1 PE=2 SV=1	1	28	20	89.9	23.526	208	0	187.14	3962300000	3569000000	3399100000	6968100000	0.0703671		19				2799
	F1QU55;Q32LQ4	Betaine--homocysteine S-methyltransferase 1	bhmt	bhmt	>tr|F1QU55|F1QU55_DANRE Betaine--homocysteine S-methyltransferase 1 OS=Danio rerio GN=bhmt PE=3 SV=1;>sp|Q32LQ4|BHMT1_DANRE Betaine--homocysteine S-methyltransferase 1 OS=Danio rerio GN=bhmt PE=2 SV=1	2	23	23	75.8	44.082	400	0	290.43	3154800000	3531000000	668020000	4199020000	2.40211		19				1347
	Q5SPJ4;X1WF94		serpina1	serpina1	>tr|Q5SPJ4|Q5SPJ4_DANRE Serine (Or cysteine) proteinase inhibitor, clade A (Alpha-1 antiproteinase, antitrypsin), member 1 OS=Danio rerio GN=serpina1 PE=2 SV=1;>tr|X1WF94|X1WF94_DANRE Uncharacterized protein (Fragment) OS=Danio rerio GN=serpina1 PE=4 SV=1	2	25	6	54.8	47.653	429	0	323.31	5013500000	3514000000	4379600000	7893600000	-0.317685		19				2053
	A0AUR2;F1RCU5;F1RCA5		srl	srl	>tr|A0AUR2|A0AUR2_DANRE Sarcalumenin OS=Danio rerio GN=srl PE=2 SV=1;>tr|F1RCU5|F1RCU5_DANRE Uncharacterized protein (Fragment) OS=Danio rerio GN=srl PE=4 SV=1	3	40	3	69.9	55.026	482	0	323.31	5058600000	3495900000	4684600000	8180500000	-0.422262		19				0
	Q6DRD1		atp5o	atp5o	>tr|Q6DRD1|Q6DRD1_DANRE ATP synthase oligomycin sensitivity conferral protein OS=Danio rerio GN=atp5o PE=2 SV=1	1	23	23	81.3	22.482	209	0	166.35	5409300000	3489300000	9276300000	12765600000	-1.41061		19				2212
	Q7SX99;F1QWR4	Fumarate hydratase, mitochondrial	fh	fh	>sp|Q7SX99|FUMH_DANRE Fumarate hydratase, mitochondrial OS=Danio rerio GN=fh PE=2 SV=1;>tr|F1QWR4|F1QWR4_DANRE Fumarate hydratase, mitochondrial OS=Danio rerio GN=fh PE=3 SV=1	2	24	24	68	54.86	509	0	227.66	4756500000	3483800000	2210200000	5694000000	0.656485		19				2530
	Q6P0V8	Annexin	anxa5b	anxa5b	>tr|Q6P0V8|Q6P0V8_DANRE Annexin OS=Danio rerio GN=anxa5b PE=2 SV=1	1	25	25	72.2	35.088	317	0	323.31	2744600000	3446000000	875160000	4321160000	1.9773		19				2341
	Q7ZT36		pvalb3	pvalb3	>tr|Q7ZT36|Q7ZT36_DANRE Parvalbumin 3 OS=Danio rerio GN=pvalb3 PE=4 SV=1	1	18	14	99.1	11.548	109	0	275.94	29794000000	3399200000	45297000000	48696200000	-3.73615		19				2605
	F1QJP3		myl10	myl10	>tr|F1QJP3|F1QJP3_DANRE Uncharacterized protein OS=Danio rerio GN=myl10 PE=4 SV=1	1	16	12	95.8	18.939	167	0	227.8	3992400000	3352000000	2926300000	6278300000	0.195944		19				1177
	F1R6G3		lum	lum	>tr|F1R6G3|F1R6G3_DANRE Uncharacterized protein (Fragment) OS=Danio rerio GN=lum PE=4 SV=1	1	18	18	44.9	41.114	372	0	108.06	4789100000	3325300000	2413500000	5738800000	0.462358		19				1547
	A8DZE4	Glucose-6-phosphate isomerase	gpib	gpib	>tr|A8DZE4|A8DZE4_DANRE Glucose-6-phosphate isomerase OS=Danio rerio GN=gpib PE=3 SV=1	1	34	28	68	62.16	553	0	323.31	6600900000	3287000000	7106400000	10393400000	-1.11235		19				189
	E9QDE7;E9QEC6		si:ch1073-139a18.1	si:ch1073-139a18.1	>tr|E9QDE7|E9QDE7_DANRE Uncharacterized protein OS=Danio rerio GN=si:ch1073-139a18.1 PE=4 SV=1	2	29	27	42.9	83.924	802	0	323.31	16619000000	3279700000	10287000000	13566700000	-1.64919		19				798
	F1QAJ7;E9QJ49;F1QVY4		slc25a3b	slc25a3b	>tr|F1QAJ7|F1QAJ7_DANRE Uncharacterized protein OS=Danio rerio GN=slc25a3b PE=3 SV=1;>tr|E9QJ49|E9QJ49_DANRE Uncharacterized protein OS=Danio rerio GN=slc25a3b PE=3 SV=1	3	20	15	51.4	39.378	356	0	158.2	5213800000	3260900000	3929500000	7190400000	-0.269076		19				1000
	F1QF00		pgm1	pgm1	>tr|F1QF00|F1QF00_DANRE Uncharacterized protein OS=Danio rerio GN=pgm1 PE=3 SV=1	1	50	50	87.2	61.188	561	0	323.31	11876000000	3249500000	8056000000	11305500000	-1.30985		19				1084
	F1QXG0;A6H8I0	Ubiquitin carboxyl-terminal hydrolase;Ubiquitin carboxyl-terminal hydrolase 22	usp22	usp22	>tr|F1QXG0|F1QXG0_DANRE Ubiquitin carboxyl-terminal hydrolase (Fragment) OS=Danio rerio GN=usp22 PE=3 SV=1;>sp|A6H8I0|UBP22_DANRE Ubiquitin carboxyl-terminal hydrolase 22 OS=Danio rerio GN=usp22 PE=2 SV=1	2	1	1	3.6	53.509	466	0.0019501	2.638	2891200000	3230900000	0	3230900000			19				172
	F1QHR0		apoa4b.1	apoa4b.1	>tr|F1QHR0|F1QHR0_DANRE Uncharacterized protein OS=Danio rerio GN=apoa4 PE=3 SV=1	1	36	17	79.2	29.449	255	0	323.31	2887900000	3225600000	2180700000	5406300000	0.564776		19				1141
	Q4ZGK9;F1QU51;F1QT83;F1R1G8		ldb3a	ldb3a	>tr|Q4ZGK9|Q4ZGK9_DANRE Cypher/ZASP splice variant 2 gamma OS=Danio rerio GN=ldb3a PE=2 SV=1;>tr|F1QU51|F1QU51_DANRE Uncharacterized protein OS=Danio rerio GN=ldb3a PE=4 SV=2;>tr|F1QT83|F1QT83_DANRE Uncharacterized protein OS=Danio rerio GN=ldb3a PE=4 SV=1	4	24	2	88	31.647	291	0	323.31	6755100000	3191500000	6067100000	9258600000	-0.926772		19				1945
	Q9PVK4;E9QGA6;E7FA49;Q6DGK2;E9QH54	L-lactate dehydrogenase B-A chain	ldhba	ldhba	>sp|Q9PVK4|LDHBA_DANRE L-lactate dehydrogenase B-A chain OS=Danio rerio GN=ldhba PE=2 SV=4	5	21	18	70.1	36.246	334	0	323.31	8272100000	3165000000	4507200000	7672200000	-0.510026		19				2836
	F1QXT6;F1QNI9	Calsequestrin	casq1a	casq1a	>tr|F1QXT6|F1QXT6_DANRE Calsequestrin OS=Danio rerio GN=casq1a PE=3 SV=1;>tr|F1QNI9|F1QNI9_DANRE Calsequestrin OS=Danio rerio GN=casq1a PE=3 SV=1	2	13	13	28.6	63.837	553	0	113.04	5934200000	3096900000	2835400000	5932300000	0.127273		19				1406
	F1QDG9;F8W4X0		smyd1a	smyd1a	>tr|F1QDG9|F1QDG9_DANRE Uncharacterized protein OS=Danio rerio GN=smyd1a PE=4 SV=1;>tr|F8W4X0|F8W4X0_DANRE Uncharacterized protein OS=Danio rerio GN=smyd1a PE=4 SV=1	2	28	28	64.3	54.576	485	0	214.69	5436900000	3055100000	5590200000	8645300000	-0.87168		19				1057
	Q7ZUS9;F1Q512		etfa	etfa	>tr|Q7ZUS9|Q7ZUS9_DANRE Electron-transfer-flavoprotein, alpha polypeptide OS=Danio rerio GN=etfa PE=2 SV=1;>tr|F1Q512|F1Q512_DANRE Uncharacterized protein OS=Danio rerio GN=etfa PE=4 SV=1	2	19	19	78.4	35.09	333	0	194.43	3842100000	3014000000	2667600000	5681600000	0.176137		19				2644
	Q7ZU59;Q71PD7	Histone H2A;Histone H2A.V	h2afvb;h2afv	h2afvb	>tr|Q7ZU59|Q7ZU59_DANRE Histone H2A (Fragment) OS=Danio rerio GN=h2afvb PE=2 SV=1;>sp|Q71PD7|H2AV_DANRE Histone H2A.V OS=Danio rerio GN=h2afv PE=2 SV=3	2	5	4	26.8	15.741	149	0	13.843	2867900000	2959400000	1885100000	4844500000	0.650664		19				2527
	Q7T368;Q1LVS0		pdhb	pdhb	>tr|Q7T368|Q7T368_DANRE Pyruvate dehydrogenase (Lipoamide) beta OS=Danio rerio GN=pdhb PE=2 SV=1	2	21	21	70.2	39.308	359	0	248.39	8815500000	2918300000	6984100000	9902400000	-1.25895		19				2585
	F1Q699;F1R6I7		mybpc2b	mybpc2b	>tr|F1Q699|F1Q699_DANRE Uncharacterized protein (Fragment) OS=Danio rerio GN=mybpc2b PE=4 SV=1;>tr|F1R6I7|F1R6I7_DANRE Uncharacterized protein (Fragment) OS=Danio rerio GN=mybpc2b PE=4 SV=1	2	66	61	61.2	122.67	1092	0	323.31	37042000000	2898200000	18031000000	20929200000	-2.63725		19				909
	Q6NZW3		cfl2	cfl2	>tr|Q6NZW3|Q6NZW3_DANRE Cofilin 2 (Muscle) OS=Danio rerio GN=cfl2 PE=2 SV=1	1	10	10	61.4	18.568	166	0	160.75	3309400000	2866700000	2540000000	5406700000	0.174562		19				2324
	Q6DGJ6		prdx2	prdx2	>tr|Q6DGJ6|Q6DGJ6_DANRE Peroxiredoxin 2 OS=Danio rerio GN=prdx2 PE=2 SV=1	1	17	15	73.6	21.851	197	0	194.08	3104500000	2865900000	5460300000	8326200000	-0.929992		19				2165
	F1R319		slc25a11	slc25a11	>tr|F1R319|F1R319_DANRE Uncharacterized protein OS=Danio rerio GN=slc25a11 PE=3 SV=1	1	21	21	72.4	33.868	308	0	323.31	6195800000	2854000000	6461900000	9315900000	-1.17897		19				1494
	Q804H2;A2BFV8	Annexin	anxa1a	anxa1a	>tr|Q804H2|Q804H2_DANRE Annexin OS=Danio rerio GN=anxa1a PE=2 SV=1;>tr|A2BFV8|A2BFV8_DANRE Annexin OS=Danio rerio GN=anxa1a PE=3 SV=1	2	23	23	65	37.754	340	0	299.33	6088100000	2829300000	2784500000	5613800000	0.0230269		19				2746
	B8JKN6;B8JKN7	Peptidyl-prolyl cis-trans isomerase	ppiaa	ppiaa	>tr|B8JKN6|B8JKN6_DANRE Peptidyl-prolyl cis-trans isomerase OS=Danio rerio GN=ppiaa PE=3 SV=1;>tr|B8JKN7|B8JKN7_DANRE Uncharacterized protein OS=Danio rerio GN=ppiaa PE=3 SV=1	2	8	8	70.1	17.404	164	0	63.037	2328600000	2746800000	929850000	3676650000	1.56268		19				422
	Q6TNT9;Q498W3;F1R348		gdi2	gdi2	>tr|Q6TNT9|Q6TNT9_DANRE GDP dissociation inhibitor 2 OS=Danio rerio GN=gdi2 PE=2 SV=1	3	36	28	84.2	50.586	448	0	311.93	2992200000	2661700000	1549000000	4210700000	0.781011		19				2504
	Q66HV8	6-phosphofructokinase	pfkma	pfkma	>tr|Q66HV8|Q66HV8_DANRE 6-phosphofructokinase OS=Danio rerio GN=pfkma PE=2 SV=1	1	48	39	69.4	85.632	784	0	323.31	8968600000	2620200000	5932400000	8552600000	-1.17894		19				2106
	B8JI08;F1Q5B8;E7EZ05;F1RAH0;Q6PBQ6		ogdha	ogdha	>tr|B8JI08|B8JI08_DANRE Uncharacterized protein OS=Danio rerio GN=ogdha PE=4 SV=1;>tr|F1Q5B8|F1Q5B8_DANRE Uncharacterized protein OS=Danio rerio GN=ogdha PE=4 SV=1	5	55	55	55.3	115.67	1022	0	323.31	11202000000	2555100000	7287600000	9842700000	-1.51206		19				405
	A2CE51		eef2l2	eef2l2	>tr|A2CE51|A2CE51_DANRE Uncharacterized protein OS=Danio rerio GN=eef2l2 PE=4 SV=1	1	51	26	66.4	95.884	861	0	323.31	3794600000	2521700000	1341700000	3863400000	0.910335		19				67
	F1QJE0		uqcrc2a	uqcrc2a	>tr|F1QJE0|F1QJE0_DANRE Uncharacterized protein OS=Danio rerio GN=uqcrc2a PE=3 SV=2	1	18	18	55.7	49.188	460	0	315	5675100000	2518300000	4202900000	6721200000	-0.738935		19				1170
	Q6PC53	Peptidyl-prolyl cis-trans isomerase	ppiab	ppiab	>tr|Q6PC53|Q6PC53_DANRE Peptidyl-prolyl cis-trans isomerase OS=Danio rerio GN=ppiab PE=2 SV=1	1	8	7	62.8	17.489	164	0	68.997	3106200000	2499100000	2515900000	5015000000	-0.00966595		19				2433
	B0S6Y0;F6NIR3		ttnb	ttnb	>tr|B0S6Y0|B0S6Y0_DANRE Uncharacterized protein OS=Danio rerio GN=ttnb PE=4 SV=2;>tr|F6NIR3|F6NIR3_DANRE Uncharacterized protein OS=Danio rerio GN=ttnb PE=4 SV=1	2	126	60	31.2	626.77	5617	0	323.31	7220000000	2494400000	4132200000	6626600000	-0.728217		19				284
	Q6PE25	Elongation factor 1-gamma	eef1g	eef1g	>sp|Q6PE25|EF1G_DANRE Elongation factor 1-gamma OS=Danio rerio GN=eef1g PE=2 SV=1	1	21	21	43	50.456	442	0	100.03	2388200000	2486700000	788610000	3275310000	1.65685		19				2447
	Q6NWF6	Keratin, type II cytoskeletal 8	krt8	krt8	>sp|Q6NWF6|K2C8_DANRE Keratin, type II cytoskeletal 8 OS=Danio rerio GN=krt8 PE=1 SV=1	1	39	23	68.5	57.759	520	0	323.31	3984800000	2472900000	3366500000	5839400000	-0.445046		19				2279
	B8JIS1		atp5f1	atp5f1	>tr|B8JIS1|B8JIS1_DANRE Uncharacterized protein OS=Danio rerio GN=atp5f1 PE=4 SV=1	1	29	29	58.3	28.169	252	0	187.59	5119300000	2453400000	5028100000	7481500000	-1.03523		19				410
	Q6PBZ1		rpl7a	rpl7a	>tr|Q6PBZ1|Q6PBZ1_DANRE Ribosomal protein L7a OS=Danio rerio GN=rpl7a PE=2 SV=1	1	24	24	54.5	30.01	266	0	200.79	1618800000	2441400000	579100000	3020500000	2.07582		19				2425
	CON__P35527				>P35527 SWISS-PROT:P35527 Tax_Id=9606 Gene_Symbol=KRT9 Keratin, type I cytoskeletal 9	1	24	24	51.7	62.129	623	0	174.52	1311100000	2436000000	502080000	2938080000	2.27852		19			+	465
	Q75U66;F1QHK3;E7FBL9;F1QMU1;E9QGD2;E9QJA4;CON__Q2KJC7		postnb	postnb	>tr|Q75U66|Q75U66_DANRE Periostin OS=Danio rerio GN=postnb PE=2 SV=1;>tr|F1QHK3|F1QHK3_DANRE Uncharacterized protein OS=Danio rerio GN=postnb PE=4 SV=1;>tr|E7FBL9|E7FBL9_DANRE Uncharacterized protein OS=Danio rerio GN=postnb PE=4 SV=1	7	33	32	53.8	85.884	782	0	314.18	3853500000	2410700000	1786800000	4197500000	0.432074		19				2528
	F1QQ39;F1Q6V0;B0R0F7		zgc:66286	zgc:66286	>tr|F1QQ39|F1QQ39_DANRE Uncharacterized protein (Fragment) OS=Danio rerio GN=zgc:66286 PE=4 SV=1	3	16	14	88.2	17.323	153	0	105.19	2432400000	2366400000	3689400000	6055800000	-0.640692		19				1276
	Q803F6;J9JI05	40S ribosomal protein SA	rpsa	rpsa	>sp|Q803F6|RSSA_DANRE 40S ribosomal protein SA OS=Danio rerio GN=rpsa PE=2 SV=1	2	11	11	43.2	34.012	308	0	103.5	1752800000	2336300000	438750000	2775050000	2.41275		19				2727
	Q6PFS4		immt	immt	>tr|Q6PFS4|Q6PFS4_DANRE Inner membrane protein, mitochondrial (Mitofilin) OS=Danio rerio GN=immt PE=2 SV=1	1	31	31	61.3	83.199	757	0	323.31	5063600000	2335200000	2565500000	4900700000	-0.135694		19				2455
	F1R446;F1R443;F1R445;F1QDX2		spna2	spna2	>tr|F1R446|F1R446_DANRE Uncharacterized protein OS=Danio rerio GN=spna2 PE=4 SV=1	4	72	72	42.7	284.93	2480	0	323.31	5440800000	2304800000	2460700000	4765500000	-0.0944272		19				1511
	P62247	40S ribosomal protein S8	rps8	rps8	>sp|P62247|RS8_DANRE 40S ribosomal protein S8 OS=Danio rerio GN=rps8 PE=2 SV=2	1	20	15	65.9	24.093	208	0	145.58	973280000	2296100000	118260000	2414360000	4.27915		19				1794
	Q6PI20;G1K2S9	Histone H3.3;Histone H3	h3f3a;h3f3b.1	h3f3a	>sp|Q6PI20|H33_DANRE Histone H3.3 OS=Danio rerio GN=h3f3a PE=2 SV=3;>tr|G1K2S9|G1K2S9_DANRE Histone H3 OS=Danio rerio GN=h3f3b.1 PE=3 SV=1	2	6	1	48.5	15.328	136	0	39.414	1727000000	2277900000	512070000	2789970000	2.15329		19				2473
	Q6TNV0;F1QLR1		cox4i1	cox4i1	>tr|Q6TNV0|Q6TNV0_DANRE Cytochrome c oxidase subunit IV isoform 1 OS=Danio rerio GN=cox4i1 PE=2 SV=1	2	12	12	50.9	19.385	169	0	124.71	3230200000	2249000000	3074800000	5323800000	-0.451209		19				2506
	B0UYN4		zgc:162944	zgc:162944	>tr|B0UYN4|B0UYN4_DANRE Uncharacterized protein OS=Danio rerio GN=zgc:162944 PE=4 SV=1	1	21	20	92	24.07	224	0	183.05	2703900000	2246900000	2563400000	4810300000	-0.190123		19				316
	Q803B0		hspd1	hspd1	>tr|Q803B0|Q803B0_DANRE Heat shock 60kD protein 1 (Chaperonin) OS=Danio rerio GN=hspd1 PE=2 SV=1	1	34	34	76.3	61.196	575	0	238.12	3637800000	2202000000	1787200000	3989200000	0.301113		19				2720
	Q6P5K3;Q9PV90;F8W4I2	60S acidic ribosomal protein P0	rplp0	rplp0	>tr|Q6P5K3|Q6P5K3_DANRE 60S acidic ribosomal protein P0 OS=Danio rerio GN=rplp0 PE=2 SV=1;>sp|Q9PV90|RLA0_DANRE 60S acidic ribosomal protein P0 OS=Danio rerio GN=rplp0 PE=2 SV=1;>tr|F8W4I2|F8W4I2_DANRE 60S acidic ribosomal protein P0 OS=Danio rerio GN=rplp	3	10	10	52.8	34.425	316	0	168.95	3023200000	2174400000	653300000	2827700000	1.7348		19				2374
	Q6P0T7;E7EXP0;Q7ZZW4;E9QB17;B7ZVL6;E7F302;A8WGA6;E7F5V4;E9QDI4;F1Q5F2;E9QIW4;E9QEG1		tnnt3b	tnnt3b	>tr|Q6P0T7|Q6P0T7_DANRE Tnnt3b protein OS=Danio rerio GN=tnnt3b PE=2 SV=1;>tr|E7EXP0|E7EXP0_DANRE Uncharacterized protein OS=Danio rerio GN=tnnt3b PE=4 SV=1;>tr|Q7ZZW4|Q7ZZW4_DANRE Fast muscle troponin T isoform TnnT3b OS=Danio rerio GN=tnnt3b PE=2 SV=1;>t	12	14	14	53.5	27.294	228	0	277.6	2231200000	2168300000	1073800000	3242100000	1.01384		19				2338
	F1QEX9;B0V3H8;F1QPN3;B0V3H7		ryr1b	ryr1b	>tr|F1QEX9|F1QEX9_DANRE Uncharacterized protein (Fragment) OS=Danio rerio GN=ryr1b PE=4 SV=1	4	95	59	28.6	573.04	5060	0	323.31	5041200000	2164700000	2527500000	4692200000	-0.223544		19				1080
	F1QCD4	Aspartate aminotransferase	got2b	got2b	>tr|F1QCD4|F1QCD4_DANRE Aspartate aminotransferase OS=Danio rerio GN=got2b PE=3 SV=1	1	23	18	62.4	47.41	428	0	85.835	4768800000	2162600000	3330800000	5493400000	-0.623102		19				1035
	Q90487	Hemoglobin subunit alpha	hbaa1	hbaa1	>sp|Q90487|HBA_DANRE Hemoglobin subunit alpha OS=Danio rerio GN=hbaa1 PE=2 SV=3	1	13	2	72.7	15.522	143	0	50.453	1935800000	2153800000	943130000	3096930000	1.19136		19				2777
	Q6DHU3;F1QP28;X1WCK2;CON__P35900;F1QR21;A2BF93		zgc:92061;wu:fb17f05	zgc:92061	>tr|Q6DHU3|Q6DHU3_DANRE Uncharacterized protein OS=Danio rerio GN=zgc:92061 PE=2 SV=1;>tr|F1QP28|F1QP28_DANRE Uncharacterized protein (Fragment) OS=Danio rerio GN=wu:fb17f05 PE=4 SV=1	6	35	28	75.3	49.785	438	0	323.31	1723700000	2147200000	243200000	2390400000	3.14224		19				2203
	A2CG95;A2CG94		acadm	acadm	>tr|A2CG95|A2CG95_DANRE Uncharacterized protein OS=Danio rerio GN=acadm PE=3 SV=1	2	15	15	41.8	46.351	426	0	135.91	2714900000	2058900000	1579200000	3638100000	0.38268		19				77
	Q7T356	14-3-3 protein beta/alpha-B	ywhabb	ywhabb	>sp|Q7T356|143BB_DANRE 14-3-3 protein beta/alpha-B OS=Danio rerio GN=ywhabb PE=2 SV=1	1	20	0	71.9	27.392	242	0	323.31	1955800000	2035400000	1323800000	3359200000	0.620627		19				2583
	X1WF98;B5DC62		col12a1a	col12a1a	>tr|X1WF98|X1WF98_DANRE Uncharacterized protein OS=Danio rerio GN=col12a1a PE=4 SV=1	2	64	60	34.5	321.9	2975	0	323.31	6523200000	2026600000	4295600000	6322200000	-1.0838		19				2900
	B8JLJ3		ywhaz	ywhaz	>tr|B8JLJ3|B8JLJ3_DANRE Uncharacterized protein OS=Danio rerio GN=ywhaz PE=3 SV=1	1	19	16	73.8	27.962	244	0	249.5	1787700000	2022000000	1146000000	3168000000	0.819176		19				432
	F1QYX8		hadhab	hadhab	>tr|F1QYX8|F1QYX8_DANRE Uncharacterized protein OS=Danio rerio GN=hadhab PE=3 SV=1	1	50	43	66.2	82.846	763	0	323.31	5775300000	2014100000	3938200000	5952300000	-0.967401		19				1423
	A5PMZ3		scinlb	scinlb	>tr|A5PMZ3|A5PMZ3_DANRE Uncharacterized protein OS=Danio rerio GN=scinlb PE=4 SV=1	1	29	29	56.4	79.466	720	0	158.61	1936600000	2004600000	193170000	2197770000	3.37537		19				145
	Q6P3L3		hspa5	hspa5	>tr|Q6P3L3|Q6P3L3_DANRE Heat shock protein 5 OS=Danio rerio GN=hspa5 PE=2 SV=1	1	29	27	51.4	71.99	650	0	223.62	3022400000	1968800000	1348500000	3317300000	0.545961		19				2368
	Q7ZW95		rpl4	rpl4	>tr|Q7ZW95|Q7ZW95_DANRE Ribosomal protein L4 OS=Danio rerio GN=rpl4 PE=2 SV=1	1	24	24	50.4	42.552	375	0	145.38	1342000000	1965200000	145240000	2110440000	3.75817		19				2695
	CON__P13645;CON__P02535-1;CON__Q148H6;CON__Q7Z3Y7;F1QHM2;CON__A2A5Y0;Q6DG66;E7F1P8;CON__Q92764;Q1LXV4;CON__Q14532;CON__Q7Z3Z0;CON__O76015;CON__Q7Z3Y8;CON__O76013;CON__O76014;CON__REFSEQ:XP_986630;E7F6W3				>P13645 SWISS-PROT:P13645 Tax_Id=9606 Gene_Symbol=KRT10 Keratin, type I cytoskeletal 10	18	26	23	55.1	59.51	593	0	323.31	2154300000	1944700000	1411700000	3356400000	0.462114		19			+	463
	Q6PC95		tuba8l2	tuba8l2	>tr|Q6PC95|Q6PC95_DANRE Tubulin, alpha 8 like 2 OS=Danio rerio GN=tuba8l2 PE=2 SV=1	1	26	2	60.4	50.158	449	0	53.989	2781300000	1942800000	2453800000	4396600000	-0.33688		19				2442
	Q92005	Elongation factor 1-alpha	eef1a	eef1a	>sp|Q92005|EF1A_DANRE Elongation factor 1-alpha OS=Danio rerio GN=eef1a PE=2 SV=1	1	24	10	67.3	50.047	462	0	60.831	2107300000	1911800000	466510000	2378310000	2.03495		19				2790
	Q6TNU6	Dihydrolipoyl dehydrogenase	dldh	dldh	>tr|Q6TNU6|Q6TNU6_DANRE Dihydrolipoyl dehydrogenase OS=Danio rerio GN=dldh PE=2 SV=1	1	26	26	68.8	53.62	507	0	305.54	4816000000	1864100000	6613500000	8477600000	-1.82693		19				2505
	Q6Q417		rpl7	rpl7	>tr|Q6Q417|Q6Q417_DANRE Ribosomal protein L7 OS=Danio rerio GN=rpl7 PE=2 SV=1	1	16	16	54.9	28.445	246	0	44.302	978960000	1857100000	150950000	2008050000	3.62091		19				2476
	Q6PBI0;F8W590		sucla2	sucla2	>tr|Q6PBI0|Q6PBI0_DANRE Succinate-CoA ligase, ADP-forming, beta subunit OS=Danio rerio GN=sucla2 PE=2 SV=1;>tr|F8W590|F8W590_DANRE Uncharacterized protein (Fragment) OS=Danio rerio GN=sucla2 PE=4 SV=1	2	23	23	65.2	50.03	466	0	154.32	3438300000	1850800000	2457400000	4308200000	-0.408984		19				2399
	Q803Q2;A5JEM4;Q7SXI6	Nuclear distribution protein nudE-like 1-B;Nuclear distribution protein nudE-like 1-A	ndel1b;ndel1a	ndel1b	>sp|Q803Q2|NDL1B_DANRE Nuclear distribution protein nudE-like 1-B OS=Danio rerio GN=ndel1b PE=2 SV=1;>tr|A5JEM4|A5JEM4_DANRE Nuclear distribution protein nudE-like 1-A OS=Danio rerio GN=ndel1a PE=2 SV=1;>sp|Q7SXI6|NDL1A_DANRE Nuclear distribution protein n	3	2	2	6.4	38.443	344	0.0044776	2.2486	5078400000	1846000000	3055600000	4901600000	-0.727053		19				2736
	F1R966	Clathrin heavy chain	cltca	cltca	>tr|F1R966|F1R966_DANRE Clathrin heavy chain OS=Danio rerio GN=cltca PE=3 SV=1	1	35	13	33.9	191.82	1680	0	283.21	3468300000	1788500000	669800000	2458300000	1.41695		19				1587
	Q6P6E0		atp5l	atp5l	>tr|Q6P6E0|Q6P6E0_DANRE ATP synthase, H+ transporting, mitochondrial F0 complex, subunit g OS=Danio rerio GN=atp5l PE=4 SV=1	1	7	7	55.3	11.315	103	0	48.617	3465500000	1769800000	3921000000	5690800000	-1.14764		19				2388
	A5WUQ7;F1QMP5		apobb.2	apobb.2	>tr|A5WUQ7|A5WUQ7_DANRE Uncharacterized protein OS=Danio rerio GN=apobl PE=4 SV=2;>tr|F1QMP5|F1QMP5_DANRE Uncharacterized protein OS=Danio rerio GN=apobl PE=4 SV=1	2	59	59	35.9	278.87	2534	0	323.31	4952900000	1767000000	3178100000	4945100000	-0.846862		19				153
	Q7ZWD8		cfl1l	cfl1l	>tr|Q7ZWD8|Q7ZWD8_DANRE Cfl1 protein OS=Danio rerio GN=cfl1l PE=2 SV=1	1	10	10	63.8	18.436	163	0	151.56	1947600000	1748400000	1359800000	3108200000	0.362641		19				2698
	Q66I80		fabp11a	fabp11a	>tr|Q66I80|Q66I80_DANRE Fatty acid binding protein 11a OS=Danio rerio GN=fabp11a PE=2 SV=1	1	14	14	73.1	15.116	134	0	280.53	3340400000	1746100000	3682500000	5428600000	-1.07655		19				2117
	Q6AZA2		ndufv1	ndufv1	>tr|Q6AZA2|Q6AZA2_DANRE NADH dehydrogenase (Ubiquinone) flavoprotein 1 OS=Danio rerio GN=ndufv1 PE=2 SV=1	1	23	23	54.7	53.69	492	0	317.27	2716500000	1744200000	1660300000	3404500000	0.0711215		19				2131
	Q6AZA0	Acetyl-CoA acetyltransferase, mitochondrial	acat1	acat1	>sp|Q6AZA0|THIL_DANRE Acetyl-CoA acetyltransferase, mitochondrial OS=Danio rerio GN=acat1 PE=2 SV=1	1	20	20	68.1	44.342	420	0	135.44	3872100000	1733500000	3116300000	4849800000	-0.846146		19				2130
	Q6NWC3;E9QDR0		rps2	rps2	>tr|Q6NWC3|Q6NWC3_DANRE Ribosomal protein S2 OS=Danio rerio GN=rps2 PE=2 SV=1	2	15	15	52.1	30.29	280	0	150.35	1072700000	1721700000	351240000	2072940000	2.2933		19				2277
	Q7T1D8		phb	phb	>tr|Q7T1D8|Q7T1D8_DANRE Phb protein OS=Danio rerio GN=phb PE=2 SV=1	1	20	20	83.4	29.685	271	0	125.04	3175700000	1711900000	3271700000	4983600000	-0.934442		19				2562
	Q4G5W3	Reticulon	rtn3	rtn3	>tr|Q4G5W3|Q4G5W3_DANRE Reticulon OS=Danio rerio GN=rtn3 PE=2 SV=1	1	19	4	58.1	26.116	236	0	113.9	2239400000	1700000000	3377700000	5077700000	-0.990506		19				1922
	Q29RA2		zgc:136908	zgc:136908	>tr|Q29RA2|Q29RA2_DANRE Uncharacterized protein OS=Danio rerio GN=zgc:136908 PE=2 SV=1	1	41	23	60.6	89.493	805	0	323.31	4794800000	1699900000	2774300000	4474200000	-0.706674		19				1902
	Q6P603	Annexin	anxa2a	anxa2a	>tr|Q6P603|Q6P603_DANRE Annexin OS=Danio rerio GN=anxa2a PE=2 SV=1	1	20	20	57	38.138	337	0	323.31	4065800000	1668200000	2074200000	3742400000	-0.314263		19				2384
	Q6DRE6		rpl12	rpl12	>tr|Q6DRE6|Q6DRE6_DANRE 60S ribosomal protein L12 OS=Danio rerio GN=rpl12 PE=2 SV=1	1	8	8	60.6	17.685	165	0	132.33	1542700000	1664900000	1156500000	2821400000	0.52567		19				2214
	Q7ZW20		ywhae1	ywhae1	>tr|Q7ZW20|Q7ZW20_DANRE Tyrosine 3-monooxygenase/tryptophan 5-monooxygenase activation protein, epsilon polypeptide 1 OS=Danio rerio GN=ywhae1 PE=2 SV=1	1	19	5	78.8	29.072	255	0	179.68	2002300000	1642700000	1610600000	3253300000	0.0284708		19				2691
	Q0IJ38;F1QNZ9		mybpc2a	mybpc2a	>tr|Q0IJ38|Q0IJ38_DANRE Uncharacterized protein OS=Danio rerio GN=mybpc2a PE=2 SV=1;>tr|F1QNZ9|F1QNZ9_DANRE Uncharacterized protein OS=Danio rerio GN=mybpc2a PE=4 SV=1	2	46	41	48.9	125.16	1120	0	323.31	8694100000	1629900000	3274600000	4904500000	-1.00654		19				1811
	Q3B7R0;F1R377		cyc1	cyc1	>tr|Q3B7R0|Q3B7R0_DANRE Cytochrome c-1 OS=Danio rerio GN=cyc1 PE=2 SV=1	2	9	9	50.2	33.714	307	0	159.66	4713300000	1615700000	5693000000	7308700000	-1.81703		19				1912
	B0S564	Protein disulfide-isomerase	p4hb	p4hb	>tr|B0S564|B0S564_DANRE Uncharacterized protein OS=Danio rerio GN=p4hb PE=3 SV=1	1	31	31	52.3	56.633	509	0	188.73	2071900000	1610300000	1385800000	2996100000	0.21661		19				269
	E7FE90		fetub	fetub	>tr|E7FE90|E7FE90_DANRE Uncharacterized protein OS=Danio rerio GN=fetub PE=4 SV=1	1	24	24	46.1	56.75	499	0	323.31	2254700000	1594200000	765290000	2359490000	1.05875		19				730
	F1Q8J4;E9QCR7		acadvl	acadvl	>tr|F1Q8J4|F1Q8J4_DANRE Uncharacterized protein OS=Danio rerio GN=acadvl PE=3 SV=1	2	38	35	60.4	71.084	659	0	323.31	5307700000	1591300000	4008400000	5599700000	-1.33282		19				959
	A9C3Q5;A9C3Q4	Calcium-transporting ATPase	atp2a2a	atp2a2a	>tr|A9C3Q5|A9C3Q5_DANRE Uncharacterized protein OS=Danio rerio GN=atp2a2a PE=3 SV=1;>tr|A9C3Q4|A9C3Q4_DANRE Uncharacterized protein OS=Danio rerio GN=atp2a2a PE=3 SV=1	2	52	18	44.8	109.52	996	0	278.01	7705800000	1581400000	4466100000	6047500000	-1.49781		19				231
	A8E7G6;A8E7G7		prdx3	prdx3	>tr|A8E7G6|A8E7G6_DANRE Uncharacterized protein OS=Danio rerio GN=prdx3 PE=4 SV=1;>tr|A8E7G7|A8E7G7_DANRE Uncharacterized protein OS=Danio rerio GN=prdx3 PE=4 SV=1	2	17	17	55.2	30.34	281	0	143.39	2330400000	1576400000	3814000000	5390400000	-1.27467		19				199
	Q6TLG8;I3IRZ6		rps3	rps3	>tr|Q6TLG8|Q6TLG8_DANRE Ribosomal protein S3 OS=Danio rerio GN=rps3 PE=2 SV=1	2	20	20	69.4	26.878	245	0	76.88	1000500000	1560400000	250180000	1810580000	2.64088		19				2501
	F1QKG7;Q1LXM1		tpm4a	tpm4a	>tr|F1QKG7|F1QKG7_DANRE Uncharacterized protein OS=Danio rerio GN=tpm4a PE=3 SV=1;>tr|Q1LXM1|Q1LXM1_DANRE Uncharacterized protein (Fragment) OS=Danio rerio GN=tpm4a PE=3 SV=1	2	17	2	42.3	32.725	284	0	22.049	5164300000	1551800000	2311200000	3863000000	-0.574699		19				1193
	F1QR17		aldh7a1	aldh7a1	>tr|F1QR17|F1QR17_DANRE Uncharacterized protein OS=Danio rerio GN=aldh7a1 PE=3 SV=1	1	18	18	39	59.086	541	0	132.47	2724100000	1550600000	3130900000	4681500000	-1.01375		19				1288
	Q6PC80		rps5	rps5	>tr|Q6PC80|Q6PC80_DANRE Ribosomal protein S5 OS=Danio rerio GN=rps5 PE=2 SV=1	1	13	13	51.5	22.872	204	0	241.21	604060000	1535300000	408550000	1943850000	1.90994		19				2438
	Q7ZU99	Transitional endoplasmic reticulum ATPase	vcp	vcp	>sp|Q7ZU99|TERA_DANRE Transitional endoplasmic reticulum ATPase OS=Danio rerio GN=vcp PE=1 SV=1	1	37	19	47.9	89.423	806	0	262.18	1821400000	1534800000	678800000	2213600000	1.17699		19				2621
	Q568F6	Adenylosuccinate synthetase isozyme 2	adss	adss	>sp|Q568F6|PURA2_DANRE Adenylosuccinate synthetase isozyme 2 OS=Danio rerio GN=adss PE=2 SV=1	1	23	22	57.8	49.719	455	0	158.23	1917700000	1522200000	1029100000	2551300000	0.564775		19				1989
	F1R431;A0JMJ1		scinla	scinla	>tr|F1R431|F1R431_DANRE Uncharacterized protein OS=Danio rerio GN=scinla PE=4 SV=1;>tr|A0JMJ1|A0JMJ1_DANRE Scinderin like a OS=Danio rerio GN=scinla PE=2 SV=2	2	31	31	57.6	79.983	720	0	178.97	1976000000	1491300000	626930000	2118230000	1.25019		19				6
	F1QRM9		npepps	npepps	>tr|F1QRM9|F1QRM9_DANRE Uncharacterized protein OS=Danio rerio GN=npepps PE=4 SV=1	1	34	34	44	103.92	925	0	197.09	3251000000	1490800000	1663600000	3154400000	-0.158222		19				1301
	Q6DI22		hadh	hadh	>tr|Q6DI22|Q6DI22_DANRE Hydroxyacyl-Coenzyme A dehydrogenase OS=Danio rerio GN=hadh PE=2 SV=1	1	21	21	68.3	33.336	309	0	282.72	3472800000	1469100000	3944000000	5413100000	-1.42473		19				2207
	Q6TH32		cfl1	cfl1	>tr|Q6TH32|Q6TH32_DANRE Muscle cofilin 2 OS=Danio rerio GN=cfl1 PE=2 SV=1	1	11	11	69.7	18.77	165	0	64.196	1455300000	1468000000	737840000	2205840000	0.992472		19				2497
	F1R3D3;Q5MJ86	Glyceraldehyde-3-phosphate dehydrogenase;Glyceraldehyde-3-phosphate dehydrogenase 2	gapdhs;gapdh-2	gapdhs	>tr|F1R3D3|F1R3D3_DANRE Glyceraldehyde-3-phosphate dehydrogenase OS=Danio rerio GN=gapdhs PE=3 SV=1;>sp|Q5MJ86|G3P2_DANRE Glyceraldehyde-3-phosphate dehydrogenase 2 OS=Danio rerio GN=gapdh-2 PE=2 SV=1	2	18	14	59.7	36.093	335	0	82.334	3408000000	1465000000	1724900000	3189900000	-0.235612		19				1497
	Q6PI52	Calmodulin	calm1a	calm1a	>sp|Q6PI52|CALM_DANRE Calmodulin OS=Danio rerio GN=calm1a PE=2 SV=3	1	8	8	80.5	16.837	149	0	115.2	1958800000	1458900000	1733500000	3192400000	-0.248807		19				2474
	Q804W2;Q804W1	Parvalbumin-7	pvalb7	pvalb7	>sp|Q804W2|PRV7_DANRE Parvalbumin-7 OS=Danio rerio GN=pvalb7 PE=3 SV=3	2	12	12	79.8	12.029	109	0	101.4	4671900000	1453200000	6356600000	7809800000	-2.12902		19				2748
	F1QGK0		gpd1b	gpd1b	>tr|F1QGK0|F1QGK0_DANRE Uncharacterized protein OS=Danio rerio GN=gpd1b PE=3 SV=1	1	23	20	77.9	41.514	380	0	323.31	4791000000	1447600000	3834100000	5281700000	-1.40522		19				1113
	F1R9P5;F1R1U1		flna	flna	>tr|F1R9P5|F1R9P5_DANRE Uncharacterized protein (Fragment) OS=Danio rerio GN=flna PE=4 SV=1	2	45	1	28	279.57	2614	0	194.64	1921800000	1419400000	398430000	1817830000	1.83288		19				1592
	H9GXI2		hadhb	hadhb	>tr|H9GXI2|H9GXI2_DANRE Uncharacterized protein OS=Danio rerio GN=hadhb PE=3 SV=1	1	21	21	44.8	50.216	471	0	155.36	3029600000	1404100000	2074900000	3479000000	-0.563396		19				1752
	Q6DG81		pls3	pls3	>tr|Q6DG81|Q6DG81_DANRE Plastin 3 (T isoform) OS=Danio rerio GN=pls3 PE=2 SV=1	1	29	23	56.8	70.149	627	0	125.48	1691000000	1389700000	609460000	1999160000	1.18917		19				2155
	F1QUR3;X1WGN6;F8W2V8	Protein disulfide-isomerase	pdia3	pdia3	>tr|F1QUR3|F1QUR3_DANRE Uncharacterized protein (Fragment) OS=Danio rerio GN=pdia3 PE=3 SV=2;>tr|X1WGN6|X1WGN6_DANRE Uncharacterized protein OS=Danio rerio GN=pdia3 PE=4 SV=1	3	26	26	67.5	51.135	459	0	170.1	1851200000	1363000000	1531700000	2894700000	-0.168348		19				1360
	Q6P5M3;A3KQ06		rps9	rps9	>tr|Q6P5M3|Q6P5M3_DANRE Ribosomal protein S9 OS=Danio rerio GN=rps9 PE=2 SV=1;>tr|A3KQ06|A3KQ06_DANRE Uncharacterized protein OS=Danio rerio GN=rps9 PE=3 SV=2	2	14	14	46.4	22.466	194	0	32.156	529830000	1355800000	175420000	1531220000	2.95026		19				2381
	B3DFN3		lmnb2	lmnb2	>tr|B3DFN3|B3DFN3_DANRE Lamin B2 OS=Danio rerio GN=lmnb2 PE=2 SV=1	1	29	28	59.2	65.933	583	0	232.06	1654600000	1353100000	710420000	2063520000	0.929524		19				337
	A4QPA0	Malic enzyme	me3	me3	>tr|A4QPA0|A4QPA0_DANRE Malic enzyme OS=Danio rerio GN=me3 PE=2 SV=1	1	21	18	61.9	66.74	603	0	164.33	1592200000	1337500000	853360000	2190860000	0.648312		19				116
	B3DKC5		lmna	lmna	>tr|B3DKC5|B3DKC5_DANRE Lamin A OS=Danio rerio GN=lmna PE=2 SV=1	1	26	26	44	73.671	659	0	158.99	1867100000	1317100000	827970000	2145070000	0.669714		19				357
	E7FCA5		hdlbpb	hdlbpb	>tr|E7FCA5|E7FCA5_DANRE Uncharacterized protein OS=Danio rerio GN=hdlbpb PE=4 SV=1	1	1	1	1	141.09	1259	0.0019425	2.6023	3175600000	1312200000	452700000	1764900000	1.53536		19				701
	B3DKJ0		cct7	cct7	>tr|B3DKJ0|B3DKJ0_DANRE Chaperonin containing TCP1, subunit 7 (Eta) OS=Danio rerio GN=cct7 PE=2 SV=1	1	20	20	48.3	59.706	547	0	81.478	1584800000	1311000000	452450000	1763450000	1.53484		19				360
	E7FCP6				>tr|E7FCP6|E7FCP6_DANRE Uncharacterized protein OS=Danio rerio PE=4 SV=1	1	21	21	50.7	66.838	606	0	129.41	1915500000	1306500000	850360000	2156860000	0.619561		19				705
	Q7ZU67		eif4a1b	eif4a1b	>tr|Q7ZU67|Q7ZU67_DANRE Eukaryotic translation initiation factor 4A, isoform 1B OS=Danio rerio GN=eif4a1b PE=2 SV=1	1	14	3	45.6	46.122	406	0	102.16	1104900000	1306200000	161350000	1467550000	3.01711		19				2617
	Q6ZM50		capza1b	capza1b	>tr|Q6ZM50|Q6ZM50_DANRE Si:dkey-16k6.1 OS=Danio rerio GN=capza1b PE=2 SV=2	1	12	9	71	32.727	286	0	216.11	1933900000	1303000000	461870000	1764870000	1.49628		19				2522
	F1QCE3		prdx5	prdx5	>tr|F1QCE3|F1QCE3_DANRE Uncharacterized protein OS=Danio rerio GN=prdx5 PE=4 SV=1	1	10	10	73.7	20.201	190	0	46.364	1586000000	1295500000	1257400000	2552900000	0.0430653		19				1036
	P79735	GTP-binding nuclear protein Ran	ran	ran	>sp|P79735|RAN_DANRE GTP-binding nuclear protein Ran OS=Danio rerio GN=ran PE=2 SV=1	1	19	19	69.8	24.46	215	0	85.788	934250000	1280100000	1014600000	2294700000	0.335345		19				1795
	B8JMZ1;Q6NWJ8;F1QDY2;E9QI72		ugp2a	ugp2a	>tr|B8JMZ1|B8JMZ1_DANRE Uncharacterized protein OS=Danio rerio GN=ugp2a PE=4 SV=1	4	32	32	63.7	56.878	507	0	280.6	2391500000	1279300000	2845300000	4124600000	-1.15323		19				452
	Q6XG62	Protein S100	icn	icn	>tr|Q6XG62|Q6XG62_DANRE Ictacalcin OS=Danio rerio GN=icn PE=4 SV=1	1	7	4	63.2	10.407	95	0	10.203	1300700000	1271600000	809930000	2081530000	0.650776		19				2510
	Q6DGL0;E9QF69;F1QN76	60S ribosomal protein L18	rpl18	rpl18	>tr|Q6DGL0|Q6DGL0_DANRE 60S ribosomal protein L18 OS=Danio rerio GN=rpl18 PE=2 SV=1;>tr|E9QF69|E9QF69_DANRE 60S ribosomal protein L18 OS=Danio rerio GN=rpl18 PE=3 SV=1;>tr|F1QN76|F1QN76_DANRE 60S ribosomal protein L18 (Fragment) OS=Danio rerio GN=rpl18 PE=	3	13	13	57.7	20.993	182	0	252.14	837090000	1255300000	797800000	2053100000	0.653933		19				2168
	B3DIV6	Acetyltransferase component of pyruvate dehydrogenase complex	dlat	dlat	>tr|B3DIV6|B3DIV6_DANRE Dihydrolipoamide S-acetyltransferase (E2 component of pyruvate dehydrogenase complex) OS=Danio rerio GN=dlat PE=2 SV=1	1	27	27	46.5	69.206	652	0	194.77	4973000000	1249800000	3441100000	4690900000	-1.46117		19				350
	Q9PUQ6		tmod4	tmod4	>tr|Q9PUQ6|Q9PUQ6_DANRE Sk-tropomodulin OS=Danio rerio GN=tmod4 PE=2 SV=1	1	18	18	77.3	38.693	343	0	157	1605600000	1245100000	297080000	1542180000	2.06734		19				2833
	Q1L907		tfa	tfa	>tr|Q1L907|Q1L907_DANRE Gstr1 protein OS=Danio rerio GN=tfa PE=2 SV=1	1	22	22	88.9	26.408	226	0	228.35	7552000000	1236700000	7750800000	8987500000	-2.64785		19				1835
	Q1LUZ9;F1R2A2;F1R9X5;E7FCK7;F8W4H0;F8W2G9		ces3	ces3	>tr|Q1LUZ9|Q1LUZ9_DANRE Uncharacterized protein OS=Danio rerio GN=ces3 PE=4 SV=1;>tr|F1R2A2|F1R2A2_DANRE Uncharacterized protein (Fragment) OS=Danio rerio GN=ces3 PE=4 SV=1;>tr|F1R9X5|F1R9X5_DANRE Uncharacterized protein (Fragment) OS=Danio rerio GN=ces3 P	6	19	9	42.8	60.297	549	0	181.02	2303600000	1234600000	1312900000	2547500000	-0.0887133		19				1479
	Q92051	Carbonic anhydrase	cahz	cahz	>sp|Q92051|CAHZ_DANRE Carbonic anhydrase OS=Danio rerio GN=cahz PE=1 SV=2	1	11	11	69.6	28.677	260	0	49.097	1103700000	1230200000	691810000	1922010000	0.830445		19				2791
	Q6NYQ7		nnt	nnt	>tr|Q6NYQ7|Q6NYQ7_DANRE Nicotinamide nucleotide transhydrogenase OS=Danio rerio GN=nnt PE=2 SV=1	1	24	22	30.2	112.78	1079	0	56.724	2058100000	1221500000	734460000	1955960000	0.733898		19				2310
	Q803T5	Adenosylhomocysteinase	ahcy	ahcy	>tr|Q803T5|Q803T5_DANRE Adenosylhomocysteinase OS=Danio rerio GN=ahcy PE=2 SV=1	1	20	20	53.6	47.964	433	0	158.38	1151800000	1213500000	269420000	1482920000	2.17125		19				2738
	B8JLS3		myh6	myh6	>tr|B8JLS3|B8JLS3_DANRE Uncharacterized protein OS=Danio rerio GN=myh6 PE=4 SV=1	1	50	6	21.1	222.8	1936	0	60.832	4309900000	1210600000	1612400000	2823000000	-0.413487		19				442
	Q7T3L3		hsp90b1	hsp90b1	>tr|Q7T3L3|Q7T3L3_DANRE Chaperone protein GP96 OS=Danio rerio GN=hsp90b1 PE=2 SV=1	1	23	23	36.1	91.281	793	0	245.28	1632800000	1200700000	532920000	1733620000	1.17188		19				2602
	Q7SXA3;B0R193;Q3B7P7;F1Q8K7;B0R189;F1QHN6		rps27a;ubb;uba52;si:ch211-202a12.4;ubc	rps27a	>tr|Q7SXA3|Q7SXA3_DANRE Uncharacterized protein OS=Danio rerio GN=rps27a PE=2 SV=1;>tr|B0R193|B0R193_DANRE Uncharacterized protein OS=Danio rerio GN=ubb PE=4 SV=1;>tr|Q3B7P7|Q3B7P7_DANRE Ubiquitin A-52 residue ribosomal protein fusion product 1 OS=Danio re	6	11	11	47.4	17.999	156	0	92.885	1151600000	1197500000	642570000	1840070000	0.8981		19				2532
	A5WVL5		fbp2	fbp2	>tr|A5WVL5|A5WVL5_DANRE Uncharacterized protein OS=Danio rerio GN=fbp2 PE=3 SV=1	1	15	15	52.4	36.792	338	0	287.75	2915600000	1193700000	1565000000	2758700000	-0.390722		19				158
	Q5PR98;F1R8G7	Protein NDRG2	ndrg2	ndrg2	>sp|Q5PR98|NDRG2_DANRE Protein NDRG2 OS=Danio rerio GN=ndrg2 PE=2 SV=1	2	14	14	60.3	40.467	368	0	96.777	1975400000	1186800000	1166000000	2352800000	0.025509		19				2022
	F1QFC0		hspa9	hspa9	>tr|F1QFC0|F1QFC0_DANRE Uncharacterized protein OS=Danio rerio GN=hspa9 PE=3 SV=1	1	21	21	41.3	73.951	682	0	253.92	2074200000	1185300000	1101200000	2286500000	0.106176		19				1090
	F1QEG2		klhl41b	klhl41b	>tr|F1QEG2|F1QEG2_DANRE Uncharacterized protein OS=Danio rerio GN=klhl41b PE=4 SV=1	1	19	17	40.7	68.712	605	0	215.26	1183000000	1165700000	273550000	1439250000	2.09132		19				1071
	E7EZ16;O57521	Heat shock protein HSP 90-beta	hsp90ab1	hsp90ab1	>tr|E7EZ16|E7EZ16_DANRE Uncharacterized protein OS=Danio rerio GN=hsp90ab1 PE=3 SV=1;>sp|O57521|HS90B_DANRE Heat shock protein HSP 90-beta OS=Danio rerio GN=hsp90ab1 PE=1 SV=2	2	32	21	44.5	81.567	710	0	259.57	1322800000	1162800000	292870000	1455670000	1.98927		19				507
	Q7ZYX4;E9QGU4;E9QD64		cct6a	cct6a	>tr|Q7ZYX4|Q7ZYX4_DANRE Chaperonin containing TCP1, subunit 6A (Zeta 1) OS=Danio rerio GN=cct6a PE=2 SV=1;>tr|E9QGU4|E9QGU4_DANRE Uncharacterized protein OS=Danio rerio GN=cct6a PE=3 SV=1	3	21	21	46.3	57.628	531	0	225.31	1114200000	1150100000	243640000	1393740000	2.23894		19				846
	Q7ZWJ4;F8W484	60S ribosomal protein L18a	rpl18a	rpl18a	>sp|Q7ZWJ4|RL18A_DANRE 60S ribosomal protein L18a OS=Danio rerio GN=rpl18a PE=2 SV=1;>tr|F8W484|F8W484_DANRE 60S ribosomal protein L18a OS=Danio rerio GN=rpl18a PE=4 SV=1	2	18	18	65.3	20.68	176	0	58.278	379330000	1140900000	173030000	1313930000	2.72108		19				2701
	F1QVZ2;B8JHU4;F1QER4		actn1	actn1	>tr|F1QVZ2|F1QVZ2_DANRE Uncharacterized protein OS=Danio rerio GN=actn1 PE=4 SV=1;>tr|B8JHU4|B8JHU4_DANRE Actn1 isoform b OS=Danio rerio GN=actn1 PE=2 SV=1	3	46	14	46.9	103.94	897	0	254.45	2093000000	1125200000	586180000	1711380000	0.940766		19				1375
	CON__P35908;CON__Q3TTY5;CON__Q9R0H5;CON__Q7Z794;CON__Q14CN4-1;CON__Q6IME9;CON__Q3SY84;CON__Q7RTS7;CON__Q32MB2;F1QEW2				>P35908 SWISS-PROT:P35908 Tax_Id=9606 Gene_Symbol=KRT2 Keratin, type II cytoskeletal 2 epidermal	10	26	19	58.1	65.865	645	0	142.4	1020600000	1123000000	489760000	1612760000	1.19721		19			+	466
	B0S5C5		acaa2	acaa2	>tr|B0S5C5|B0S5C5_DANRE Uncharacterized protein OS=Danio rerio GN=acaa2 PE=3 SV=1	1	27	27	80.4	41.786	397	0	231.22	2623400000	1111100000	1959500000	3070600000	-0.818497		19				271
	Q6PGX4		hsc70	hsc70	>tr|Q6PGX4|Q6PGX4_DANRE Heat shock cognate 71 kDa protein OS=Danio rerio GN=hsc70 PE=2 SV=1	1	31	11	49	70.945	647	0	95.711	2336300000	1090200000	1311300000	2401500000	-0.266405		19				2461
	Q8AY63;R4GE87;F6NIF4;R4GEP9;R4GDX0		ckbb	ckbb	>tr|Q8AY63|Q8AY63_DANRE Brain-subtype creatine kinase OS=Danio rerio GN=ckbb PE=2 SV=1;>tr|R4GE87|R4GE87_DANRE Uncharacterized protein OS=Danio rerio GN=ckbb PE=3 SV=1	5	26	14	72.7	42.883	381	0	194.04	1295200000	1089000000	667600000	1756600000	0.705948		19				2755
	F1R4C8		ndufs3	ndufs3	>tr|F1R4C8|F1R4C8_DANRE Uncharacterized protein OS=Danio rerio GN=ndufs3 PE=3 SV=1	1	19	19	74.1	29.484	255	0	99.238	2158300000	1088300000	2383200000	3471500000	-1.13082		19				1518
	Q7ZVF3;G8JL21	Succinate dehydrogenase [ubiquinone] flavoprotein subunit, mitochondrial	sdha	sdha	>sp|Q7ZVF3|SDHA_DANRE Succinate dehydrogenase [ubiquinone] flavoprotein subunit, mitochondrial OS=Danio rerio GN=sdha PE=2 SV=2;>tr|G8JL21|G8JL21_DANRE Succinate dehydrogenase [ubiquinone] flavoprotein subunit, mitochondrial OS=Danio rerio GN=sdha PE=4 SV=	2	24	24	57.9	72.077	661	0	166.03	2767100000	1081100000	1835500000	2916600000	-0.763673		19				2673
	Q6DGU9;E9QD21		gstk1	gstk1	>tr|Q6DGU9|Q6DGU9_DANRE Uncharacterized protein OS=Danio rerio GN=gstk1 PE=2 SV=1;>tr|E9QD21|E9QD21_DANRE Uncharacterized protein OS=Danio rerio GN=gstk1 PE=4 SV=1	2	17	15	56.3	25.907	229	0	102.62	2473900000	1072600000	2925700000	3998300000	-1.44767		19				2177
	Q08BI9;F1QT29	Calcium uniporter protein, mitochondrial	mcu	mcu	>sp|Q08BI9|MCU_DANRE Calcium uniporter protein, mitochondrial OS=Danio rerio GN=mcu PE=2 SV=1;>tr|F1QT29|F1QT29_DANRE Calcium uniporter protein, mitochondrial OS=Danio rerio GN=mcu PE=4 SV=1	2	13	13	39.6	42.864	376	0	190.19	1004900000	1069600000	575770000	1645370000	0.893507		19				1801
	A5PMN9;E7FBY5;A5PMP0		capn2b	capn2b	>tr|A5PMN9|A5PMN9_DANRE Uncharacterized protein OS=Danio rerio GN=capn2b PE=4 SV=1;>tr|E7FBY5|E7FBY5_DANRE Uncharacterized protein OS=Danio rerio GN=capn2b PE=4 SV=1	3	29	26	52.2	78.222	696	0	190.36	1631600000	1067100000	747690000	1814790000	0.513183		19				138
	F1QAQ4				>tr|F1QAQ4|F1QAQ4_DANRE Uncharacterized protein (Fragment) OS=Danio rerio PE=4 SV=1	1	171	5	64.2	200.24	1751	0	165.15	4872100000	1064500000	2027100000	3091600000	-0.929241		19				1005
	E7F4T0;E9QCV2		plecb	plecb	>tr|E7F4T0|E7F4T0_DANRE Uncharacterized protein OS=Danio rerio GN=plecb PE=4 SV=1;>tr|E9QCV2|E9QCV2_DANRE Uncharacterized protein OS=Danio rerio GN=plecb PE=4 SV=1	2	43	38	13.2	516.82	4506	0	282.25	1508800000	1055700000	383360000	1439060000	1.46143		19				597
	F1QB54;Q6P3L1;B8JLJ5;I3ITD9;B8K0D5;Q6TGY6;B8K0D6		pabpc1a;pabpc1b	pabpc1a	>tr|F1QB54|F1QB54_DANRE Uncharacterized protein OS=Danio rerio GN=pabpc1a PE=4 SV=1;>tr|Q6P3L1|Q6P3L1_DANRE Poly A binding protein, cytoplasmic 1 b OS=Danio rerio GN=pabpc1b PE=2 SV=1	7	19	13	33	70.733	634	0	222.34	1192900000	1052900000	364750000	1417650000	1.52939		19				1012
	E7FG81;I3IT32;I3ISL8		col12a1b	col12a1b	>tr|E7FG81|E7FG81_DANRE Uncharacterized protein OS=Danio rerio GN=col12a1b PE=4 SV=1;>tr|I3IT32|I3IT32_DANRE Uncharacterized protein OS=Danio rerio GN=col12a1b PE=4 SV=2	3	42	38	20	395.19	3643	0	258.93	2415000000	1048400000	1314600000	2363000000	-0.326435		19				758
	Q7ZV39;F1R5H1		zgc:56235	zgc:56235	>tr|Q7ZV39|Q7ZV39_DANRE Uncharacterized protein OS=Danio rerio GN=zgc:56235 PE=2 SV=1	2	17	16	65.5	30.044	281	0	144.48	2284400000	1047700000	2571100000	3618800000	-1.29516		19				2659
	Q642H5		ppp2r1b	ppp2r1b	>tr|Q642H5|Q642H5_DANRE Protein phosphatase 2 (Formerly 2A), regulatory subunit A, beta isoform OS=Danio rerio GN=ppp2r1b PE=2 SV=1	1	19	7	38.5	65.158	589	0	55.228	1604200000	1045700000	660370000	1706070000	0.663123		19				2099
	F1RDV2;B0UYL0		ndufa10	ndufa10	>tr|F1RDV2|F1RDV2_DANRE Uncharacterized protein OS=Danio rerio GN=ndufa10 PE=4 SV=1;>tr|B0UYL0|B0UYL0_DANRE Uncharacterized protein OS=Danio rerio GN=ndufa10 PE=4 SV=1	2	15	15	66.8	40.288	355	0	256.8	3596200000	1042900000	2670800000	3713700000	-1.35667		19				1662
	Q6PC69;E9QFD9	60S ribosomal protein L10a	rpl10a	rpl10a	>sp|Q6PC69|RL10A_DANRE 60S ribosomal protein L10a OS=Danio rerio GN=rpl10a PE=2 SV=1	2	15	15	53.2	24.622	216	0	92.842	909230000	1040800000	634870000	1675670000	0.71316		19				2435
	B0S6B9;F1Q4X9		nrd1a	nrd1a	>tr|B0S6B9|B0S6B9_DANRE Uncharacterized protein OS=Danio rerio GN=si:dkey-193b15.9 PE=3 SV=1;>tr|F1Q4X9|F1Q4X9_DANRE Uncharacterized protein OS=Danio rerio GN=si:dkey-193b15.9 PE=3 SV=1	2	3	3	3.9	124.57	1091	0	7.0527	2060700000	1037300000	272860000	1310160000	1.9266		19				282
	Q7ZU96		cct8	cct8	>tr|Q7ZU96|Q7ZU96_DANRE Cct8 protein OS=Danio rerio GN=cct8 PE=2 SV=1	1	19	19	40.7	59.3	546	0	109.66	1089800000	1034700000	297840000	1332540000	1.7966		19				2620
	Q5BJJ2;F1QBR2		rpl3	rpl3	>tr|Q5BJJ2|Q5BJJ2_DANRE Ribosomal protein L3 OS=Danio rerio GN=rpl3 PE=2 SV=1	2	11	11	29	46.255	403	0	52.937	758210000	1020900000	123250000	1144150000	3.05018		19				2004
	Q6P0S5		adh8a	adh8a	>tr|Q6P0S5|Q6P0S5_DANRE Alcohol dehydrogenase 8a OS=Danio rerio GN=adh8a PE=2 SV=1	1	18	12	53.8	40.572	377	0	161.91	1524800000	1019900000	993340000	2013240000	0.0380682		19				2336
	F1QDA6;F1QCU1;F1RAK0		acsl1b	acsl1b	>tr|F1QDA6|F1QDA6_DANRE Uncharacterized protein OS=Danio rerio GN=acsl1b PE=4 SV=1;>tr|F1QCU1|F1QCU1_DANRE Uncharacterized protein OS=Danio rerio GN=acsl1b PE=4 SV=1	3	33	29	49.2	77.691	697	0	152.2	2227400000	1017600000	1310700000	2328300000	-0.365167		19				1047
	Q6DHT4;F8W4L7;F8W3W6		aldh6a1	aldh6a1	>tr|Q6DHT4|Q6DHT4_DANRE Uncharacterized protein OS=Danio rerio GN=aldh6a1 PE=2 SV=1;>tr|F8W4L7|F8W4L7_DANRE Uncharacterized protein OS=Danio rerio GN=aldh6a1 PE=4 SV=1	3	25	25	65.7	57.119	525	0	298.98	2437300000	1012800000	3278800000	4291600000	-1.69482		19				2202
	Q5RH67		si:dkey-180p18.9	si:dkey-180p18.9	>tr|Q5RH67|Q5RH67_DANRE Uncharacterized protein (Fragment) OS=Danio rerio GN=si:dkey-180p18.9 PE=4 SV=1	1	15	13	57	38.527	344	0	139.24	3028700000	999830000	1713100000	2712930000	-0.776855		19				2033
	A8E526		rpl14	rpl14	>tr|A8E526|A8E526_DANRE Rpl14 protein OS=Danio rerio GN=rpl14 PE=2 SV=1	1	7	7	46.8	16.128	139	0	26.706	709020000	995550000	114920000	1110470000	3.11486		19				191
	CON__P02663				>P02663 SWISS-PROT:P02663 Alpha-S2-casein [Contains: Casocidin-1 - Bos taurus (Bovine).	1	2	2	7.7	24.348	207	0.0012146	2.9981	1616700000	994830000	0	994830000			19			+	458
	F1QIR4;F1R3Y6		smyhc1	smyhc1	>tr|F1QIR4|F1QIR4_DANRE Uncharacterized protein OS=Danio rerio GN=smyhc1 PE=4 SV=1	2	117	2	53.7	223.04	1939	0	264.14	3068200000	994490000	425700000	1420190000	1.22412		19				1157
	Q6PBY1	40S ribosomal protein S3a	rps3a	rps3a	>sp|Q6PBY1|RS3A_DANRE 40S ribosomal protein S3a OS=Danio rerio GN=rps3a PE=2 SV=3	1	14	14	54.7	30.199	267	0	99.115	584400000	984400000	71513000	1055913000	3.78297		19				2423
	F1QT13;B8JKW4;F1QYN0		c3a	c3a	>tr|F1QT13|F1QT13_DANRE Uncharacterized protein (Fragment) OS=Danio rerio GN=c3a PE=4 SV=1;>tr|B8JKW4|B8JKW4_DANRE Uncharacterized protein OS=Danio rerio GN=c3a PE=4 SV=1	3	40	36	35.4	182.1	1635	0	168.01	2052500000	981420000	1189800000	2171220000	-0.277777		19				425
	F1QTX9		trim110	trim110	>tr|F1QTX9|F1QTX9_DANRE Uncharacterized protein (Fragment) OS=Danio rerio GN=trim110 PE=4 SV=1	1	1	1	5.8	21.13	189	0.0041152	2.2596	1632100000	978590000	0	978590000			19				1343
	Q6TEN9;F1QNY5		cpne1	cpne1	>tr|Q6TEN9|Q6TEN9_DANRE Copine III OS=Danio rerio GN=cpne1 PE=2 SV=1;>tr|F1QNY5|F1QNY5_DANRE Uncharacterized protein OS=Danio rerio GN=cpne1 PE=4 SV=1	2	17	17	31.9	59.214	533	0	102.55	1267100000	971850000	524770000	1496620000	0.889048		19				1259
	Q6PBX8		ndufv2	ndufv2	>tr|Q6PBX8|Q6PBX8_DANRE Uncharacterized protein OS=Danio rerio GN=ndufv2 PE=2 SV=1	1	15	15	58.6	26.595	244	0	87.232	1328400000	970000000	1334900000	2304900000	-0.460675		19				2421
	Q7SXP1		capzb	capzb	>tr|Q7SXP1|Q7SXP1_DANRE Capping protein (Actin filament) muscle Z-line, beta OS=Danio rerio GN=capzb PE=2 SV=1	1	21	21	77.3	30.742	273	0	145.53	834580000	962130000	363350000	1325480000	1.40487		19				2540
	F6NTZ9		a2ml	a2ml	>tr|F6NTZ9|F6NTZ9_DANRE Uncharacterized protein (Fragment) OS=Danio rerio GN=a2ml PE=4 SV=1	1	44	6	41.9	160.42	1448	0	236.59	2498700000	960480000	1403200000	2363680000	-0.546893		19				1688
	F8W4H6;E7EZ30		syne1b	syne1b	>tr|F8W4H6|F8W4H6_DANRE Uncharacterized protein OS=Danio rerio GN=syne1b PE=4 SV=1;>tr|E7EZ30|E7EZ30_DANRE Uncharacterized protein OS=Danio rerio GN=syne1b PE=4 SV=1	2	2	2	0.1	1000.1	8710	0	3.8535	1770000000	958560000	476130000	1434690000	1.00951		19				508
	F1QQE5		sptb	sptb	>tr|F1QQE5|F1QQE5_DANRE Uncharacterized protein OS=Danio rerio GN=sptb PE=4 SV=1	1	15	12	9.8	272.82	2357	0	62.092	1797900000	956290000	676840000	1633130000	0.498633		19				1279
	Q7T2P2	T-complex protein 1 subunit gamma	cct3	cct3	>tr|Q7T2P2|Q7T2P2_DANRE Chaperonin containing TCP1, subunit 3 (Gamma) OS=Danio rerio GN=cct3 PE=2 SV=1	1	25	25	53.4	60.282	543	0	209.02	1206300000	950250000	405950000	1356200000	1.22701		19				2576
	B8JI00		suclg1	suclg1	>tr|B8JI00|B8JI00_DANRE Uncharacterized protein OS=Danio rerio GN=suclg1 PE=3 SV=1	1	12	12	43.5	34.173	324	0	109.71	1755200000	949750000	1190900000	2140650000	-0.326433		19				404
	A2BGR9		aldh2.1	aldh2.1	>tr|A2BGR9|A2BGR9_DANRE Uncharacterized protein OS=Danio rerio GN=aldh2.1 PE=3 SV=1	1	20	5	54.7	56.539	516	0	289.52	1332600000	948980000	1230600000	2179580000	-0.374912		19				48
	Q6PC13		phb2a	phb2a	>tr|Q6PC13|Q6PC13_DANRE Prohibitin 2 OS=Danio rerio GN=phb2a PE=2 SV=1	1	22	17	80.5	33.357	302	0	137.27	1688600000	947870000	1478900000	2426770000	-0.641763		19				2428
	Q5TZD2		prdx6	prdx6	>tr|Q5TZD2|Q5TZD2_DANRE Uncharacterized protein OS=Danio rerio GN=prdx6 PE=4 SV=1	1	16	16	74.6	26.09	232	0	88.97	1331400000	942170000	1355300000	2297470000	-0.524553		19				2068
	Q7ZV82	60S ribosomal protein L27	rpl27	rpl27	>sp|Q7ZV82|RL27_DANRE 60S ribosomal protein L27 OS=Danio rerio GN=rpl27 PE=2 SV=3	1	6	6	47.1	15.782	136	0	21.339	743840000	939420000	235370000	1174790000	1.99684		19				2665
	CON__P00761				>P00761 SWISS-PROT:P00761|TRYP_PIG Trypsin - Sus scrofa (Pig).	1	3	3	14.3	24.409	231	0	5.6026	1093600000	930550000	662240000	1592790000	0.49073		19			+	455
	Q4VBR8;Q6PBY5;Q1LWX4;X1WE08	Proteasome subunit alpha type	psma2;si:rp71-45k5.4	psma2	>tr|Q4VBR8|Q4VBR8_DANRE Proteasome subunit alpha type OS=Danio rerio GN=psma2 PE=2 SV=1;>tr|Q6PBY5|Q6PBY5_DANRE Proteasome subunit alpha type (Fragment) OS=Danio rerio GN=si:rp71-45k5.4 PE=2 SV=1;>tr|Q1LWX4|Q1LWX4_DANRE Uncharacterized protein (Fragment) O	4	15	15	68.8	25.904	234	0	132.8	929460000	925110000	851290000	1776400000	0.119974		19				1939
	Q1LYB7		rpl13a	rpl13a	>tr|Q1LYB7|Q1LYB7_DANRE Ribosomal protein L13a OS=Danio rerio GN=rpl13a PE=3 SV=1	1	13	13	40	23.677	205	0	23.351	393890000	923960000	92914000	1016874000	3.31386		19				1882
	B0S5Q5		atp1a2a	atp1a2a	>tr|B0S5Q5|B0S5Q5_DANRE ATPase, Na+/K+ transporting, alpha 2a polypeptide OS=Danio rerio GN=atp1a2a PE=2 SV=1	1	34	19	38.2	112.22	1017	0	323.31	2165600000	923780000	1132700000	2056480000	-0.294145		19				276
	Q803P2		tcp1	tcp1	>tr|Q803P2|Q803P2_DANRE T-complex protein 1 subunit alpha OS=Danio rerio GN=tcp1 PE=2 SV=1	1	24	24	53.9	60.204	558	0	179.42	1046600000	920880000	561490000	1482370000	0.713753		19				2735
	Q6NUZ3;F1QY96;F6NN54;R4GF20		syncrip	syncrip	>tr|Q6NUZ3|Q6NUZ3_DANRE Synaptotagmin binding, cytoplasmic RNA interacting protein OS=Danio rerio GN=syncrip PE=2 SV=1;>tr|F1QY96|F1QY96_DANRE Uncharacterized protein OS=Danio rerio GN=syncrip PE=4 SV=1;>tr|F6NN54|F6NN54_DANRE Uncharacterized protein OS=Da	4	21	12	33.8	69.962	630	0	91.645	1284500000	914970000	577840000	1492810000	0.663054		19				1414
	Q6PHI8		tktb	tktb	>tr|Q6PHI8|Q6PHI8_DANRE Tkt protein OS=Danio rerio GN=tktb PE=2 SV=1	1	13	13	33.4	67.838	625	0	77.245	1428500000	905170000	722140000	1627310000	0.32591		19				2470
	Q7ZTS4	Keratin, type I cytoskeletal 18	krt18	krt18	>sp|Q7ZTS4|K1C18_DANRE Keratin, type I cytoskeletal 18 OS=Danio rerio GN=krt18 PE=1 SV=2	1	26	21	63.3	48.63	431	0	123.67	1180800000	902720000	598700000	1501420000	0.592445		19				2609
	Q7ZUZ7;E9QEB6		arf1l	arf1l	>tr|Q7ZUZ7|Q7ZUZ7_DANRE ADP-ribosylation factor 1 OS=Danio rerio GN=arf1l PE=2 SV=1;>tr|E9QEB6|E9QEB6_DANRE Uncharacterized protein OS=Danio rerio GN=arf1l PE=3 SV=1	2	12	2	79.6	20.608	181	0	81.5	902100000	901570000	417140000	1318710000	1.11191		19				2652
	Q1L8Q7;Q7ZUG6		rpl30	rpl30	>tr|Q1L8Q7|Q1L8Q7_DANRE Uncharacterized protein OS=Danio rerio GN=rpl30 PE=4 SV=1;>tr|Q7ZUG6|Q7ZUG6_DANRE Ribosomal protein L30 OS=Danio rerio GN=rpl30 PE=3 SV=1	2	4	4	61.5	10.656	96	0	81.434	730170000	898460000	268070000	1166530000	1.74484		19				1834
	E7F0A1		pfn1	pfn1	>tr|E7F0A1|E7F0A1_DANRE Uncharacterized protein OS=Danio rerio GN=pfn1 PE=4 SV=1	1	7	7	50.4	15.17	141	0	27.803	894000000	895090000	491420000	1386510000	0.865076		19				531
	B8JIS8		gstm	gstm	>tr|B8JIS8|B8JIS8_DANRE Uncharacterized protein OS=Danio rerio GN=gstm PE=3 SV=1	1	24	12	81.3	26.062	219	0	117.39	1399100000	894760000	1485300000	2380060000	-0.731182		19				412
	I3ISA6		eppk1	eppk1	>tr|I3ISA6|I3ISA6_DANRE Uncharacterized protein OS=Danio rerio GN=eppk1 PE=4 SV=1	1	24	24	36	611.71	5476	0	200.56	1044100000	893540000	101230000	994770000	3.1419		19				1772
	F1QFV6		rpl28	rpl28	>tr|F1QFV6|F1QFV6_DANRE Uncharacterized protein OS=Danio rerio GN=rpl28 PE=4 SV=1	1	13	13	59.4	15.625	138	0	64.304	328790000	890310000	65216000	955526000	3.77101		19				1103
	F1QX93		eci1	eci1	>tr|F1QX93|F1QX93_DANRE Uncharacterized protein (Fragment) OS=Danio rerio GN=eci1 PE=3 SV=1	1	16	16	52.9	36.396	329	0	272.94	1945700000	886870000	2271600000	3158470000	-1.35691		19				1398
	Q1LWH1		rps16	rps16	>tr|Q1LWH1|Q1LWH1_DANRE Ribosomal protein S16 OS=Danio rerio GN=rps16 PE=2 SV=1	1	8	8	53.4	16.356	146	0	21.568	604190000	875640000	96995000	972635000	3.17436		19				1866
	Q6PC90	40S ribosomal protein S12	rps12	rps12	>tr|Q6PC90|Q6PC90_DANRE 40S ribosomal protein S12 OS=Danio rerio GN=rps12 PE=2 SV=1	1	8	8	63.6	14.466	132	0	110.03	866350000	867740000	483250000	1350990000	0.844493		19				2440
	F1R293;E9QH78	Adenylosuccinate lyase	adsl	adsl	>tr|F1R293|F1R293_DANRE Uncharacterized protein OS=Danio rerio GN=adsl PE=4 SV=1	2	21	21	54.8	54.578	482	0	123.32	1157500000	864840000	1014700000	1879540000	-0.230548		19				1478
	Q0P3U4;F1QPN7		cox5b2	cox5b2	>tr|Q0P3U4|Q0P3U4_DANRE Uncharacterized protein OS=Danio rerio GN=cox5b2 PE=2 SV=1;>tr|F1QPN7|F1QPN7_DANRE Uncharacterized protein OS=Danio rerio GN=cox5b2 PE=4 SV=1	2	8	8	42.1	14.308	126	0	20.09	2054600000	863870000	2601700000	3465570000	-1.59057		19				1812
	A7MCR1	Cytochrome b-c1 complex subunit Rieske, mitochondrial	uqcrfs1	uqcrfs1	>tr|A7MCR1|A7MCR1_DANRE Cytochrome b-c1 complex subunit Rieske, mitochondrial OS=Danio rerio GN=uqcrfs1 PE=2 SV=1	1	21	21	72.2	29.714	273	0	164.37	1477900000	858280000	2513000000	3371280000	-1.54989		19				182
	Q6IQQ0		rpl21	rpl21	>tr|Q6IQQ0|Q6IQQ0_DANRE Ribosomal protein L21 OS=Danio rerio GN=rpl21 PE=2 SV=1	1	9	9	53.1	18.531	160	0	73.722	298410000	855790000	112100000	967890000	2.93247		19				2255
	Q58EE9;F1RAE8	Glial fibrillary acidic protein	gfap	gfap	>sp|Q58EE9|GFAP_DANRE Glial fibrillary acidic protein OS=Danio rerio GN=gfap PE=1 SV=2;>tr|F1RAE8|F1RAE8_DANRE Glial fibrillary acidic protein OS=Danio rerio GN=gfap PE=3 SV=1	2	18	16	46.6	51.249	444	0	93.65	1039800000	849180000	526040000	1375220000	0.690898		19				1998
	F1QJ56		ndufb10	ndufb10	>tr|F1QJ56|F1QJ56_DANRE Uncharacterized protein OS=Danio rerio GN=ndufb10 PE=4 SV=1	1	10	10	47.1	20.215	170	0	27.878	698520000	845820000	734820000	1580640000	0.20296		19				1160
	F1QZ50;F1R1J9		ahnak	ahnak	>tr|F1QZ50|F1QZ50_DANRE Uncharacterized protein OS=Danio rerio GN=ahnak PE=4 SV=2;>tr|F1R1J9|F1R1J9_DANRE Uncharacterized protein OS=Danio rerio GN=ahnak PE=4 SV=1	2	22	22	24	685.16	6417	0	62.058	1575400000	835960000	506220000	1342180000	0.723669		19				1427
	B8A4B0	Glutamate dehydrogenase	glud1a	glud1a	>tr|B8A4B0|B8A4B0_DANRE Glutamate dehydrogenase OS=Danio rerio GN=glud1a PE=3 SV=1	1	29	14	59.4	60.141	544	0	50.498	1519100000	825680000	1857900000	2683580000	-1.17002		19				377
	F1QL01;F1R1L2		zgc:66156	zgc:66156	>tr|F1QL01|F1QL01_DANRE Uncharacterized protein OS=Danio rerio GN=zgc:66156 PE=4 SV=1	2	155	11	68	185.28	1621	0	90.788	2747400000	824370000	890860000	1715230000	-0.111907		19				1202
	Q7ZV05;A9C3W5		rps11	rps11	>tr|Q7ZV05|Q7ZV05_DANRE Ribosomal protein S11 OS=Danio rerio GN=rps11 PE=2 SV=1	2	10	10	61	18.405	159	0	46.61	243090000	816760000	51351000	868111000	3.99145		19				2653
	X1WFT9;F1QYB1;X1WFF9		agla	agla	>tr|X1WFT9|X1WFT9_DANRE Uncharacterized protein OS=Danio rerio GN=agla PE=4 SV=1;>tr|F1QYB1|F1QYB1_DANRE Uncharacterized protein (Fragment) OS=Danio rerio GN=agla PE=4 SV=1	3	49	45	50.2	173.49	1532	0	323.31	5124500000	811880000	1960500000	2772380000	-1.27188		19				1415
	Q6YBS2;B8JMD0	Adenylyl cyclase-associated protein	cap1	cap1	>tr|Q6YBS2|Q6YBS2_DANRE Adenylyl cyclase-associated protein OS=Danio rerio GN=cap1 PE=2 SV=1	2	22	21	59.2	49.396	463	0	140.14	992650000	800160000	680150000	1480310000	0.234436		19				2512
	Q7ZUJ8	Proteasome subunit beta type	psmb3	psmb3	>tr|Q7ZUJ8|Q7ZUJ8_DANRE Proteasome subunit beta type OS=Danio rerio GN=psmb3 PE=2 SV=1	1	11	11	42	23.112	205	0	59.967	699130000	796140000	563930000	1360070000	0.497506		19				2634
	F1RCA1;E9QEY2;E9QFW7		uba1	uba1	>tr|F1RCA1|F1RCA1_DANRE Uncharacterized protein OS=Danio rerio GN=uba1 PE=3 SV=1	3	30	28	45	118.25	1058	0	188.92	2441800000	783160000	1234800000	2017960000	-0.656898		19				1638
	Q642H9	40S ribosomal protein S4, X isoform	rps4x	rps4x	>sp|Q642H9|RS4X_DANRE 40S ribosomal protein S4, X isoform OS=Danio rerio GN=rps4x PE=2 SV=3	1	18	18	52.9	29.688	263	0	41.094	436310000	782740000	74537000	857277000	3.3925		19				2100
	E7F9N7				>tr|E7F9N7|E7F9N7_DANRE Uncharacterized protein OS=Danio rerio PE=4 SV=1	1	47	47	15.7	522.36	4548	0	323.31	1470400000	781470000	647330000	1428800000	0.271689		19				664
	Q6ZM23		cox6c	cox6c	>tr|Q6ZM23|Q6ZM23_DANRE Uncharacterized protein OS=Danio rerio GN=cox6c PE=4 SV=1	1	5	5	53.9	8.4798	76	0	71.831	830710000	778760000	549570000	1328330000	0.502876		19				2520
	Q5XJ36;F1Q7C4	Protein DJ-1	park7	park7	>sp|Q5XJ36|PARK7_DANRE Protein DJ-1 OS=Danio rerio GN=park7 PE=2 SV=1	2	21	21	99.5	19.764	189	0	125.68	1627800000	776430000	2913600000	3690030000	-1.90788		19				2088
	Q6NXA6		adh5	adh5	>tr|Q6NXA6|Q6NXA6_DANRE Alcohol dehydrogenase 5 OS=Danio rerio GN=adh5 PE=2 SV=1	1	11	11	56.1	40.032	376	0	68.887	724340000	775850000	283200000	1059050000	1.45396		19				2292
	F1R9W9;Q7SY23	Delta-1-pyrroline-5-carboxylate dehydrogenase, mitochondrial	aldh4a1	aldh4a1	>tr|F1R9W9|F1R9W9_DANRE Delta-1-pyrroline-5-carboxylate dehydrogenase, mitochondrial (Fragment) OS=Danio rerio GN=aldh4a1 PE=3 SV=2;>sp|Q7SY23|AL4A1_DANRE Delta-1-pyrroline-5-carboxylate dehydrogenase, mitochondrial OS=Danio rerio GN=aldh4a1 PE=2 SV=1	2	21	21	45.1	65.568	592	0	126.68	1460200000	773380000	893140000	1666520000	-0.207709		19				1597
	Q6NVI6		cct5	cct5	>tr|Q6NVI6|Q6NVI6_DANRE Chaperonin containing TCP1, subunit 5 (Epsilon) OS=Danio rerio GN=cct5 PE=2 SV=1	1	24	24	63.6	59.394	541	0	108.03	862240000	771000000	256880000	1027880000	1.58564		19				2272
	Q6P0V6;B0S6P5	60S ribosomal protein L8	rpl8	rpl8	>sp|Q6P0V6|RL8_DANRE 60S ribosomal protein L8 OS=Danio rerio GN=rpl8 PE=2 SV=3;>tr|B0S6P5|B0S6P5_DANRE 60S ribosomal protein L8 OS=Danio rerio GN=rpl8 PE=4 SV=1	2	10	10	47.1	28.066	257	0	30.277	538410000	768710000	227210000	995920000	1.75841		19				2340
	Q9PU58;Q0P468	Protein NipSnap homolog 2	gbas	gbas	>sp|Q9PU58|NIPS2_DANRE Protein NipSnap homolog 2 OS=Danio rerio GN=gbas PE=2 SV=2	2	14	14	60.8	33.572	286	0	219.8	2387900000	767830000	2815100000	3582930000	-1.87433		19				2829
	F6NP87;E7F167;F1R5B8		ndufa9	ndufa9	>tr|F6NP87|F6NP87_DANRE Uncharacterized protein OS=Danio rerio GN=ndufa9 PE=4 SV=1;>tr|E7F167|E7F167_DANRE Uncharacterized protein OS=Danio rerio GN=ndufa9 PE=4 SV=1	3	19	19	54.5	42.902	380	0	139.24	3421700000	765210000	2599700000	3364910000	-1.76442		19				1684
	E9QDY4;F1Q7G3;I3ITC7		krt17	krt17	>tr|E9QDY4|E9QDY4_DANRE Uncharacterized protein OS=Danio rerio GN=zgc:92533 PE=4 SV=1	3	63	0	69.3	92.026	844	0	74.607	484620000	764970000	0	764970000			19				806
	F1RBS6	Nucleoside diphosphate kinase	nme2b.2	nme2b.2	>tr|F1RBS6|F1RBS6_DANRE Nucleoside diphosphate kinase OS=Danio rerio GN=nme2b.2 PE=3 SV=1	1	9	3	73.2	17.262	153	0	20.932	586590000	743330000	182340000	925670000	2.02737		19				1629
	Q0D2W2		tnni2a.4	tnni2a.4	>tr|Q0D2W2|Q0D2W2_DANRE Fast muscle troponin I OS=Danio rerio GN=tnni2a.4 PE=2 SV=1	1	12	8	59.1	20.084	176	0	308.95	398570000	741750000	185670000	927420000	1.99819		19				1810
	A5PL98	Succinate dehydrogenase [ubiquinone] iron-sulfur subunit, mitochondrial	sdhb	sdhb	>sp|A5PL98|SDHB_DANRE Succinate dehydrogenase [ubiquinone] iron-sulfur subunit, mitochondrial OS=Danio rerio GN=sdhb PE=2 SV=1	1	8	8	35	31.74	280	0	59.996	1116100000	740000000	1213200000	1953200000	-0.71322		19				126
	Q6P3J2;X1WC11		arhgdia	arhgdia	>tr|Q6P3J2|Q6P3J2_DANRE Rho GDP dissociation inhibitor (GDI) alpha OS=Danio rerio GN=arhgdia PE=2 SV=1;>tr|X1WC11|X1WC11_DANRE Uncharacterized protein OS=Danio rerio GN=arhgdia PE=4 SV=1	2	15	15	70	23.047	203	0	318.53	574120000	738870000	467650000	1206520000	0.659891		19				2362
	Q6NX89;A7MCI0;E9QD54		eif5a	eif5a	>tr|Q6NX89|Q6NX89_DANRE Eukaryotic translation initiation factor 5A OS=Danio rerio GN=eif5a PE=2 SV=1;>tr|A7MCI0|A7MCI0_DANRE Eif5a protein OS=Danio rerio GN=eif5a PE=2 SV=1;>tr|E9QD54|E9QD54_DANRE Uncharacterized protein OS=Danio rerio GN=eif5a PE=4 SV=1	3	13	12	85.8	16.879	155	0	71.437	830150000	736820000	409630000	1146450000	0.846991		19				2289
	A8KC02		cbr1l	cbr1l	>tr|A8KC02|A8KC02_DANRE LOC792137 protein OS=Danio rerio GN=cbr1l PE=2 SV=1	1	13	12	66.8	29.979	277	0	184.26	868770000	735550000	672700000	1408250000	0.12886		19				214
	F1QTB5;F1QEI0;E7FAG5;F1QQM6	Dolichyl-diphosphooligosaccharide--protein glycosyltransferase subunit 1	rpn1	rpn1	>tr|F1QTB5|F1QTB5_DANRE Uncharacterized protein OS=Danio rerio GN=rpn1 PE=4 SV=1;>tr|F1QEI0|F1QEI0_DANRE Uncharacterized protein OS=Danio rerio GN=rpn1 PE=4 SV=1;>tr|E7FAG5|E7FAG5_DANRE Uncharacterized protein OS=Danio rerio GN=rpn1 PE=4 SV=1;>tr|F1QQM6|F1	4	16	16	44.3	67.657	598	0	162.9	955600000	733040000	402120000	1135160000	0.866266		19				1333
	E7EXT3;E7F8N5;F8W3T2;F8W5B8;E7F2Z5	Phosphorylase	pygmb	pygmb	>tr|E7EXT3|E7EXT3_DANRE Phosphorylase OS=Danio rerio GN=pygmb PE=3 SV=1	5	58	30	63.4	96.864	842	0	250.89	2143600000	730460000	1264200000	1994660000	-0.791348		19				483
	F1QFQ6		dlst	dlst	>tr|F1QFQ6|F1QFQ6_DANRE Uncharacterized protein OS=Danio rerio GN=dlst PE=3 SV=1	1	17	17	40	48.683	458	0	124.04	1930600000	728550000	2579900000	3308450000	-1.82422		19				1098
	Q6DHP2;F1QJ86		tnni2b.2	tnni2b.2	>tr|Q6DHP2|Q6DHP2_DANRE Troponin I, skeletal, fast 2b.2 OS=Danio rerio GN=tnni2b.2 PE=2 SV=1;>tr|F1QJ86|F1QJ86_DANRE Uncharacterized protein (Fragment) OS=Danio rerio GN=tnni2b.2 PE=4 SV=1	2	14	10	67.6	20.12	176	0	133.91	408310000	728310000	233680000	961990000	1.64002		19				1162
	Q6IQ64;Q800V7		tnnc1b	tnnc1b	>tr|Q6IQ64|Q6IQ64_DANRE Slow-specific troponin C OS=Danio rerio GN=tnnc1b PE=2 SV=1	2	6	6	34.2	18.436	161	0	107.44	354660000	723960000	257970000	981930000	1.48871		19				2233
	F1R047;F1QVH5	6-phosphofructokinase	pfkmb	pfkmb	>tr|F1R047|F1R047_DANRE 6-phosphofructokinase OS=Danio rerio GN=pfkmb PE=3 SV=1;>tr|F1QVH5|F1QVH5_DANRE 6-phosphofructokinase OS=Danio rerio GN=pfkmb PE=3 SV=1	2	39	30	63.1	84.195	776	0	243.09	1704900000	717730000	1063200000	1780930000	-0.5669		19				1447
	Q7SYB8;Q5RGX8		gys1	gys1	>tr|Q7SYB8|Q7SYB8_DANRE Uncharacterized protein OS=Danio rerio GN=gys1 PE=2 SV=1	2	31	31	44.3	80.472	700	0	187.83	2990900000	715390000	2287300000	3002690000	-1.67684		19				2545
	F1QPL7;B0S5E3;B0S5E2		pcca	pcca	>tr|F1QPL7|F1QPL7_DANRE Uncharacterized protein (Fragment) OS=Danio rerio GN=pcca PE=3 SV=1	3	27	27	47.3	79.041	721	0	323.31	2004200000	713330000	1397400000	2110730000	-0.970103		19				1268
	E7F1L7;F1QGL5		flnca	flnca	>tr|E7F1L7|E7F1L7_DANRE Uncharacterized protein OS=Danio rerio GN=flnca PE=4 SV=1	2	45	40	27.1	291.65	2719	0	155.97	1823700000	713040000	1069000000	1782040000	-0.584207		19				550
	B0S730		slc25a6	slc25a6	>tr|B0S730|B0S730_DANRE Solute carrier family 25 (Mitochondrial carrier adenine nucleotide translocator), member 6 OS=Danio rerio GN=slc25a6 PE=2 SV=1	1	19	4	49.3	32.764	298	0	8.4981	968340000	706850000	715240000	1422090000	-0.0170233		19				286
	Q6IQM2	Cytochrome c	cyc	cyc	>sp|Q6IQM2|CYC_DANRE Cytochrome c OS=Danio rerio GN=cyc PE=3 SV=3	1	7	7	50	11.456	104	0	67.005	1329400000	705920000	1497000000	2202920000	-1.0845		19				2252
	E9QFU8;E9QCQ6;F1QLF8;Q5RHB8	Branched-chain-amino-acid aminotransferase	bcat2	bcat2	>tr|E9QFU8|E9QFU8_DANRE Branched-chain-amino-acid aminotransferase OS=Danio rerio GN=bcat2 PE=3 SV=1;>tr|E9QCQ6|E9QCQ6_DANRE Branched-chain-amino-acid aminotransferase OS=Danio rerio GN=bcat2 PE=3 SV=1;>tr|F1QLF8|F1QLF8_DANRE Branched-chain-amino-acid amin	4	13	13	50.1	43.515	391	0	90.386	1263000000	702070000	498000000	1200070000	0.495469		19				788
	Q6P0I2	Proteasome subunit alpha type	psma8	psma8	>tr|Q6P0I2|Q6P0I2_DANRE Proteasome subunit alpha type OS=Danio rerio GN=psma8 PE=2 SV=1	1	12	12	53	28.1	251	0	77.015	849030000	701840000	735760000	1437600000	-0.0680931		19				2335
	E7F3J6		BX649391.1	BX649391.1	>tr|E7F3J6|E7F3J6_DANRE Uncharacterized protein OS=Danio rerio GN=BX649391.1 PE=4 SV=1	1	13	13	77.3	19.12	172	0	172.23	963000000	701480000	1013100000	1714580000	-0.530303		19				583
	A7YT47		hadhaa	hadhaa	>tr|A7YT47|A7YT47_DANRE Hadha protein OS=Danio rerio GN=hadhaa PE=2 SV=1	1	37	30	60.3	81.874	761	0	222.57	3171100000	700770000	2383900000	3084670000	-1.76631		19				183
	Q6IQI6		rpl11	rpl11	>tr|Q6IQI6|Q6IQI6_DANRE 60S ribosomal protein L11 OS=Danio rerio GN=rpl11 PE=2 SV=1	1	10	10	51.1	20.376	178	0	47.247	255440000	700720000	61819000	762539000	3.50272		19				2247
	A2ARG7		atp5ib	atp5ib	>tr|A2ARG7|A2ARG7_DANRE Uncharacterized protein OS=Danio rerio GN=atp5ib PE=4 SV=2	1	4	3	50.7	8.3165	71	0	16.869	1782000000	700670000	2311000000	3011670000	-1.72171		19				29
	F1R6Y8		tubb2b	tubb2b	>tr|F1R6Y8|F1R6Y8_DANRE Uncharacterized protein OS=Danio rerio GN=zgc:123194 PE=3 SV=1	1	33	4	83.1	49.788	445	0	79.734	736260000	700330000	359060000	1059390000	0.96381		19				1558
	F1QTL9;X1WDM8;F8W265		hnrnpa0b	hnrnpa0b	>tr|F1QTL9|F1QTL9_DANRE Uncharacterized protein OS=Danio rerio GN=hnrnpa0b PE=4 SV=1;>tr|X1WDM8|X1WDM8_DANRE Uncharacterized protein (Fragment) OS=Danio rerio GN=hnrnpa0b PE=4 SV=1	3	7	7	40.8	32.486	314	0	48.652	597760000	700000000	348040000	1048040000	1.0081		19				1336
	F1R8T2;A3FKT8	Protein S100	icn2	icn2	>tr|F1R8T2|F1R8T2_DANRE Uncharacterized protein (Fragment) OS=Danio rerio GN=icn2 PE=4 SV=1;>tr|A3FKT8|A3FKT8_DANRE Ictacalcin 2 OS=Danio rerio GN=icn2 PE=4 SV=1	2	7	4	55.8	10.55	95	0	53.907	935930000	699580000	398190000	1097770000	0.813032		19				80
	Q7ZVK9;E7FBZ3;Q6NYQ0;A7E2K1;Q7SXW1		tpm1;zgc:171719	tpm1	>tr|Q7ZVK9|Q7ZVK9_DANRE Tpm1 protein OS=Danio rerio GN=tpm1 PE=2 SV=1;>tr|E7FBZ3|E7FBZ3_DANRE Uncharacterized protein OS=Danio rerio GN=tpm1 PE=3 SV=1;>tr|Q6NYQ0|Q6NYQ0_DANRE Tropomyosin 1 (Alpha) OS=Danio rerio GN=tpm1 PE=2 SV=1;>tr|A7E2K1|A7E2K1_DANRE Un	5	39	6	76.4	32.749	284	0	204.67	1216600000	698930000	304060000	1002990000	1.20079		19				2680
	Q6P3L0;F1Q781;Q6P3L0-2	Major vault protein	mvp	mvp	>sp|Q6P3L0|MVP_DANRE Major vault protein OS=Danio rerio GN=mvp PE=2 SV=1;>tr|F1Q781|F1Q781_DANRE Major vault protein OS=Danio rerio GN=mvp PE=4 SV=1;>sp|Q6P3L0-2|MVP_DANRE Isoform 2 of Major vault protein OS=Danio rerio GN=mvp	3	26	1	48.7	96.528	863	0	135.11	1221900000	693850000	551170000	1245020000	0.332126		19				2367
	E7EYX7		cirbpb	cirbpb	>tr|E7EYX7|E7EYX7_DANRE Uncharacterized protein OS=Danio rerio GN=cirbpb PE=4 SV=1	1	7	2	36.9	20.336	195	0	88.325	274080000	693780000	138080000	831860000	2.32897		19				505
	A8DZ95;F1QR62;E7F9X3;F8W3R8;B1H1J6;F1QN16;F8W258		dpysl2b	dpysl2b	>tr|A8DZ95|A8DZ95_DANRE Uncharacterized protein OS=Danio rerio GN=dpysl2b PE=4 SV=1	7	18	18	49.3	58.284	536	0	69.426	1061500000	693540000	519640000	1213180000	0.416467		19				188
	F1R9Y9		etfb	etfb	>tr|F1R9Y9|F1R9Y9_DANRE Uncharacterized protein OS=Danio rerio GN=etfb PE=4 SV=1	1	18	18	76.4	27.543	254	0	112.89	1070500000	686820000	1023500000	1710320000	-0.575507		19				1600
	Q6P0T0;K7DYG6		ndufs8a	ndufs8a	>tr|Q6P0T0|Q6P0T0_DANRE NADH dehydrogenase (Ubiquinone) Fe-S protein 8, (NADH-coenzyme Q reductase) OS=Danio rerio GN=ndufs8a PE=2 SV=1	2	12	12	69	23.703	210	0	99.023	988530000	681970000	1763500000	2445470000	-1.37066		19				2337
	Q804G7	Annexin	anxa4	anxa4	>tr|Q804G7|Q804G7_DANRE Annexin OS=Danio rerio GN=anxa4 PE=2 SV=1	1	16	16	57.6	35.634	321	0	147.68	632890000	681160000	286170000	967330000	1.25112		19				2744
	A5WWI5		si:ch73-252g14.4	si:ch73-252g14.4	>tr|A5WWI5|A5WWI5_DANRE Uncharacterized protein OS=Danio rerio GN=si:ch73-252g14.4 PE=4 SV=1	1	7	7	25.9	42.441	386	0	32.336	896080000	679430000	381490000	1060920000	0.83268		19				167
	Q6GMJ2;Q6NW94		mybpha	mybpha	>tr|Q6GMJ2|Q6GMJ2_DANRE Uncharacterized protein OS=Danio rerio GN=mybpha PE=2 SV=1;>tr|Q6NW94|Q6NW94_DANRE Uncharacterized protein OS=Danio rerio GN=mybpha PE=2 SV=1	2	21	20	52.5	54.569	501	0	202.34	2650300000	678660000	1694400000	2373060000	-1.32001		19				2222
	A5PF61		LOC796447	LOC796447	>tr|A5PF61|A5PF61_DANRE Uncharacterized protein OS=Danio rerio GN=LOC796447 PE=2 SV=1	1	8	1	35.7	39.932	364	0	7.7783	720100000	671330000	368780000	1040110000	0.864262		19				124
	B8JJ32		sfxn3	sfxn3	>tr|B8JJ32|B8JJ32_DANRE Uncharacterized protein OS=Danio rerio GN=sfxn3 PE=4 SV=1	1	10	10	46	35.31	322	0	70.957	778900000	664170000	456820000	1120990000	0.539927		19				413
	Q1LYC9;Q568A3		capns1a	capns1a	>tr|Q1LYC9|Q1LYC9_DANRE Uncharacterized protein OS=Danio rerio GN=capns1a PE=4 SV=1;>tr|Q568A3|Q568A3_DANRE Uncharacterized protein OS=Danio rerio GN=capns1a PE=2 SV=1	2	16	15	86.1	24.433	216	0	171.15	484050000	661850000	394850000	1056700000	0.7452		19				1883
	Q6IMW6;F8W246		rps13	rps13	>tr|Q6IMW6|Q6IMW6_DANRE Ribosomal protein S13 OS=Danio rerio GN=rps13 PE=2 SV=1;>tr|F8W246|F8W246_DANRE Uncharacterized protein OS=Danio rerio GN=rps13 PE=4 SV=1	2	9	9	51	17.194	151	0	20.068	428740000	660630000	108770000	769400000	2.60256		19				2230
	Q4G5V9	Reticulon	rtn4a	rtn4a	>tr|Q4G5V9|Q4G5V9_DANRE Reticulon OS=Danio rerio GN=rtn4a PE=2 SV=1	1	11	1	42	23.861	212	0	140.23	874790000	658930000	1200800000	1859730000	-0.865799		19				1920
	E9QB42;F1QTN7;Q7ZUP0	Acidic leucine-rich nuclear phosphoprotein 32 family member A	anp32a	anp32a	>tr|E9QB42|E9QB42_DANRE Acidic leucine-rich nuclear phosphoprotein 32 family member A OS=Danio rerio GN=anp32a PE=4 SV=1;>tr|F1QTN7|F1QTN7_DANRE Acidic leucine-rich nuclear phosphoprotein 32 family member A OS=Danio rerio GN=anp32a PE=4 SV=1;>sp|Q7ZUP0|AN3	3	12	9	53.9	24.673	217	0	139.2	605100000	653730000	388760000	1042490000	0.749815		19				769
	A2BIN5		mccc2	mccc2	>tr|A2BIN5|A2BIN5_DANRE Uncharacterized protein OS=Danio rerio GN=mccc2 PE=4 SV=1	1	25	25	61	61.721	566	0	173.03	1126000000	650680000	663400000	1314080000	-0.0279308		19				64
	F8W4E3;F8W5P8;F8W2Z3;F8W446;F8W256		hnrnpaba	hnrnpaba	>tr|F8W4E3|F8W4E3_DANRE Uncharacterized protein (Fragment) OS=Danio rerio GN=hnrnpaba PE=4 SV=1;>tr|F8W5P8|F8W5P8_DANRE Uncharacterized protein OS=Danio rerio GN=hnrnpaba PE=4 SV=1;>tr|F8W2Z3|F8W2Z3_DANRE Uncharacterized protein OS=Danio rerio GN=hnrnpaba	5	10	8	30.1	40.005	366	0	42.011	548280000	649210000	138510000	787720000	2.2287		19				1716
	Q6DHS3	Ribosomal protein L15	rpl15	rpl15	>tr|Q6DHS3|Q6DHS3_DANRE Ribosomal protein L15 OS=Danio rerio GN=rpl15 PE=2 SV=1	1	12	12	45.1	24.064	204	0	55.71	340020000	647950000	161460000	809410000	2.00471		19				2201
	Q52PJ5;E7F6Q2;E9QDU7	Dihydropyrimidinase-related protein 3	dpysl3	dpysl3	>sp|Q52PJ5|DPYL3_DANRE Dihydropyrimidinase-related protein 3 OS=Danio rerio GN=dpysl3 PE=2 SV=1;>tr|E7F6Q2|E7F6Q2_DANRE Dihydropyrimidinase-related protein 3 OS=Danio rerio GN=dpysl3 PE=4 SV=1	3	17	17	50.4	61.543	567	0	158.47	1184100000	647400000	655250000	1302650000	-0.0173881		19				1969
	Q6P0T8		myoz1a	myoz1a	>tr|Q6P0T8|Q6P0T8_DANRE Uncharacterized protein OS=Danio rerio GN=myoz1a PE=2 SV=1	1	15	15	72.4	33.966	319	0	97.626	1129300000	647100000	304720000	951820000	1.0865		19				2339
	B8JLZ3;B8JLY9	Annexin	anxa1b	anxa1b	>tr|B8JLZ3|B8JLZ3_DANRE Annexin OS=Danio rerio GN=anxa1b PE=3 SV=1	2	13	11	48	37.473	342	0	51.858	516970000	644840000	213200000	858040000	1.59673		19				444
	Q803J2;Q7T3F3		ube2na;ube2nb	ube2na	>tr|Q803J2|Q803J2_DANRE Ube2n protein OS=Danio rerio GN=ube2na PE=2 SV=1;>tr|Q7T3F3|Q7T3F3_DANRE Ubiquitin-conjugating enzyme E2N-like OS=Danio rerio GN=ube2nb PE=2 SV=1	2	9	9	60.4	17.292	154	0	75.793	756010000	644170000	581570000	1225740000	0.147489		19				2729
	Q5RH31		ndufa12	ndufa12	>tr|Q5RH31|Q5RH31_DANRE Uncharacterized protein OS=Danio rerio GN=ndufa12 PE=4 SV=1	1	6	6	58.3	16.261	139	0	73.278	714500000	642510000	522900000	1165410000	0.297184		19				2032
	Q5PRD0;E9QJ96	14-3-3 protein beta/alpha-A	ywhaba	ywhaba	>sp|Q5PRD0|143BA_DANRE 14-3-3 protein beta/alpha-A OS=Danio rerio GN=ywhaba PE=2 SV=2;>tr|E9QJ96|E9QJ96_DANRE 14-3-3 protein beta/alpha-A OS=Danio rerio GN=ywhaba PE=4 SV=1	2	20	8	67.6	27.647	244	0	111.94	713360000	640280000	604150000	1244430000	0.0837962		19				2023
	F1QMN6		spen	spen	>tr|F1QMN6|F1QMN6_DANRE Uncharacterized protein OS=Danio rerio GN=spen PE=4 SV=1	1	1	1	0.5	385.77	3476	1	-2	645040000	639660000	0	639660000			19		+		1240
	Q1LVZ0;Q6DGU2;Q1LVZ1;F1QPL9		rab11ba;rab11bb	rab11ba	>tr|Q1LVZ0|Q1LVZ0_DANRE Uncharacterized protein OS=Danio rerio GN=rab11ba PE=3 SV=1;>tr|Q6DGU2|Q6DGU2_DANRE Uncharacterized protein OS=Danio rerio GN=rab11bb PE=2 SV=1;>tr|Q1LVZ1|Q1LVZ1_DANRE Uncharacterized protein OS=Danio rerio GN=rab11ba PE=3 SV=1	4	16	3	56.4	24.552	218	0	58.269	425110000	639240000	567370000	1206610000	0.172068		19				1861
	Q6NZZ2;E9QJ46		arpc4;arpc4l	arpc4	>tr|Q6NZZ2|Q6NZZ2_DANRE Actin related protein 2/3 complex, subunit 4 OS=Danio rerio GN=arpc4 PE=2 SV=1;>tr|E9QJ46|E9QJ46_DANRE Uncharacterized protein OS=Danio rerio GN=arpc4 PE=4 SV=1	2	4	4	25	19.678	168	0	23.002	657500000	636510000	427280000	1063790000	0.575001		19				2325
	F1RDM0		aglb	aglb	>tr|F1RDM0|F1RDM0_DANRE Uncharacterized protein OS=Danio rerio GN=aglb PE=4 SV=2	1	28	24	38.7	111.93	996	0	173.75	3283200000	636460000	1193500000	1829960000	-0.907057		19				1659
	Q5U3U3;B0S7W8	Carnitine O-palmitoyltransferase 2, mitochondrial	cpt2	cpt2	>sp|Q5U3U3|CPT2_DANRE Carnitine O-palmitoyltransferase 2, mitochondrial OS=Danio rerio GN=cpt2 PE=2 SV=2	2	20	20	45.4	74.916	669	0	171.28	1639900000	633310000	1104700000	1738010000	-0.802671		19				2084
	Q6P948;F1QBT9;E7F9W7;E9QBJ0	Pyruvate dehydrogenase E1 component subunit alpha	pdha1a	pdha1a	>tr|Q6P948|Q6P948_DANRE Pdha1 protein OS=Danio rerio GN=pdha1a PE=2 SV=1	4	23	23	61.1	43.741	393	0	135.09	2296100000	626520000	1976700000	2603220000	-1.65766		19				2393
	F1R972;A1L260	Muscle-related coiled-coil protein	murca;murc	murca	>tr|F1R972|F1R972_DANRE Uncharacterized protein (Fragment) OS=Danio rerio GN=murca PE=4 SV=1;>sp|A1L260|MURC_DANRE Muscle-related coiled-coil protein OS=Danio rerio GN=murc PE=1 SV=1	2	9	9	32.1	40.571	364	0	252.29	977490000	624930000	842020000	1466950000	-0.43016		19				25
	B0R1D0;F1R5E3		psmc4	psmc4	>tr|B0R1D0|B0R1D0_DANRE Novel protein (Zgc:63709) OS=Danio rerio GN=psmc4 PE=3 SV=1	2	18	18	52.9	47.26	418	0	173.16	783660000	621260000	645780000	1267040000	-0.0558456		19				267
	F6P873		si:ch211-194i10.5	si:ch211-194i10.5	>tr|F6P873|F6P873_DANRE Uncharacterized protein OS=Danio rerio GN=si:ch211-194i10.5 PE=4 SV=1	1	5	5	44.9	10.281	89	0	12.621	2059800000	618960000	2890200000	3509160000	-2.22325		19				1695
	Q6IQE2		eef1b2	eef1b2	>tr|Q6IQE2|Q6IQE2_DANRE Eukaryotic translation elongation factor 1 beta 2 OS=Danio rerio GN=eef1b2 PE=2 SV=1	1	7	7	40	24.533	225	0	23.444	518110000	618680000	302890000	921570000	1.0304		19				2241
	F1Q615;F1QVS1;E9QCH0;E7EZ79;F1QVS8;E9QBD5		mybpc3	mybpc3	>tr|F1Q615|F1Q615_DANRE Uncharacterized protein OS=Danio rerio GN=mybpc3 PE=4 SV=1	6	38	38	41.5	143.57	1276	0	255.37	2492800000	617690000	866230000	1483920000	-0.487867		19				906
	O73872	Superoxide dismutase [Cu-Zn]	sod1	sod1	>sp|O73872|SODC_DANRE Superoxide dismutase [Cu-Zn] OS=Danio rerio GN=sod1 PE=2 SV=1	1	6	6	58.4	15.953	154	0	93.249	1367300000	613580000	1576500000	2190080000	-1.3614		19				1789
	Q7ZVG7;F1RCB0		fgg	fgg	>tr|Q7ZVG7|Q7ZVG7_DANRE Fgg protein OS=Danio rerio GN=fgg PE=2 SV=1;>tr|F1RCB0|F1RCB0_DANRE Uncharacterized protein OS=Danio rerio GN=fgg PE=4 SV=1	2	19	19	49.9	48.832	431	0	190.54	1026700000	612890000	1125100000	1737990000	-0.876353		19				2675
	Q6P102		ywhabl	ywhabl	>tr|Q6P102|Q6P102_DANRE Tyrosine 3-monooxygenase/tryptophan 5-monooxygenase activation protein, beta polypeptide like OS=Danio rerio GN=ywhabl PE=2 SV=1	1	14	10	55.5	27.907	245	0	100.83	481070000	611830000	250960000	862790000	1.28567		19				2343
	F1Q4N4;F1QJ15		ndufs2	ndufs2	>tr|F1Q4N4|F1Q4N4_DANRE Uncharacterized protein OS=Danio rerio GN=ndufs2 PE=3 SV=1;>tr|F1QJ15|F1QJ15_DANRE Uncharacterized protein OS=Danio rerio GN=ndufs2 PE=3 SV=1	2	14	14	42.9	52.712	464	0	52.369	1919100000	607380000	1663500000	2270880000	-1.45355		19				881
	P62084	40S ribosomal protein S7	rps7	rps7	>sp|P62084|RS7_DANRE 40S ribosomal protein S7 OS=Danio rerio GN=rps7 PE=2 SV=1	1	13	13	51	22.25	194	0	40.385	212880000	605970000	88668000	694638000	2.77276		19				1793
	Q6PH57	Guanine nucleotide-binding protein G(I)/G(S)/G(T) subunit beta-1	gnb1	gnb1	>sp|Q6PH57|GBB1_DANRE Guanine nucleotide-binding protein G(I)/G(S)/G(T) subunit beta-1 OS=Danio rerio GN=gnb1 PE=2 SV=1	1	13	2	47.1	37.286	340	0	114.12	1208300000	601570000	519240000	1120810000	0.212331		19				2466
	E7FDA8		zgc:172246	zgc:172246	>tr|E7FDA8|E7FDA8_DANRE Uncharacterized protein OS=Danio rerio GN=zgc:172246 PE=4 SV=1	1	9	0	36	39.95	364	0	45.155	683250000	597550000	335350000	932900000	0.833392		19				721
	F1QEJ5		uqcrq	uqcrq	>tr|F1QEJ5|F1QEJ5_DANRE Uncharacterized protein OS=Danio rerio GN=uqcrq PE=4 SV=1	1	4	4	39	9.5468	82	0	30.995	1067400000	596010000	1188000000	1784010000	-0.995126		19				1074
	F1QSP8		prdx4	prdx4	>tr|F1QSP8|F1QSP8_DANRE Uncharacterized protein OS=Danio rerio GN=prdx4 PE=4 SV=1	1	6	6	46.5	29.111	260	0	15.904	422400000	595900000	350000000	945900000	0.767715		19				1321
	Q6PBJ8;F1R3A6	Peptidyl-prolyl cis-trans isomerase	fkbp1aa	fkbp1aa	>tr|Q6PBJ8|Q6PBJ8_DANRE Peptidyl-prolyl cis-trans isomerase OS=Danio rerio GN=fkbp1aa PE=4 SV=1	2	8	8	86.1	11.685	108	0	110.66	949000000	595410000	939240000	1534650000	-0.65761		19				2405
	F1RBU6;F1RBU0;A2BGE5;A2BGE4		aifm1	aifm1	>tr|F1RBU6|F1RBU6_DANRE Uncharacterized protein OS=Danio rerio GN=aifm1 PE=4 SV=1;>tr|F1RBU0|F1RBU0_DANRE Uncharacterized protein OS=Danio rerio GN=aifm1 PE=4 SV=1;>tr|A2BGE5|A2BGE5_DANRE Uncharacterized protein OS=Danio rerio GN=aifm1 PE=4 SV=1	4	20	20	48.3	66.976	613	0	241.45	1549400000	591210000	1001400000	1592610000	-0.760276		19				1631
	A3KQX1		cndp2	cndp2	>tr|A3KQX1|A3KQX1_DANRE Uncharacterized protein OS=Danio rerio GN=cndp2 PE=4 SV=1	1	19	19	60.3	53.229	474	0	72.169	786230000	590510000	695050000	1285560000	-0.235155		19				98
	A5PLK2	Phospholysine phosphohistidine inorganic pyrophosphate phosphatase	lhpp	lhpp	>sp|A5PLK2|LHPP_DANRE Phospholysine phosphohistidine inorganic pyrophosphate phosphatase OS=Danio rerio GN=lhpp PE=2 SV=1	1	11	11	65.2	29.625	270	0	119.74	1261400000	584110000	1150000000	1734110000	-0.977322		19				132
	B0V0X1;F1R007		pccb	pccb	>tr|B0V0X1|B0V0X1_DANRE Uncharacterized protein OS=Danio rerio GN=pccb PE=4 SV=1;>tr|F1R007|F1R007_DANRE Uncharacterized protein OS=Danio rerio GN=pccb PE=4 SV=1	2	18	18	45.8	60.682	555	0	124.27	683670000	577150000	499020000	1076170000	0.209849		19				319
	A4VAK4;K7DYC3		hspb1	hspb1	>tr|A4VAK4|A4VAK4_DANRE Heat shock protein 1 OS=Danio rerio GN=hspb1 PE=2 SV=1	2	9	9	49.2	22.408	199	0	69.184	389150000	576480000	301420000	877900000	0.935495		19				118
	E9QIX6;B8A565;F1RBU5		c9	c9	>tr|E9QIX6|E9QIX6_DANRE Uncharacterized protein OS=Danio rerio GN=c9 PE=4 SV=1;>tr|B8A565|B8A565_DANRE Uncharacterized protein OS=Danio rerio GN=c9 PE=4 SV=1;>tr|F1RBU5|F1RBU5_DANRE Uncharacterized protein OS=Danio rerio GN=c9 PE=4 SV=1	3	14	14	30.2	71.527	658	0	80.61	1239900000	574740000	626740000	1201480000	-0.124958		19				385
	X1WFZ2;B3DFQ1		capns1b	capns1b	>tr|X1WFZ2|X1WFZ2_DANRE Uncharacterized protein OS=Danio rerio GN=capns1b PE=4 SV=1;>tr|B3DFQ1|B3DFQ1_DANRE Capns1b protein OS=Danio rerio GN=capns1b PE=2 SV=1	2	18	17	77.7	21.427	188	0	132.21	430490000	572780000	328200000	900980000	0.803406		19				339
	Q6NYL7;A8E5I2		zgc:77517	zgc:77517	>tr|Q6NYL7|Q6NYL7_DANRE Uncharacterized protein OS=Danio rerio GN=zgc:77517 PE=2 SV=1;>tr|A8E5I2|A8E5I2_DANRE Uncharacterized protein OS=Danio rerio GN=zgc:77517 PE=2 SV=1	2	14	12	38.8	44.791	405	0	181.18	845270000	571310000	425800000	997110000	0.424098		19				2307
	Q641M4		zgc:100918	zgc:100918	>tr|Q641M4|Q641M4_DANRE Uncharacterized protein OS=Danio rerio GN=zgc:100918 PE=2 SV=1	1	13	5	69.3	23.161	205	0	86.396	405510000	569910000	594130000	1164040000	-0.0600445		19				2098
	Q6PH46	T-complex protein 1 subunit delta	cct4	cct4	>tr|Q6PH46|Q6PH46_DANRE T-complex protein 1 subunit delta OS=Danio rerio GN=cct4 PE=2 SV=1	1	20	20	54.4	56.973	533	0	75.164	649720000	566580000	387070000	953650000	0.549685		19				2465
	Q567Y4		ndufb9	ndufb9	>tr|Q567Y4|Q567Y4_DANRE NADH dehydrogenase (Ubiquinone) 1 beta subcomplex, 9 OS=Danio rerio GN=ndufb9 PE=2 SV=1	1	13	13	69.7	21.04	175	0	135.72	630410000	566190000	1138800000	1704990000	-1.00816		19				1986
	F1R898;F1QMV0		capn2a	capn2a	>tr|F1R898|F1R898_DANRE Uncharacterized protein OS=Danio rerio GN=capn2a PE=4 SV=1;>tr|F1QMV0|F1QMV0_DANRE Uncharacterized protein (Fragment) OS=Danio rerio GN=capn2a PE=4 SV=1	2	25	22	51.1	78.302	698	0	230.04	1054200000	562830000	595630000	1158460000	-0.0817172		19				1575
	B8JIS5;B8JIS6		gstm3	gstm3	>tr|B8JIS5|B8JIS5_DANRE Uncharacterized protein OS=Danio rerio GN=gstm3 PE=3 SV=1;>tr|B8JIS6|B8JIS6_DANRE Uncharacterized protein OS=Danio rerio GN=gstm3 PE=4 SV=1	2	16	12	54.8	25.812	219	0	48.08	330280000	561610000	159010000	720620000	1.82045		19				411
	Q6NYS8	Dolichyl-diphosphooligosaccharide--protein glycosyltransferase 48 kDa subunit	ddost	ddost	>sp|Q6NYS8|OST48_DANRE Dolichyl-diphosphooligosaccharide--protein glycosyltransferase 48 kDa subunit OS=Danio rerio GN=ddost PE=2 SV=2	1	12	12	44	48.533	441	0	52.934	626400000	556150000	388580000	944730000	0.517262		19				2314
	F1R5L0;Q6NUX8		rhoac;rhoaa	rhoac	>tr|F1R5L0|F1R5L0_DANRE Uncharacterized protein OS=Danio rerio GN=rhoac PE=3 SV=1;>tr|Q6NUX8|Q6NUX8_DANRE Ras homolog gene family, member Aa OS=Danio rerio GN=rhoaa PE=2 SV=1	2	11	1	55.7	21.736	192	0	76.672	472880000	554970000	731120000	1286090000	-0.397698		19				1530
	Q8JGR4	60S ribosomal protein L24	rpl24	rpl24	>sp|Q8JGR4|RL24_DANRE 60S ribosomal protein L24 OS=Danio rerio GN=rpl24 PE=2 SV=1	1	3	3	14	17.869	157	0	17.594	248630000	553370000	57813000	611183000	3.25878		19				2763
	A5WV02;E7F8G7;I3ISY3;A5WV03		pleca	pleca	>tr|A5WV02|A5WV02_DANRE Uncharacterized protein OS=Danio rerio GN=pleca PE=4 SV=1;>tr|E7F8G7|E7F8G7_DANRE Uncharacterized protein OS=Danio rerio GN=pleca PE=4 SV=1	4	39	33	12.6	522.6	4577	0	164.53	906800000	553250000	297260000	850510000	0.896206		19				155
	E7F5U9;I3IS97;I3ISV0	Pyruvate kinase	pkma	pkma	>tr|E7F5U9|E7F5U9_DANRE Pyruvate kinase OS=Danio rerio GN=pkma PE=3 SV=1	3	21	2	58.3	58	532	0	113.25	1092100000	552270000	934870000	1487140000	-0.759392		19				609
	F1QNL5;F1QUM3		gsna	gsna	>tr|F1QNL5|F1QNL5_DANRE Uncharacterized protein OS=Danio rerio GN=gsna PE=4 SV=1;>tr|F1QUM3|F1QUM3_DANRE Uncharacterized protein OS=Danio rerio GN=gsna PE=4 SV=1	2	17	17	47.5	81.068	728	0	94.735	770680000	550160000	203350000	753510000	1.43589		19				1254
	E7F8Y5;Q9DGK4;B8JHR2;E9QIY7	Translationally-controlled tumor protein homolog	tpt1	tpt1	>tr|E7F8Y5|E7F8Y5_DANRE Translationally-controlled tumor protein homolog OS=Danio rerio GN=tpt1 PE=4 SV=1;>sp|Q9DGK4|TCTP_DANRE Translationally-controlled tumor protein homolog OS=Danio rerio GN=tpt1 PE=2 SV=1;>tr|B8JHR2|B8JHR2_DANRE Translationally-contro	4	13	13	63.1	19.781	176	0	77.947	419850000	550070000	320100000	870170000	0.781093		19				652
	Q7ZUV5;F1R541;F1RBB0		rab1ba	rab1ba	>tr|Q7ZUV5|Q7ZUV5_DANRE Uncharacterized protein OS=Danio rerio GN=rab1ba PE=2 SV=1;>tr|F1R541|F1R541_DANRE Uncharacterized protein (Fragment) OS=Danio rerio GN=rab1ba PE=3 SV=1	3	16	4	90.5	22.384	201	0	109	443760000	548970000	593330000	1142300000	-0.112107		19				2645
	Q6DHL6	40S ribosomal protein S6	rps6	rps6	>tr|Q6DHL6|Q6DHL6_DANRE 40S ribosomal protein S6 OS=Danio rerio GN=rps6 PE=2 SV=1	1	10	10	38.2	28.708	249	0	70.533	248890000	543180000	0	543180000			19				2197
	B3DHC5;E9QJQ2;E9QCH4		apoa4b.2	apoa4b.2	>tr|B3DHC5|B3DHC5_DANRE Uncharacterized protein OS=Danio rerio GN=zgc:194131 PE=2 SV=1;>tr|E9QJQ2|E9QJQ2_DANRE Uncharacterized protein OS=Danio rerio GN=zgc:194131 PE=3 SV=1;>tr|E9QCH4|E9QCH4_DANRE Uncharacterized protein OS=Danio rerio GN=zgc:194131 PE=4	3	31	5	78.4	29.384	255	0	72.64	518290000	537210000	451630000	988840000	0.250345		19				343
	F8W5W6		fabp1b.2	fabp1b.2	>tr|F8W5W6|F8W5W6_DANRE Uncharacterized protein OS=Danio rerio GN=fabp1b.2 PE=4 SV=1	1	8	8	53.9	14.461	128	0	155.16	446890000	533810000	60156000	593966000	3.14955		19				1727
	Q1LYG5;Q1LYG6;F1RBB9		eef2a.1;eef2a.2	eef2a.1	>tr|Q1LYG5|Q1LYG5_DANRE Uncharacterized protein OS=Danio rerio GN=eef2a.1 PE=4 SV=2;>tr|Q1LYG6|Q1LYG6_DANRE Uncharacterized protein OS=Danio rerio GN=eef2a.2 PE=4 SV=1;>tr|F1RBB9|F1RBB9_DANRE Uncharacterized protein (Fragment) OS=Danio rerio GN=eef2a.2 PE=	3	6	2	11.7	94.977	854	0	59.284	803980000	532200000	271100000	803300000	0.973143		19				1885
	Q8UVG7;I3ISI4		fabp3	fabp3	>tr|Q8UVG7|Q8UVG7_DANRE Fatty acid binding protein 3, muscle and heart OS=Danio rerio GN=fabp3 PE=2 SV=1;>tr|I3ISI4|I3ISI4_DANRE Uncharacterized protein OS=Danio rerio GN=fabp3 PE=4 SV=1	2	9	8	62.4	14.882	133	0	166.63	2017300000	526630000	2892600000	3419230000	-2.45751		19				2773
	F1QE62	3-hydroxyisobutyrate dehydrogenase	hibadhb	hibadhb	>tr|F1QE62|F1QE62_DANRE Uncharacterized protein OS=Danio rerio GN=hibadhb PE=4 SV=1	1	17	16	67.2	34.633	329	0	189.15	833120000	526170000	790560000	1316730000	-0.587346		19				1066
	Q6NUW5;I3ITE4	Acidic leucine-rich nuclear phosphoprotein 32 family member E	anp32e	anp32e	>sp|Q6NUW5|AN32E_DANRE Acidic leucine-rich nuclear phosphoprotein 32 family member E OS=Danio rerio GN=anp32e PE=1 SV=1	2	8	8	43.6	28.135	250	0	82.596	408270000	525170000	217300000	742470000	1.2731		19				2266
	Q9DGL6		atp1a1a.1	atp1a1a.1	>tr|Q9DGL6|Q9DGL6_DANRE ATPase, Na+/K+ transporting, alpha 1 polypeptide OS=Danio rerio GN=atp1a1a.1 PE=2 SV=1	1	32	12	39.3	113.38	1028	0	147.33	1074700000	524250000	524240000	1048490000	2.75195e-05		19				2804
	Q7ZSZ9		rac1a	rac1a	>tr|Q7ZSZ9|Q7ZSZ9_DANRE Rac1 OS=Danio rerio GN=rac1a PE=2 SV=1	1	12	0	70.3	21.534	192	0	101.85	373420000	523540000	349910000	873450000	0.581316		19				2604
	Q7SXN6;F1R2U4	Proteasome subunit alpha type	psma6a	psma6a	>tr|Q7SXN6|Q7SXN6_DANRE Proteasome subunit alpha type OS=Danio rerio GN=psma6a PE=2 SV=1;>tr|F1R2U4|F1R2U4_DANRE Proteasome subunit alpha type OS=Danio rerio GN=psma6a PE=3 SV=1	2	10	2	50.8	27.429	246	0	78.629	849100000	523520000	686240000	1209760000	-0.390469		19				2539
	F1QEB3				>tr|F1QEB3|F1QEB3_DANRE Uncharacterized protein (Fragment) OS=Danio rerio PE=3 SV=1	1	9	6	69	24.001	213	0	124.45	511300000	522410000	219930000	742340000	1.24814		19				1069
	E7F354;Q6PC29	14-3-3 protein gamma-1	ywhag2;ywhag1	ywhag2	>tr|E7F354|E7F354_DANRE Uncharacterized protein OS=Danio rerio GN=ywhag2 PE=4 SV=1;>sp|Q6PC29|143G1_DANRE 14-3-3 protein gamma-1 OS=Danio rerio GN=ywhag1 PE=2 SV=1	2	14	8	73.3	28.307	247	0	144.57	809890000	519200000	792100000	1311300000	-0.609392		19				575
	E7F8Q4;E7FAF6		igfn1.1	igfn1.1	>tr|E7F8Q4|E7F8Q4_DANRE Uncharacterized protein OS=Danio rerio GN=igfn1.1 PE=4 SV=1	2	62	5	42.1	164.29	1533	0	143.76	1649500000	517740000	617070000	1134810000	-0.253206		19				647
	Q804H0;Q32PQ2;B8JLZ2	Annexin	anxa1c	anxa1c	>tr|Q804H0|Q804H0_DANRE Annexin OS=Danio rerio GN=anxa1c PE=2 SV=1;>tr|Q32PQ2|Q32PQ2_DANRE Annexin OS=Danio rerio GN=anxa1c PE=2 SV=1;>tr|B8JLZ2|B8JLZ2_DANRE Annexin OS=Danio rerio GN=anxa1c PE=3 SV=1	3	16	13	63.3	37.661	341	0	124.72	314170000	515160000	71996000	587156000	2.83903		19				2745
	Q4ZGL0;F1QGX8;F1QN07;F1QN05;Q4ZGL5;E7FCN3;F1Q8D1;E7F8D5;E9QCI0;E9QF27;F1QW69;F1QEP7		ldb3a	ldb3a	>tr|Q4ZGL0|Q4ZGL0_DANRE Cypher/ZASP splice variant 2 beta OS=Danio rerio GN=ldb3a PE=2 SV=1;>tr|F1QGX8|F1QGX8_DANRE Uncharacterized protein OS=Danio rerio GN=ldb3a PE=4 SV=1;>tr|F1QN07|F1QN07_DANRE Uncharacterized protein OS=Danio rerio GN=ldb3a PE=4 SV=1;	12	20	6	36.4	62.953	580	0	54.006	779490000	512520000	368040000	880560000	0.477746		19				1121
	Q7SZQ6;E9QBP0		arhgdig	arhgdig	>tr|Q7SZQ6|Q7SZQ6_DANRE Rho GDP dissociation inhibitor (GDI) gamma OS=Danio rerio GN=arhgdig PE=2 SV=1	2	8	8	59.8	23.408	204	0	28.647	320760000	507380000	178790000	686170000	1.5048		19				2555
	B0R1B8		neflb	neflb	>tr|B0R1B8|B0R1B8_DANRE Uncharacterized protein OS=Danio rerio GN=neflb PE=3 SV=1	1	17	15	28.5	65.336	579	0	201.37	1182800000	505780000	835620000	1341400000	-0.724337		19				265
	Q6DRF3	Proteasome subunit beta type	psmb1	psmb1	>tr|Q6DRF3|Q6DRF3_DANRE Proteasome subunit beta type OS=Danio rerio GN=psmb1 PE=2 SV=1	1	16	16	74.7	26.1	237	0	195.02	505470000	502630000	612030000	1114660000	-0.284106		19				2215
	Q9DDE3;Q6DHA5	Acetylcholinesterase	ache	ache	>sp|Q9DDE3|ACES_DANRE Acetylcholinesterase OS=Danio rerio GN=ache PE=3 SV=1	2	18	18	45.4	71.998	634	0	97.253	1736400000	502150000	1327300000	1829450000	-1.4023		19				2796
	Q6Q420		rps15a	rps15a	>tr|Q6Q420|Q6Q420_DANRE Ribosomal protein S15a OS=Danio rerio GN=rps15a PE=2 SV=1	1	6	6	45.4	14.839	130	0	21.999	358840000	499040000	58341000	557381000	3.09657		19				2477
	Q1LVL3;Q1LVL2;F1QBG7	Alanine--tRNA ligase, cytoplasmic	aars	aars	>tr|Q1LVL3|Q1LVL3_DANRE Uncharacterized protein OS=Danio rerio GN=aars PE=3 SV=1;>tr|Q1LVL2|Q1LVL2_DANRE Uncharacterized protein OS=Danio rerio GN=aars PE=3 SV=1	3	19	19	24.9	109.66	991	0	132.23	670200000	497310000	191950000	689260000	1.37341		19				1857
	Q6AXI7;F1Q783;F1QRI9		acads	acads	>tr|Q6AXI7|Q6AXI7_DANRE Acyl-Coenzyme A dehydrogenase, C-2 to C-3 short chain OS=Danio rerio GN=acads PE=2 SV=1;>tr|F1Q783|F1Q783_DANRE Uncharacterized protein (Fragment) OS=Danio rerio GN=acads PE=4 SV=1	3	11	11	31.4	43.548	405	0	67.312	1170400000	494880000	893410000	1388290000	-0.852244		19				2127
	Q7ZZ04		echs1	echs1	>tr|Q7ZZ04|Q7ZZ04_DANRE Uncharacterized protein OS=Danio rerio GN=echs1 PE=3 SV=1	1	12	12	60.8	31.252	291	0	181.42	1122200000	493850000	1226000000	1719850000	-1.31181		19				2706
	Q7T1J9;F8W2R0		rps10	rps10	>tr|Q7T1J9|Q7T1J9_DANRE Ribosomal protein S10 OS=Danio rerio GN=rps10 PE=2 SV=1	2	7	7	42.8	18.885	166	0	106.23	281630000	491240000	109600000	600840000	2.16418		19				2563
	Q567N5		rpl6	rpl6	>tr|Q567N5|Q567N5_DANRE Ribosomal protein L6 OS=Danio rerio GN=rpl6 PE=2 SV=1	1	10	10	32.8	30.541	265	0	62.094	312870000	489950000	76912000	566862000	2.67135		19				1984
	F1QIL6		acad9	acad9	>tr|F1QIL6|F1QIL6_DANRE Uncharacterized protein OS=Danio rerio GN=acad9 PE=3 SV=1	1	32	29	54	69.64	630	0	264.56	1282400000	489870000	868840000	1358710000	-0.826692		19				1156
	Q6IQD7;E9QIK4		tpm2	tpm2	>tr|Q6IQD7|Q6IQD7_DANRE Uncharacterized protein OS=Danio rerio GN=tpm2 PE=2 SV=1;>tr|E9QIK4|E9QIK4_DANRE Uncharacterized protein OS=Danio rerio GN=tpm2 PE=4 SV=1	2	25	5	63.4	32.589	284	0	103.29	815890000	489720000	264100000	753820000	0.890873		19				2239
	Q6P6Y0;F1QQ15	Transaldolase	taldo1	taldo1	>tr|Q6P6Y0|Q6P6Y0_DANRE Transaldolase OS=Danio rerio GN=taldo1 PE=2 SV=1;>tr|F1QQ15|F1QQ15_DANRE Transaldolase (Fragment) OS=Danio rerio GN=taldo1 PE=3 SV=1	2	13	13	60.2	37.89	337	0	97.526	974190000	488510000	416280000	904790000	0.230834		19				2391
	Q9MIY5	ATP synthase subunit a	mt-atp6	mt-atp6	>sp|Q9MIY5|ATP6_DANRE ATP synthase subunit a OS=Danio rerio GN=mt-atp6 PE=3 SV=1	1	2	2	7	25.092	227	0	82.706	646690000	485950000	415890000	901840000	0.224606		19				2819
	F1R632;E9QE31		capn3b	capn3b	>tr|F1R632|F1R632_DANRE Uncharacterized protein OS=Danio rerio GN=capn3b PE=4 SV=1;>tr|E9QE31|E9QE31_DANRE Uncharacterized protein OS=Danio rerio GN=capn3b PE=4 SV=1	2	26	26	51.3	82.719	719	0	186.71	1114800000	485590000	683000000	1168590000	-0.492147		19				1538
	F1R334		psmd2	psmd2	>tr|F1R334|F1R334_DANRE Uncharacterized protein (Fragment) OS=Danio rerio GN=psmd2 PE=4 SV=1	1	15	15	37.7	55.325	512	0	146.04	991060000	484390000	482050000	966440000	0.00698629		19				1495
	F1QCN0		zgc:112056	zgc:112056	>tr|F1QCN0|F1QCN0_DANRE Uncharacterized protein OS=Danio rerio GN=zgc:112056 PE=4 SV=1	1	9	9	51.5	27.837	262	0	66.062	802750000	483220000	875520000	1358740000	-0.85746		19				1043
	F1QC34;F1QFW5		rpn2	rpn2	>tr|F1QC34|F1QC34_DANRE Uncharacterized protein OS=Danio rerio GN=rpn2 PE=4 SV=1;>tr|F1QFW5|F1QFW5_DANRE Uncharacterized protein (Fragment) OS=Danio rerio GN=rpn2 PE=4 SV=2	2	10	10	19.8	70.778	643	0	61.314	603610000	479570000	233250000	712820000	1.03986		19				1031
	F1QFS5		LOC553451	LOC553451	>tr|F1QFS5|F1QFS5_DANRE Uncharacterized protein OS=Danio rerio GN=LOC553451 PE=4 SV=1	1	22	18	22.2	164.11	1416	0	203.93	1096200000	479100000	578810000	1057910000	-0.272763		19				1100
	X1WC44;F1QZN3;A5PMT0;F1R2I8;F1RED5;F1QS86;F1QF63;F1QIP9;E7FEK4;E7FFZ3;B7ZVK0;E7F3L3		si:ch211-212c13.8	si:ch211-212c13.8	>tr|X1WC44|X1WC44_DANRE Uncharacterized protein (Fragment) OS=Danio rerio GN=si:ch211-212c13.8 PE=4 SV=1	12	40	3	44.8	125.3	1138	0	119.16	1320500000	478990000	736860000	1215850000	-0.621395		19				2893
	Q1LXJ1		krt17	krt17	>tr|Q1LXJ1|Q1LXJ1_DANRE Si:dkeyp-113d7.7 OS=Danio rerio GN=krt17 PE=2 SV=1	1	24	5	58.2	46.345	423	0	21.471	345000000	477390000	0	477390000			19				1875
	Q14TH1;B3DHE9	Metalloendopeptidase	c6ast1	c6ast1	>tr|Q14TH1|Q14TH1_DANRE Astacin like metallo-protease OS=Danio rerio GN=c6ast1 PE=2 SV=1;>tr|B3DHE9|B3DHE9_DANRE C6ast1 protein OS=Danio rerio GN=c6ast1 PE=2 SV=1	2	9	9	34.6	29.42	260	0	22.87	192870000	477280000	27914000	505194000	4.09578		19				344
	Q6PC22		ndufa8	ndufa8	>tr|Q6PC22|Q6PC22_DANRE NADH dehydrogenase (Ubiquinone) 1 alpha subcomplex, 8 OS=Danio rerio GN=ndufa8 PE=2 SV=1	1	12	12	61	20.006	172	0	68.292	1303600000	476740000	1746400000	2223140000	-1.87311		19				2430
	Q7ZWJ7	60S ribosomal protein L34	rpl34	rpl34	>sp|Q7ZWJ7|RL34_DANRE 60S ribosomal protein L34 OS=Danio rerio GN=rpl34 PE=3 SV=3	1	5	5	28.2	13.369	117	0	8.9311	340700000	475280000	112720000	588000000	2.07603		19				2702
	Q90WA5		pdip5	pdip5	>tr|Q90WA5|Q90WA5_DANRE Protein disulfide isomerase-related protein P5 (Precursor) OS=Danio rerio GN=pdip5 PE=2 SV=1	1	12	12	40.5	48.008	440	0	128.46	525900000	472310000	322210000	794520000	0.551733		19				2778
	Q6P6E2;F1QHJ1;F1QP94		rps26;rps26l	rps26	>tr|Q6P6E2|Q6P6E2_DANRE Ribosomal protein S26 OS=Danio rerio GN=rps26 PE=4 SV=1;>tr|F1QHJ1|F1QHJ1_DANRE Uncharacterized protein OS=Danio rerio GN=rps26l PE=4 SV=1;>tr|F1QP94|F1QP94_DANRE Uncharacterized protein OS=Danio rerio GN=rps26 PE=4 SV=1	3	4	4	31.3	13.021	115	0	36.288	306290000	470350000	114390000	584740000	2.03977		19				1137
	F1QN02		cct2	cct2	>tr|F1QN02|F1QN02_DANRE Uncharacterized protein (Fragment) OS=Danio rerio GN=cct2 PE=4 SV=1	1	9	9	43.6	33.003	303	0	115.8	442990000	470220000	85385000	555605000	2.46128		19				1243
	E7FEQ1;F1QSL3	Galectin	lgals3l	lgals3l	>tr|E7FEQ1|E7FEQ1_DANRE Galectin OS=Danio rerio GN=lgals3l PE=4 SV=1;>tr|F1QSL3|F1QSL3_DANRE Galectin (Fragment) OS=Danio rerio GN=lgals3l PE=4 SV=2	2	7	7	29.4	25.043	228	0	28.116	306830000	469840000	179100000	648940000	1.3914		19				734
	Q9MIY6	ATP synthase protein 8	mt-atp8	mt-atp8	>sp|Q9MIY6|ATP8_DANRE ATP synthase protein 8 OS=Danio rerio GN=mt-atp8 PE=3 SV=1	1	3	3	50	6.5886	54	0	14.176	1070700000	468490000	1358100000	1826590000	-1.5355		19				2820
	Q6AZB2;F1REG7;B0S6X0	Succinyl-CoA:3-ketoacid-coenzyme A transferase	oxct1a	oxct1a	>tr|Q6AZB2|Q6AZB2_DANRE Succinyl-CoA:3-ketoacid-coenzyme A transferase OS=Danio rerio GN=oxct1a PE=2 SV=1	3	13	12	41.9	57.202	525	0	208.68	545270000	467410000	387660000	855070000	0.269897		19				2132
	Q7T3G2		ywhah	ywhah	>tr|Q7T3G2|Q7T3G2_DANRE Tyrosine 3-monooxygenase/tryptophan 5-monooxygenase activation protein, eta polypeptide OS=Danio rerio GN=ywhah PE=2 SV=1	1	13	8	57.7	27.932	246	0	97.95	483530000	467180000	378680000	845860000	0.302999		19				2599
	F1Q6S1		npepl1	npepl1	>tr|F1Q6S1|F1Q6S1_DANRE Uncharacterized protein OS=Danio rerio GN=npepl1 PE=4 SV=1	1	12	12	45.1	55.78	525	0	61.117	586890000	465290000	503370000	968660000	-0.113489		19				921
	Q5TZ68;E7F4T2;F1RDH1		cacna2d1a	cacna2d1a	>tr|Q5TZ68|Q5TZ68_DANRE Uncharacterized protein OS=Danio rerio GN=cacna2d1a PE=4 SV=2;>tr|E7F4T2|E7F4T2_DANRE Uncharacterized protein OS=Danio rerio GN=cacna2d1a PE=4 SV=1	3	15	15	24.5	121.37	1069	0	103.26	2548300000	464460000	950150000	1414610000	-1.0326		19				598
	F1QJ99		cox5ab	cox5ab	>tr|F1QJ99|F1QJ99_DANRE Uncharacterized protein (Fragment) OS=Danio rerio GN=cox5ab PE=4 SV=1	1	7	5	47.7	17.058	151	0	17.557	546320000	462910000	223210000	686120000	1.05233		19				1164
	Q7SXI1		cox7a3	cox7a3	>tr|Q7SXI1|Q7SXI1_DANRE Cox7a2l protein OS=Danio rerio GN=cox7a3 PE=4 SV=1	1	6	6	59.1	12.591	115	0	112.44	1045800000	462520000	1153800000	1616320000	-1.31881		19				2534
	Q7ZUQ1		cdc42l	cdc42l	>tr|Q7ZUQ1|Q7ZUQ1_DANRE Cdc42l protein OS=Danio rerio GN=cdc42l PE=2 SV=1	1	11	6	63.9	21.305	191	0	25.018	215880000	460080000	151200000	611280000	1.60543		19				2641
	F1QSU0		murcb	murcb	>tr|F1QSU0|F1QSU0_DANRE Uncharacterized protein OS=Danio rerio GN=murcb PE=4 SV=1	1	14	14	44.7	35.021	318	0	110.01	870870000	458940000	921530000	1380470000	-1.00573		19				1323
	F1Q8N0;E9QCI4		dhrs2	dhrs2	>tr|F1Q8N0|F1Q8N0_DANRE Uncharacterized protein OS=Danio rerio GN=zgc:65987 PE=4 SV=1;>tr|E9QCI4|E9QCI4_DANRE Uncharacterized protein OS=Danio rerio GN=zgc:65987 PE=3 SV=1	2	11	11	51.4	29.374	276	0	209.53	729470000	458850000	777990000	1236840000	-0.761729		19				962
	Q6PBJ6		ndufb6	ndufb6	>tr|Q6PBJ6|Q6PBJ6_DANRE Uncharacterized protein OS=Danio rerio GN=ndufb6 PE=2 SV=1	1	9	9	71.1	15.027	128	0	69.547	741090000	458740000	776290000	1235030000	-0.758919		19				2404
	A8KC30		psmc1a	psmc1a	>tr|A8KC30|A8KC30_DANRE Proteasome (Prosome, macropain) 26S subunit, ATPase, 1a OS=Danio rerio GN=psmc1a PE=2 SV=1	1	14	2	40	49.145	440	0	36.676	458890000	457190000	253690000	710880000	0.849727		19				217
	Q5BJ17	Elongation factor Tu	tufm	tufm	>tr|Q5BJ17|Q5BJ17_DANRE Elongation factor Tu OS=Danio rerio GN=tufm PE=2 SV=1	1	10	10	33.5	49.244	448	0	64.582	652900000	456170000	407960000	864130000	0.161144		19				2001
	Q6PFU1		cd81	cd81	>tr|Q6PFU1|Q6PFU1_DANRE CD81 antigen OS=Danio rerio GN=cd81 PE=2 SV=1	1	10	10	35.2	26.198	236	0	53.402	469510000	453540000	535670000	989210000	-0.240115		19				2459
	Q7ZVJ0;A5WWI6	Profilin	pfn2l	pfn2l	>tr|Q7ZVJ0|Q7ZVJ0_DANRE Profilin OS=Danio rerio GN=pfn2l PE=2 SV=1;>tr|A5WWI6|A5WWI6_DANRE Profilin OS=Danio rerio GN=pfn2l PE=3 SV=1	2	8	8	73.4	15.088	139	0	47.074	576560000	453500000	466130000	919630000	-0.0396298		19				168
	Q6P980	Superoxide dismutase	sod2	sod2	>tr|Q6P980|Q6P980_DANRE Superoxide dismutase OS=Danio rerio GN=sod2 PE=2 SV=1	1	9	9	66.5	25.008	224	0	77.642	1089800000	447910000	818490000	1266400000	-0.869756		19				2397
	Q6IQJ2				>tr|Q6IQJ2|Q6IQJ2_DANRE Uncharacterized protein OS=Danio rerio GN=zgc:153264 PE=2 SV=1	1	34	0	77.8	49.8	445	0	21.393	405600000	447010000	131210000	578220000	1.76843		19				2250
	F8W2W2;Q3B7R1		kpnb1	kpnb1	>tr|F8W2W2|F8W2W2_DANRE Uncharacterized protein OS=Danio rerio GN=kpnb1 PE=4 SV=1	2	16	16	27.6	97.466	876	0	108.29	1005500000	446600000	535760000	982360000	-0.262604		19				1706
	E9QEE8;Q6PBK0		ndufb4	ndufb4	>tr|E9QEE8|E9QEE8_DANRE Uncharacterized protein OS=Danio rerio GN=ndufb4 PE=4 SV=1;>tr|Q6PBK0|Q6PBK0_DANRE NADH dehydrogenase (Ubiquinone) 1 beta subcomplex, 4 OS=Danio rerio GN=ndufb4 PE=2 SV=1	2	6	6	52.9	14.144	119	0	52.177	785700000	446110000	871850000	1317960000	-0.96668		19				815
	Q6DGX8	Proteasome subunit alpha type	psma1	psma1	>tr|Q6DGX8|Q6DGX8_DANRE Proteasome subunit alpha type OS=Danio rerio GN=psma1 PE=2 SV=1	1	12	12	57.6	29.248	262	0	74.846	732210000	445160000	701890000	1147050000	-0.656921		19				2179
	Q803M8		ywhaqb	ywhaqb	>tr|Q803M8|Q803M8_DANRE Tryosine 3-monooxygenase/tryptophan 5-monooxygenase activation protein, zeta polypeptide OS=Danio rerio GN=ywhaqb PE=2 SV=1	1	17	12	65.3	27.803	245	0	82.148	458370000	443960000	374420000	818380000	0.245772		19				2733
	Q90Z10;F8W4X6	60S ribosomal protein L13	rpl13	rpl13	>sp|Q90Z10|RL13_DANRE 60S ribosomal protein L13 OS=Danio rerio GN=rpl13 PE=2 SV=3;>tr|F8W4X6|F8W4X6_DANRE 60S ribosomal protein L13 OS=Danio rerio GN=rpl13 PE=3 SV=1	2	10	10	33.2	24.364	211	0	74.492	183290000	442880000	14446000	457326000	4.93817		19				2786
	F1QR76;A5WW94		pdlim5a	pdlim5a	>tr|F1QR76|F1QR76_DANRE Uncharacterized protein OS=Danio rerio GN=pdlim5a PE=4 SV=1;>tr|A5WW94|A5WW94_DANRE Uncharacterized protein OS=Danio rerio GN=pdlim5a PE=4 SV=2	2	12	12	23.6	59.789	551	0	70.194	778870000	442130000	914740000	1356870000	-1.04889		19				1291
	Q6XNL8;X1WEN2		acta1b	acta1b	>tr|Q6XNL8|Q6XNL8_DANRE Actin OS=Danio rerio GN=acta1b PE=2 SV=1	2	58	1	94.7	41.974	377	0	5.3373	277740000	442090000	0	442090000			19				2511
	Q5XJS8		hsd17b10	hsd17b10	>tr|Q5XJS8|Q5XJS8_DANRE Hsd17b10 protein OS=Danio rerio GN=hsd17b10 PE=2 SV=1	1	15	15	75	27.057	260	0	161.31	729800000	441910000	698460000	1140370000	-0.660425		19				2096
	F1QKE8;F1Q4X1		col6a3	col6a3	>tr|F1QKE8|F1QKE8_DANRE Uncharacterized protein (Fragment) OS=Danio rerio GN=col6a3 PE=4 SV=2;>tr|F1Q4X1|F1Q4X1_DANRE Uncharacterized protein OS=Danio rerio GN=col6a3 PE=4 SV=1	2	24	24	12.3	405.79	3733	0	129.8	626670000	441530000	157740000	599270000	1.48496		19				1191
	Q6PBW7;E9QHH0		rps19	rps19	>tr|Q6PBW7|Q6PBW7_DANRE Ribosomal protein S19 OS=Danio rerio GN=rps19 PE=2 SV=1;>tr|E9QHH0|E9QHH0_DANRE Uncharacterized protein OS=Danio rerio GN=rps19 PE=4 SV=1	2	10	10	59.6	15.941	146	0	25.165	321730000	436560000	91706000	528266000	2.25109		19				2417
	E9QFZ7	Proteasome subunit alpha type	psma5	psma5	>tr|E9QFZ7|E9QFZ7_DANRE Proteasome subunit alpha type OS=Danio rerio GN=psma5 PE=3 SV=1	1	7	1	45.1	21.316	195	1	-2	582820000	436390000	0	436390000			19		+		837
	F1R3F7;F1R968		c1qbp	c1qbp	>tr|F1R3F7|F1R3F7_DANRE Uncharacterized protein OS=Danio rerio GN=c1qbp PE=4 SV=1	2	5	5	36.3	30.029	270	0	42.7	469920000	434910000	230010000	664920000	0.91902		19				1498
	Q503K1		tgfbi	tgfbi	>tr|Q503K1|Q503K1_DANRE Transforming growth factor, beta-induced OS=Danio rerio GN=tgfbi PE=2 SV=1	1	12	12	30.9	74.189	677	0	92.079	886180000	433570000	186390000	619960000	1.21794		19				1956
	Q7T3B1		psmc2	psmc2	>tr|Q7T3B1|Q7T3B1_DANRE Proteasome (Prosome, macropain) 26S subunit, ATPase 2 OS=Danio rerio GN=psmc2 PE=2 SV=1	1	15	15	45	48.703	433	0	61.39	496550000	433450000	303730000	737180000	0.513076		19				2591
	Q8AYE3		serpinc1	serpinc1	>tr|Q8AYE3|Q8AYE3_DANRE Antithrombin OS=Danio rerio GN=serpinc1 PE=2 SV=1	1	14	14	40.4	50.853	450	0	77.897	940780000	432080000	579740000	1011820000	-0.424108		19				2756
	Q66HW2		ehd1b	ehd1b	>tr|Q66HW2|Q66HW2_DANRE EH-domain containing 1 OS=Danio rerio GN=ehd1b PE=2 SV=1	1	15	11	38.2	60.006	532	0	86.93	477530000	429780000	136020000	565800000	1.65978		19				2108
	Q6VN46;H0WE38	Myoglobin	mb	mb	>sp|Q6VN46|MYG_DANRE Myoglobin OS=Danio rerio GN=mb PE=2 SV=3;>tr|H0WE38|H0WE38_DANRE Myoglobin OS=Danio rerio GN=mb PE=3 SV=1	2	11	11	87.1	15.583	147	0	81.3	1468700000	429540000	2063400000	2492940000	-2.26416		19				2508
	F1QUQ7		psmc3	psmc3	>tr|F1QUQ7|F1QUQ7_DANRE Uncharacterized protein OS=Danio rerio GN=psmc3 PE=3 SV=1	1	12	12	39.1	45.293	404	0	124.52	429790000	426280000	240760000	667040000	0.824206		19				1359
	F1R6W6		smyd1b	smyd1b	>tr|F1R6W6|F1R6W6_DANRE Uncharacterized protein (Fragment) OS=Danio rerio GN=smyd1b PE=4 SV=1	1	15	15	61.5	32.224	278	0	99.54	901460000	425280000	1261200000	1686480000	-1.56831		19				1557
	Q90Y03		aldh1a2	aldh1a2	>tr|Q90Y03|Q90Y03_DANRE Aldehyde dehydrogenase 1A2 OS=Danio rerio GN=aldh1a2 PE=2 SV=1	1	19	19	57.3	56.579	518	0	106.37	604800000	425040000	541820000	966860000	-0.350215		19				2784
	Q6P698	Plastin-2	lcp1	lcp1	>sp|Q6P698|PLSL_DANRE Plastin-2 OS=Danio rerio GN=lcp1 PE=2 SV=1	1	24	6	45.5	69.899	624	0	134.23	525090000	424600000	192130000	616730000	1.14402		19				2387
	B8A516		tuba1b	tuba1b	>tr|B8A516|B8A516_DANRE Uncharacterized protein OS=Danio rerio GN=tuba1b PE=3 SV=1	1	25	2	53.5	49.969	449	0	34.587	736980000	423160000	746820000	1169980000	-0.819557		19				383
	A5WWJ4;X1WH98;A5WWJ5		matn1	matn1	>tr|A5WWJ4|A5WWJ4_DANRE Uncharacterized protein OS=Danio rerio GN=matn1 PE=4 SV=1;>tr|X1WH98|X1WH98_DANRE Uncharacterized protein (Fragment) OS=Danio rerio GN=matn1 PE=4 SV=1;>tr|A5WWJ5|A5WWJ5_DANRE Uncharacterized protein OS=Danio rerio GN=matn1 PE=4 SV=1	3	12	12	39.5	53.316	489	0	99.526	425840000	422590000	173520000	596110000	1.28416		19				169
	F1QZL6	Glucose-6-phosphate isomerase	gpia	gpia	>tr|F1QZL6|F1QZL6_DANRE Glucose-6-phosphate isomerase OS=Danio rerio GN=gpia PE=3 SV=1	1	19	15	50.6	62.084	553	0	227.37	865500000	422010000	1070100000	1492110000	-1.3424		19				1433
	Q1LVF0	Laminin subunit gamma-1	lamc1	lamc1	>sp|Q1LVF0|LAMC1_DANRE Laminin subunit gamma-1 OS=Danio rerio GN=lamc1 PE=2 SV=2	1	19	19	18.9	176.2	1593	0	120.17	1022300000	421510000	426720000	848230000	-0.0177229		19				1853
	F1QPV5;X1WBU0;Q6DGL3;X1WD04;X1WHM2		gstz1	gstz1	>tr|F1QPV5|F1QPV5_DANRE Uncharacterized protein OS=Danio rerio GN=gstz1 PE=3 SV=1;>tr|X1WBU0|X1WBU0_DANRE Uncharacterized protein OS=Danio rerio GN=gstz1 PE=4 SV=1;>tr|Q6DGL3|Q6DGL3_DANRE Uncharacterized protein OS=Danio rerio GN=gstz1 PE=2 SV=1;>tr|X1WD04	5	13	13	87	24.544	216	0	39.817	329500000	420230000	240380000	660610000	0.805862		19				1271
	Q6PC14	60S ribosomal protein L23	rpl23	rpl23	>sp|Q6PC14|RL23_DANRE 60S ribosomal protein L23 OS=Danio rerio GN=rpl23 PE=2 SV=1	1	5	5	48.6	14.881	140	0	28.341	299970000	418780000	48873000	467653000	3.09908		19				2429
	Q1LXE1;Q1LXE2;E9QHG4;E7FBW8		hapln1a	hapln1a	>tr|Q1LXE1|Q1LXE1_DANRE Uncharacterized protein OS=Danio rerio GN=hapln1a PE=4 SV=1	4	12	12	52.7	37.687	336	0	55.647	641530000	416170000	472470000	888640000	-0.18305		19				1874
	F1RBJ7;Q6P6Y1	LisH domain and HEAT repeat-containing protein KIAA1468 homolog	zgc:66014	zgc:66014	>tr|F1RBJ7|F1RBJ7_DANRE Uncharacterized protein OS=Danio rerio GN=zgc:66014 PE=4 SV=1;>sp|Q6P6Y1|K1468_DANRE LisH domain and HEAT repeat-containing protein KIAA1468 homolog OS=Danio rerio GN=zgc:66014 PE=2 SV=1	2	1	1	1.8	132.08	1189	1	-2	315990000	415300000	0	415300000			19		+		1624
	A2BEN1		atp6v1aa	atp6v1aa	>tr|A2BEN1|A2BEN1_DANRE Uncharacterized protein OS=Danio rerio GN=atp6v1aa PE=3 SV=1	1	19	6	44.6	68.377	617	0	139.59	685370000	414910000	363140000	778050000	0.192273		19				35
	A3KQR0		acadl	acadl	>tr|A3KQR0|A3KQR0_DANRE Uncharacterized protein OS=Danio rerio GN=acadl PE=3 SV=1	1	10	10	25.3	49.452	442	0	50.886	501560000	414330000	279150000	693480000	0.56974		19				97
	Q803U6		aqp3a	aqp3a	>tr|Q803U6|Q803U6_DANRE Aqp3 protein OS=Danio rerio GN=aqp3a PE=2 SV=1	1	6	6	20.3	32.22	296	0	36.487	343120000	412130000	173160000	585290000	1.25099		19				2739
	Q9PUL9		mtch2	mtch2	>tr|Q9PUL9|Q9PUL9_DANRE Mitochondrial carrier homolog 2 OS=Danio rerio GN=mtch2 PE=2 SV=1	1	8	8	37.3	33.044	300	0	77.993	517630000	408020000	351970000	759990000	0.213187		19				2832
	Q6Q7X9	Kelch-like protein 31	klhl31	klhl31	>sp|Q6Q7X9|KLH31_DANRE Kelch-like protein 31 OS=Danio rerio GN=klhl31 PE=2 SV=1	1	12	12	30.9	70.805	635	0	72.365	441140000	407490000	129810000	537300000	1.65036		19				2479
	A7E2K4		rplp2l	rplp2l	>tr|A7E2K4|A7E2K4_DANRE Rplp2l protein OS=Danio rerio GN=rplp2l PE=3 SV=1	1	4	4	53.5	11.638	114	0	12.818	307650000	406550000	75216000	481766000	2.43432		19				175
	Q6P5K5;E9QHS9		rplp1	rplp1	>tr|Q6P5K5|Q6P5K5_DANRE Ribosomal protein, large, P1 OS=Danio rerio GN=rplp1 PE=3 SV=1;>tr|E9QHS9|E9QHS9_DANRE Uncharacterized protein OS=Danio rerio GN=rplp1 PE=4 SV=1	2	4	4	80.5	11.469	113	0	44.937	454820000	406050000	329990000	736040000	0.299235		19				2375
	Q6P3G1;F1QLQ3;F1RBQ0;F1Q8N4;F1QLQ1		cp	cp	>tr|Q6P3G1|Q6P3G1_DANRE Ceruloplasmin OS=Danio rerio GN=cp PE=2 SV=1	5	20	20	29.8	124.38	1087	0	106.04	1309200000	405650000	388780000	794430000	0.0612815		19				2357
	Q6TGV6;E9QIF2	Proteasome subunit alpha type	psma5	psma5	>tr|Q6TGV6|Q6TGV6_DANRE Proteasome subunit alpha type OS=Danio rerio GN=psma5 PE=2 SV=1;>tr|E9QIF2|E9QIF2_DANRE Proteasome subunit alpha type OS=Danio rerio GN=psma5 PE=3 SV=1	2	11	5	55.6	26.407	241	0	108.62	511260000	404420000	463620000	868040000	-0.197088		19				2490
	F1QSE1;F1QXH0		vmhcl	vmhcl	>tr|F1QSE1|F1QSE1_DANRE Uncharacterized protein OS=Danio rerio GN=vmhcl PE=4 SV=1;>tr|F1QXH0|F1QXH0_DANRE Uncharacterized protein OS=Danio rerio GN=vmhcl PE=4 SV=1	2	61	1	26.2	223.37	1936	0.00082001	3.1449	755100000	403910000	0	403910000			19				1316
	E7F1H5		LOC101886684	LOC101886684	>tr|E7F1H5|E7F1H5_DANRE Uncharacterized protein OS=Danio rerio GN=LOC101886684 PE=4 SV=1	1	20	20	52.5	54.991	478	0	95.42	2008900000	403200000	717940000	1121140000	-0.832368		19				548
	Q66I16		etfdh	etfdh	>tr|Q66I16|Q66I16_DANRE Uncharacterized protein OS=Danio rerio GN=etfdh PE=2 SV=1	1	27	27	59.2	68.93	617	0	160.66	2511200000	402870000	2034200000	2437070000	-2.33608		19				2112
	Q7ZWB4;E9QGB6		arl6ip1	arl6ip1	>tr|Q7ZWB4|Q7ZWB4_DANRE ADP-ribosylation factor-like 6 interacting protein OS=Danio rerio GN=arl6ip1 PE=2 SV=1;>tr|E9QGB6|E9QGB6_DANRE Uncharacterized protein OS=Danio rerio GN=arl6ip1 PE=4 SV=1	2	5	5	35.5	23.182	203	0	34.055	498860000	402020000	924380000	1326400000	-1.20122		19				2697
	Q6P5L5		ndufb8	ndufb8	>tr|Q6P5L5|Q6P5L5_DANRE NADH dehydrogenase (Ubiquinone) 1 beta subcomplex, 8 OS=Danio rerio GN=ndufb8 PE=2 SV=1	1	9	9	50.5	21.535	188	0	20.585	559790000	401390000	823610000	1225000000	-1.03696		19				2378
	A2BHI0		si:dkey-165i8.3	si:dkey-165i8.3	>tr|A2BHI0|A2BHI0_DANRE Uncharacterized protein OS=Danio rerio GN=si:dkey-165i8.3 PE=4 SV=1	1	1	1	4	62.422	555	1	-2	228100000	400260000	0	400260000			19		+		54
	Q6NYV1		psmd3	psmd3	>tr|Q6NYV1|Q6NYV1_DANRE Proteasome (Prosome, macropain) 26S subunit, non-ATPase, 3 OS=Danio rerio GN=psmd3 PE=2 SV=1	1	16	16	41.2	57.921	503	0	120.55	651930000	399720000	678060000	1077780000	-0.762423		19				2315
	F1RAG3;F1R998		nid1a	nid1a	>tr|F1RAG3|F1RAG3_DANRE Uncharacterized protein (Fragment) OS=Danio rerio GN=nid1a PE=4 SV=1;>tr|F1R998|F1R998_DANRE Uncharacterized protein (Fragment) OS=Danio rerio GN=nid1a PE=4 SV=1	2	19	19	23	141.68	1269	0	82.808	1016300000	398420000	525410000	923830000	-0.399154		19				1609
	Q7ZU42;E9QI77	Obg-like ATPase 1	ola1	ola1	>sp|Q7ZU42|OLA1_DANRE Obg-like ATPase 1 OS=Danio rerio GN=ola1 PE=2 SV=1	2	9	9	33.1	44.901	396	0	70.774	385900000	396370000	95525000	491895000	2.0529		19				2614
	Q6PBJ9		rplp2	rplp2	>tr|Q6PBJ9|Q6PBJ9_DANRE Ribosomal protein, large P2 OS=Danio rerio GN=rplp2 PE=3 SV=1	1	7	7	80.9	11.712	115	0	83.578	365130000	395700000	187040000	582740000	1.08106		19				2406
	F1Q9P6;Q6DEH8;R4GED3		sh3bgr	sh3bgr	>tr|F1Q9P6|F1Q9P6_DANRE Uncharacterized protein OS=Danio rerio GN=sh3bgr PE=4 SV=2;>tr|Q6DEH8|Q6DEH8_DANRE Uncharacterized protein OS=Danio rerio GN=sh3bgr PE=2 SV=1;>tr|R4GED3|R4GED3_DANRE Uncharacterized protein OS=Danio rerio GN=sh3bgr PE=4 SV=1	3	8	8	40.6	17.354	155	0	38.302	344040000	395700000	170150000	565850000	1.2176		19				984
	Q6P2T2		myoz2a	myoz2a	>tr|Q6P2T2|Q6P2T2_DANRE Myozenin 2 OS=Danio rerio GN=myoz2a PE=2 SV=1	1	3	3	20.8	28.911	264	0	28.611	508330000	393370000	117310000	510680000	1.74556		19				2351
	Q7ZV77	Proteasome subunit alpha type	psma4	psma4	>tr|Q7ZV77|Q7ZV77_DANRE Proteasome subunit alpha type OS=Danio rerio GN=psma4 PE=2 SV=1	1	11	11	50.6	29.332	261	0	92.276	536030000	393040000	514540000	907580000	-0.388607		19				2664
	A5PN55	Malic enzyme	me2	me2	>tr|A5PN55|A5PN55_DANRE Malic enzyme OS=Danio rerio GN=me2 PE=3 SV=1	1	17	17	48.5	64.931	581	0	105.36	555240000	389040000	493550000	882590000	-0.343278		19				149
	Q6TNP9		tuba8l	tuba8l	>tr|Q6TNP9|Q6TNP9_DANRE Tubulin, alpha 2 OS=Danio rerio GN=tuba8l PE=2 SV=1	1	23	5	54.8	50.034	449	0	74.448	329330000	388740000	66937000	455677000	2.53793		19				2502
	Q8JFV8	Synaptic vesicle membrane protein VAT-1 homolog	vat1	vat1	>sp|Q8JFV8|VAT1_DANRE Synaptic vesicle membrane protein VAT-1 homolog OS=Danio rerio GN=vat1 PE=2 SV=1	1	19	19	49.8	53.562	484	0	86.622	1315100000	388610000	906010000	1294620000	-1.2212		19				2760
	Q7ZWE9;A5WWI2;F1QP56;A5WWI1	UMP-CMP kinase	cmpk	cmpk	>sp|Q7ZWE9|KCY_DANRE UMP-CMP kinase OS=Danio rerio GN=cmpk PE=2 SV=2;>tr|A5WWI2|A5WWI2_DANRE UMP-CMP kinase OS=Danio rerio GN=cmpk PE=3 SV=1;>tr|F1QP56|F1QP56_DANRE UMP-CMP kinase (Fragment) OS=Danio rerio GN=cmpk PE=3 SV=1;>tr|A5WWI1|A5WWI1_DANRE UMP-CMP	4	12	12	63.3	22.423	196	0	100.28	204200000	388530000	229970000	618500000	0.75658		19				2700
	A2AWE1		prdx1	prdx1	>tr|A2AWE1|A2AWE1_DANRE Uncharacterized protein OS=Danio rerio GN=prdx1 PE=4 SV=2	1	10	8	59.8	22.061	199	0	30.845	219620000	388130000	261200000	649330000	0.571385		19				33
	Q6P5L8;X1WFF1	Hydroxysteroid dehydrogenase-like protein 2	hsdl2	hsdl2	>sp|Q6P5L8|HSDL2_DANRE Hydroxysteroid dehydrogenase-like protein 2 OS=Danio rerio GN=hsdl2 PE=2 SV=1;>tr|X1WFF1|X1WFF1_DANRE Hydroxysteroid dehydrogenase-like protein 2 OS=Danio rerio GN=hsdl2 PE=4 SV=1	2	15	15	52	44.42	415	0	52.83	725690000	387500000	484210000	871710000	-0.321437		19				2379
	I3ISI6		zak	zak	>tr|I3ISI6|I3ISI6_DANRE Uncharacterized protein OS=Danio rerio GN=zak PE=4 SV=1	1	2	2	3.8	50.544	446	0.00042589	3.5226	699510000	387170000	154160000	541330000	1.32854		19				1774
	E9QIN4		rab6a	rab6a	>tr|E9QIN4|E9QIN4_DANRE Uncharacterized protein OS=Danio rerio GN=rab6a PE=3 SV=1	1	8	2	45.2	23.473	208	0	31.428	311950000	386340000	384990000	771330000	0.00505008		19				866
	F1Q820		farsb	farsb	>tr|F1Q820|F1Q820_DANRE Uncharacterized protein OS=Danio rerio GN=farsb PE=4 SV=1	1	16	16	41.2	66.145	590	0	170.12	646270000	383280000	344410000	727690000	0.154272		19				946
	Q5RKM3;F1QJA4		stip1	stip1	>tr|Q5RKM3|Q5RKM3_DANRE Stress-induced-phosphoprotein 1 (Hsp70/Hsp90-organizing protein) OS=Danio rerio GN=stip1 PE=2 SV=1;>tr|F1QJA4|F1QJA4_DANRE Uncharacterized protein OS=Danio rerio GN=stip1 PE=4 SV=2	2	12	12	29.7	61.668	542	0	81.697	638050000	380450000	355970000	736420000	0.0959512		19				2046
	Q6TEN1	Ras-related protein Rap-1b	rap1b	rap1b	>sp|Q6TEN1|RAP1B_DANRE Ras-related protein Rap-1b OS=Danio rerio GN=rap1b PE=2 SV=1	1	11	2	72.8	20.828	184	0	48.977	342460000	377490000	444010000	821500000	-0.234154		19				2482
	Q6NYE1		fgb	fgb	>tr|Q6NYE1|Q6NYE1_DANRE Fibrinogen, B beta polypeptide OS=Danio rerio GN=fgb PE=2 SV=1	1	16	16	51.8	54.407	485	0	118.26	491390000	376050000	391110000	767160000	-0.0566499		19				2300
	F8W3M5;I3ITP3;I3ISS8;F8W3B3;F8W3A0;Q5I2C7;F8W2M5;E7F0U0		mbpa	mbpa	>tr|F8W3M5|F8W3M5_DANRE Uncharacterized protein OS=Danio rerio GN=mbpa PE=4 SV=2;>tr|I3ITP3|I3ITP3_DANRE Uncharacterized protein OS=Danio rerio GN=mbpa PE=4 SV=1;>tr|I3ISS8|I3ISS8_DANRE Uncharacterized protein OS=Danio rerio GN=mbpa PE=4 SV=1;>tr|F8W3B3|F8	8	11	4	50.4	14.229	125	0	48.489	730290000	374820000	950490000	1325310000	-1.34247		19				1707
	E7FB18				>tr|E7FB18|E7FB18_DANRE Uncharacterized protein OS=Danio rerio PE=4 SV=1	1	7	7	26.8	45.431	396	0	22.57	655790000	374020000	269130000	643150000	0.474812		19				684
	E7FCZ2		apnl	apnl	>tr|E7FCZ2|E7FCZ2_DANRE Uncharacterized protein OS=Danio rerio GN=apnl PE=4 SV=1	1	10	10	60.9	20.871	184	0	38.401	255310000	373680000	322790000	696470000	0.211207		19				713
	E7F2N7		CABZ01073085.1	CABZ01073085.1	>tr|E7F2N7|E7F2N7_DANRE Uncharacterized protein OS=Danio rerio GN=CABZ01073085.1 PE=4 SV=1	1	4	4	48.9	13.665	131	0	44.683	342500000	373490000	65691000	439181000	2.5073		19				569
	Q6GMI5		bgna	bgna	>tr|Q6GMI5|Q6GMI5_DANRE Bgn protein OS=Danio rerio GN=bgna PE=2 SV=1	1	8	8	33.6	41.934	369	0	34.385	443560000	373470000	133690000	507160000	1.4821		19				2219
	F8W412;F1R9A9		si:ch73-303g23.4	si:ch73-303g23.4	>tr|F8W412|F8W412_DANRE Uncharacterized protein OS=Danio rerio GN=si:ch73-303g23.4 PE=3 SV=1	2	16	7	50.8	48.944	437	0	174.33	724110000	372670000	567430000	940100000	-0.606544		19				1711
	Q566W6		cirbpa	cirbpa	>tr|Q566W6|Q566W6_DANRE Uncharacterized protein OS=Danio rerio GN=cirbpa PE=2 SV=1	1	8	8	52.4	18.454	185	0	94.9	193180000	371950000	99970000	471920000	1.89554		19				1978
	F1QHC4;F1Q5F3;E9QCX6;E9QIC9		lmnb1	lmnb1	>tr|F1QHC4|F1QHC4_DANRE Uncharacterized protein OS=Danio rerio GN=lmnb1 PE=3 SV=1;>tr|F1Q5F3|F1Q5F3_DANRE Uncharacterized protein OS=Danio rerio GN=lmnb1 PE=3 SV=1;>tr|E9QCX6|E9QCX6_DANRE Uncharacterized protein OS=Danio rerio GN=lmnb1 PE=4 SV=1	4	12	11	28.2	66.732	588	0	54.43	368390000	371370000	115190000	486560000	1.68884		19				1129
	Q6NV33;F1QI80		idh3a	idh3a	>tr|Q6NV33|Q6NV33_DANRE Isocitrate dehydrogenase 3 (NAD+) alpha OS=Danio rerio GN=idh3a PE=2 SV=1	2	9	9	24.9	39.983	365	0	52.41	927950000	370710000	540040000	910750000	-0.542775		19				2269
	F1R2V0;F1QZP4		aoc2	aoc2	>tr|F1R2V0|F1R2V0_DANRE Uncharacterized protein (Fragment) OS=Danio rerio GN=aoc2 PE=3 SV=1	2	17	17	26.8	85.247	746	0	116.53	784420000	370020000	391520000	761540000	-0.0814828		19				1490
	F1R4Z8;F1QN63;F1Q814	Glutathione S-transferase	gstal;zgc:173961;zgc:173962	gstal	>tr|F1R4Z8|F1R4Z8_DANRE Uncharacterized protein OS=Danio rerio GN=gstal PE=4 SV=1;>tr|F1QN63|F1QN63_DANRE Uncharacterized protein OS=Danio rerio GN=zgc:173961 PE=4 SV=1;>tr|F1Q814|F1Q814_DANRE Uncharacterized protein OS=Danio rerio GN=zgc:173962 PE=4 SV=1	3	11	11	52.5	25.192	223	0	24.187	229510000	369340000	114120000	483460000	1.6944		19				1525
	B8A568;F1Q4R7;E7FAD0		myhz1.1	myhz1.1	>tr|B8A568|B8A568_DANRE Uncharacterized protein OS=Danio rerio GN=myhz1.1 PE=4 SV=1;>tr|F1Q4R7|F1Q4R7_DANRE Uncharacterized protein OS=Danio rerio GN=myhz1.1 PE=4 SV=1	3	231	0	74.3	222.15	1937	0	47.49	584590000	366290000	0	366290000			19				386
	E7F244;Q6GQM1;I3ISC4;I3ISU3		si:ch211-114n24.6;tuba7l	si:ch211-114n24.6	>tr|E7F244|E7F244_DANRE Uncharacterized protein OS=Danio rerio GN=si:ch211-114n24.6 PE=3 SV=1;>tr|Q6GQM1|Q6GQM1_DANRE Tuba7l protein OS=Danio rerio GN=tuba7l PE=2 SV=1	4	27	0	64.7	50.143	451	0	13.66	464390000	362440000	301790000	664230000	0.264197		19				557
	Q6P2B0		vapb	vapb	>tr|Q6P2B0|Q6P2B0_DANRE Uncharacterized protein OS=Danio rerio GN=vapb PE=2 SV=1	1	4	4	17.3	27.405	243	0	12.908	648500000	361700000	690650000	1052350000	-0.933161		19				2349
	F1Q9N0;F1QX33;F1QFH8		apom	apom	>tr|F1Q9N0|F1Q9N0_DANRE Uncharacterized protein (Fragment) OS=Danio rerio GN=apom PE=4 SV=1;>tr|F1QX33|F1QX33_DANRE Uncharacterized protein (Fragment) OS=Danio rerio GN=apom PE=4 SV=1;>tr|F1QFH8|F1QFH8_DANRE Uncharacterized protein (Fragment) OS=Danio reri	3	9	9	42.3	21.241	189	0	44.732	212460000	359260000	252710000	611970000	0.507546		19				983
	A9C3T0;F1R5L9		prkar2aa	prkar2aa	>tr|A9C3T0|A9C3T0_DANRE Uncharacterized protein OS=Danio rerio GN=prkar2aa PE=4 SV=1	2	10	10	32.5	44.69	397	0	87.473	453180000	359070000	386340000	745410000	-0.105606		19				234
	E9QHX8;F1QXF8		ssr4	ssr4	>tr|E9QHX8|E9QHX8_DANRE Uncharacterized protein OS=Danio rerio GN=ssr4 PE=4 SV=1;>tr|F1QXF8|F1QXF8_DANRE Uncharacterized protein OS=Danio rerio GN=ssr4 PE=4 SV=1	2	5	5	29.6	17.518	159	0	21.756	288990000	358560000	100460000	459020000	1.83559		19				859
	F1QHE9		ndufs7	ndufs7	>tr|F1QHE9|F1QHE9_DANRE Uncharacterized protein (Fragment) OS=Danio rerio GN=ndufs7 PE=3 SV=1	1	8	8	37.6	24.404	218	0	19.039	728890000	357600000	823130000	1180730000	-1.20277		19				1132
	A8KB78		rps23	rps23	>tr|A8KB78|A8KB78_DANRE Uncharacterized protein OS=Danio rerio GN=rps23 PE=2 SV=1	1	6	6	42	15.848	143	0	14.757	230480000	356030000	0	356030000			19				209
	Q9PT95;E9QEQ7		rbp4	rbp4	>tr|Q9PT95|Q9PT95_DANRE Retinol binding protein OS=Danio rerio GN=rbp4 PE=2 SV=1	2	9	9	49.5	21.971	192	0	95.447	315560000	355860000	467130000	822990000	-0.392514		19				2825
	Q5BKV9;Q6DRM3		rpl9	rpl9	>tr|Q5BKV9|Q5BKV9_DANRE Rpl9 protein OS=Danio rerio GN=rpl9 PE=2 SV=1;>tr|Q6DRM3|Q6DRM3_DANRE 60S ribosomal protein L9 OS=Danio rerio GN=rpl9 PE=2 SV=1	2	16	16	77.6	21.654	192	0	64.17	124520000	355350000	69209000	424559000	2.36021		19				2006
	F1QJ75		cyb5r1	cyb5r1	>tr|F1QJ75|F1QJ75_DANRE Uncharacterized protein OS=Danio rerio GN=cyb5r1 PE=4 SV=1	1	11	9	44.4	34.161	304	0	166.4	681180000	354090000	574410000	928500000	-0.697965		19				1161
	Q801U4;Q801U3;A5WWG5;A5WWG4		srsf3a;srsf3b	srsf3a	>tr|Q801U4|Q801U4_DANRE Uncharacterized protein OS=Danio rerio GN=srsf3a PE=4 SV=1;>tr|Q801U3|Q801U3_DANRE Splicing factor, arginine/serine-rich 3a OS=Danio rerio GN=srsf3a PE=2 SV=1;>tr|A5WWG5|A5WWG5_DANRE Uncharacterized protein OS=Danio rerio GN=srsf3b	4	4	4	34.8	15.535	135	0	11.804	166880000	353520000	137610000	491130000	1.36121		19				2711
	B0BLX4		zgc:175088	zgc:175088	>tr|B0BLX4|B0BLX4_DANRE Uncharacterized protein OS=Danio rerio GN=zgc:175088 PE=2 SV=1	1	10	10	70.1	20.029	177	0	75.268	372330000	353490000	660970000	1014460000	-0.902915		19				253
	Q503V2		apoea	apoea	>tr|Q503V2|Q503V2_DANRE Uncharacterized protein OS=Danio rerio GN=apoea PE=2 SV=1	1	10	10	38.3	32.035	269	0	39.445	431670000	353090000	372080000	725170000	-0.0755769		19				1959
	Q6NWC1		vdac1	vdac1	>tr|Q6NWC1|Q6NWC1_DANRE Uncharacterized protein OS=Danio rerio GN=vdac1 PE=2 SV=1	1	11	11	54.4	30.626	283	0	95.59	413970000	352650000	358910000	711560000	-0.0253851		19				2276
	Q8JH71;E9QF34;E9QBQ4	Fructose-bisphosphate aldolase B	aldob	aldob	>sp|Q8JH71|ALDOB_DANRE Fructose-bisphosphate aldolase B OS=Danio rerio GN=aldob PE=2 SV=1;>tr|E9QF34|E9QF34_DANRE Fructose-bisphosphate aldolase OS=Danio rerio GN=aldob PE=3 SV=1;>tr|E9QBQ4|E9QBQ4_DANRE Fructose-bisphosphate aldolase B OS=Danio rerio GN=al	3	15	13	51.6	39.287	364	0	61.873	567120000	352580000	169230000	521810000	1.05897		19				2767
	A8E4Z6;F1QGP6;F1R8R0;E7F8G1;X1WGB2		zgc:158580	zgc:158580	>tr|A8E4Z6|A8E4Z6_DANRE Uncharacterized protein OS=Danio rerio GN=zgc:158580 PE=2 SV=1;>tr|F1QGP6|F1QGP6_DANRE Uncharacterized protein OS=Danio rerio GN=zgc:158580 PE=4 SV=1;>tr|F1R8R0|F1R8R0_DANRE Uncharacterized protein (Fragment) OS=Danio rerio PE=4 SV=	5	10	10	33.9	35.972	313	0	45.405	506950000	352200000	436930000	789130000	-0.311007		19				190
	Q802D5		pfn2	pfn2	>tr|Q802D5|Q802D5_DANRE Pfn2 protein OS=Danio rerio GN=pfn2 PE=2 SV=1	1	7	7	56.4	15.233	140	0	69.54	368400000	351130000	219270000	570400000	0.679297		19				2714
	F1QUU2		pabpc4	pabpc4	>tr|F1QUU2|F1QUU2_DANRE Uncharacterized protein OS=Danio rerio GN=pabpc4 PE=4 SV=2	1	13	7	24.1	67.522	605	0	32.84	460830000	350860000	172440000	523300000	1.0248		19				1364
	Q1LYJ8;F1QHE1		mccc1	mccc1	>tr|Q1LYJ8|Q1LYJ8_DANRE Uncharacterized protein OS=Danio rerio GN=mccc1 PE=3 SV=1;>tr|F1QHE1|F1QHE1_DANRE Uncharacterized protein OS=Danio rerio GN=mccc1 PE=3 SV=1	2	21	21	37.8	78.019	711	0	129.41	1037400000	349280000	713820000	1063100000	-1.03118		19				1130
	F1RCJ4		capn9	capn9	>tr|F1RCJ4|F1RCJ4_DANRE Uncharacterized protein OS=Danio rerio GN=capn9 PE=4 SV=1	1	16	16	32.3	78.251	688	0	52.546	474450000	349000000	105540000	454540000	1.72544		19				1644
	B0R028	Proteasome subunit beta type	psmb5	psmb5	>tr|B0R028|B0R028_DANRE Proteasome subunit beta type OS=Danio rerio GN=psmb5 PE=3 SV=1	1	13	13	43.1	29.601	269	0	82.319	264130000	348440000	360960000	709400000	-0.0509287		19				256
	F8W4C4;Q1MT86	Ubiquitin carboxyl-terminal hydrolase	usp5	usp5	>tr|F8W4C4|F8W4C4_DANRE Ubiquitin carboxyl-terminal hydrolase OS=Danio rerio GN=usp5 PE=3 SV=1;>tr|Q1MT86|Q1MT86_DANRE Ubiquitin carboxyl-terminal hydrolase OS=Danio rerio GN=usp5 PE=3 SV=1	2	16	16	36.2	92.782	834	0	102.96	612680000	345790000	273600000	619390000	0.337828		19				1714
	Q4VBU0		bckdha	bckdha	>tr|Q4VBU0|Q4VBU0_DANRE Bckdha protein OS=Danio rerio GN=bckdha PE=2 SV=1	1	14	14	51.6	50.779	446	0	88.05	579110000	344730000	325760000	670490000	0.0816574		19				1941
	Q8QGV5		ptgdsb	ptgdsb	>tr|Q8QGV5|Q8QGV5_DANRE Lipocalin-type prostaglandin D synthase-like protein OS=Danio rerio GN=ptgdsb PE=2 SV=1	1	7	6	39.1	20.905	184	0	50.109	402460000	343990000	308240000	652230000	0.158313		19				2770
	F1QGI3;F1Q9T9		rpl23a	rpl23a	>tr|F1QGI3|F1QGI3_DANRE Uncharacterized protein OS=Danio rerio GN=rpl23a PE=3 SV=1;>tr|F1Q9T9|F1Q9T9_DANRE Uncharacterized protein (Fragment) OS=Danio rerio GN=rpl23a PE=3 SV=1	2	9	9	47.1	17.641	155	0	22.859	186880000	343720000	111450000	455170000	1.62484		19				1111
	Q6ZM17		OTTDARP00000002008	OTTDARP00000002008	>tr|Q6ZM17|Q6ZM17_DANRE Novel protein similar to zebrafish hemoglobin alpha-adult 1 (Hbaa1) OS=Danio rerio GN=OTTDARP00000002008 PE=2 SV=1	1	12	1	69.2	15.565	143	0	10.681	203050000	343470000	48144000	391614000	2.83476		19				2518
	Q4VBU7		cox5aa	cox5aa	>tr|Q4VBU7|Q4VBU7_DANRE Cox5aa protein OS=Danio rerio GN=cox5aa PE=2 SV=1	1	6	4	44	15.896	141	0	21.519	383210000	342340000	284140000	626480000	0.268828		19				1942
	Q5TYP3;F1Q626		si:dkey-51e6.1	si:dkey-51e6.1	>tr|Q5TYP3|Q5TYP3_DANRE Uncharacterized protein OS=Danio rerio GN=si:dkey-51e6.1 PE=4 SV=1;>tr|F1Q626|F1Q626_DANRE Uncharacterized protein OS=Danio rerio GN=si:dkey-51e6.1 PE=4 SV=1	2	8	8	74.8	12.765	115	0	95.134	1025100000	342220000	1384600000	1726820000	-2.01647		19				2054
	A8E7Q7;E7F605		pycard	pycard	>tr|A8E7Q7|A8E7Q7_DANRE Apoptosis-associated speck-like protein-containing a CARD OS=Danio rerio GN=pycard PE=4 SV=1;>tr|E7F605|E7F605_DANRE Apoptosis-associated speck-like protein-containing a CARD OS=Danio rerio GN=pycard PE=4 SV=1	2	11	2	47.8	22.796	203	0	86.282	148980000	341690000	12668000	354358000	4.75343		19				206
	Q6DGE9	Protein unc-45 homolog B	unc45b	unc45b	>sp|Q6DGE9|UN45B_DANRE Protein unc-45 homolog B OS=Danio rerio GN=unc45b PE=1 SV=2	1	17	17	24.6	103.85	934	0	117.83	414890000	340570000	100870000	441440000	1.75545		19				2161
	F1QK93		psmd1	psmd1	>tr|F1QK93|F1QK93_DANRE Uncharacterized protein OS=Danio rerio GN=psmd1 PE=4 SV=1	1	19	2	35.1	99.51	887	0	126.11	865190000	338040000	483380000	821420000	-0.515964		19				1189
	Q1LVG7		atp5d	atp5d	>tr|Q1LVG7|Q1LVG7_DANRE Uncharacterized protein OS=Danio rerio GN=atp5d PE=3 SV=1	1	5	5	42.1	16.885	159	0	38.661	484620000	337190000	415020000	752210000	-0.299619		19				1854
	F1R184		txndc5	txndc5	>tr|F1R184|F1R184_DANRE Uncharacterized protein OS=Danio rerio GN=txndc5 PE=3 SV=1	1	10	10	35.2	46.158	403	0	43.952	304860000	336040000	88460000	424500000	1.92554		19				1466
	F1R0H8;F1QXP9;F1QVF5;F1QDK4		dmd	dmd	>tr|F1R0H8|F1R0H8_DANRE Uncharacterized protein OS=Danio rerio GN=dmd PE=4 SV=1	4	26	26	11.3	417.09	3633	0	230.37	660490000	335470000	307810000	643280000	0.124144		19				1453
	B0S784		zgc:101744	zgc:101744	>tr|B0S784|B0S784_DANRE Uncharacterized protein OS=Danio rerio GN=zgc:101744 PE=4 SV=1	1	5	5	28.3	20.933	184	0	64.415	592710000	333040000	636130000	969170000	-0.933626		19				290
	F1QVB1;E7F4W3		ptgr1	ptgr1	>tr|F1QVB1|F1QVB1_DANRE Uncharacterized protein OS=Danio rerio GN=ptgr1 PE=4 SV=1	2	10	10	37.1	35.862	329	0	52.751	794400000	329820000	675660000	1005480000	-1.03462		19				1370
	Q6DRC0		sars	sars	>tr|Q6DRC0|Q6DRC0_DANRE Seryl-tRNA synthetase OS=Danio rerio GN=sars PE=2 SV=1	1	12	12	38.6	58.717	515	0	107.25	425830000	329260000	174280000	503540000	0.91782		19				2210
	H9GX78				>tr|H9GX78|H9GX78_DANRE Uncharacterized protein (Fragment) OS=Danio rerio PE=4 SV=1	1	25	10	43.4	49.617	426	0	31.434	537140000	328670000	149850000	478520000	1.13312		19				1747
	F1QNS0;K7DY20;K7DYF9		eci2	eci2	>tr|F1QNS0|F1QNS0_DANRE Uncharacterized protein OS=Danio rerio GN=eci2 PE=4 SV=1;>tr|K7DY20|K7DY20_DANRE Uncharacterized protein OS=Danio rerio GN=eci2 PE=4 SV=1;>tr|K7DYF9|K7DYF9_DANRE Uncharacterized protein OS=Danio rerio GN=eci2 PE=4 SV=1	3	6	6	32.8	39.113	357	0	51.812	1006500000	327030000	682340000	1009370000	-1.06107		19				1255
	Q6IQB1		rpl5b	rpl5b	>tr|Q6IQB1|Q6IQB1_DANRE Ribosomal protein L5b OS=Danio rerio GN=rpl5b PE=2 SV=1	1	11	6	47	34.054	296	0	45.386	473770000	326130000	117500000	443630000	1.47279		19				2237
	F1Q9R1	Annexin	anxa11b	anxa11b	>tr|F1Q9R1|F1Q9R1_DANRE Annexin OS=Danio rerio GN=anxa11b PE=3 SV=1	1	14	14	34.4	51.469	485	0	78.623	371000000	326090000	199510000	525600000	0.708809		19				986
	F1QS69		ndufa13	ndufa13	>tr|F1QS69|F1QS69_DANRE Uncharacterized protein OS=Danio rerio GN=ndufa13 PE=4 SV=1	1	3	3	48.8	9.505	82	0	30.59	938670000	325660000	1187800000	1513460000	-1.86685		19				1313
	A8E5C5	Dehydrogenase/reductase SDR family member 7C-A	dhrs7ca	dhrs7ca	>sp|A8E5C5|DS7CA_DANRE Dehydrogenase/reductase SDR family member 7C-A OS=Danio rerio GN=dhrs7ca PE=2 SV=1	1	11	11	58.6	35.182	324	0	65.516	1497500000	324990000	1083300000	1408290000	-1.73697		19				193
	Q9I8N9;F8W3N3;F8W4L9		fabp7a	fabp7a	>tr|Q9I8N9|Q9I8N9_DANRE Brain-type fatty acid binding protein OS=Danio rerio GN=fabp7a PE=2 SV=1;>tr|F8W3N3|F8W3N3_DANRE Uncharacterized protein OS=Danio rerio GN=fabp7a PE=3 SV=1;>tr|F8W4L9|F8W4L9_DANRE Uncharacterized protein (Fragment) OS=Danio rerio GN	3	8	7	66.7	14.918	132	0	74.178	334450000	323550000	221600000	545150000	0.546031		19				2806
	Q803W0		ddx39ab	ddx39ab	>tr|Q803W0|Q803W0_DANRE DEAD (Asp-Glu-Ala-Asp) box polypeptide 39b OS=Danio rerio GN=ddx39ab PE=2 SV=1	1	12	4	36.1	48.947	427	0	48.376	344790000	322780000	169680000	492460000	0.927735		19				2740
	Q8UUT3;Q8UUT5;Q8UUT2;E9QHE8		plp1b	plp1b	>tr|Q8UUT3|Q8UUT3_DANRE DMalpha2b OS=Danio rerio GN=plp1b PE=2 SV=1;>tr|Q8UUT5|Q8UUT5_DANRE DMalpha2a OS=Danio rerio GN=plp1b PE=2 SV=1;>tr|Q8UUT2|Q8UUT2_DANRE DMalpha2c OS=Danio rerio GN=plp1b PE=2 SV=1;>tr|E9QHE8|E9QHE8_DANRE Uncharacterized protein OS=D	4	5	5	24	31.147	279	0	19.312	680450000	321800000	1141100000	1462900000	-1.82619		19				2771
	A8E7N8	Proteasome subunit beta type	psmb4	psmb4	>tr|A8E7N8|A8E7N8_DANRE Proteasome subunit beta type OS=Danio rerio GN=psmb4 PE=3 SV=1	1	9	9	43.8	28.418	256	0	102.42	392530000	321240000	589430000	910670000	-0.875669		19				205
	Q66I42;F1RDD4;E7F638;F1Q8I0		msna	msna	>tr|Q66I42|Q66I42_DANRE Radixin OS=Danio rerio GN=msna PE=2 SV=1	4	26	20	46.3	68.032	579	0	121.05	1432000000	319940000	1151400000	1471340000	-1.84752		19				2115
	Q6PE26;F1RE67		calr3a	calr3a	>tr|Q6PE26|Q6PE26_DANRE Calr protein OS=Danio rerio GN=calr3a PE=2 SV=1;>tr|F1RE67|F1RE67_DANRE Uncharacterized protein OS=Danio rerio GN=calr3a PE=3 SV=1	2	8	6	33.7	48.54	418	0	77.741	578500000	319690000	645710000	965400000	-1.01421		19				2448
	Q7T1K0;E9QHB7		rpl17	rpl17	>tr|Q7T1K0|Q7T1K0_DANRE Uncharacterized protein OS=Danio rerio GN=rpl17 PE=2 SV=1;>tr|E9QHB7|E9QHB7_DANRE Uncharacterized protein OS=Danio rerio GN=rpl17 PE=3 SV=1	2	10	10	41.8	21.428	184	0	33.292	123820000	317110000	83079000	400189000	1.93243		19				2564
	E7FBD3		apoba	apoba	>tr|E7FBD3|E7FBD3_DANRE Uncharacterized protein OS=Danio rerio GN=apoba PE=4 SV=1	1	35	35	14.1	495.98	4418	0	256.24	870440000	316950000	382570000	699520000	-0.271468		19				688
	F1QII8;Q567V6	Eukaryotic translation initiation factor 3 subunit K	eif3k	eif3k	>tr|F1QII8|F1QII8_DANRE Eukaryotic translation initiation factor 3 subunit K OS=Danio rerio GN=eif3k PE=3 SV=1;>sp|Q567V6|EIF3K_DANRE Eukaryotic translation initiation factor 3 subunit K OS=Danio rerio GN=eif3k PE=2 SV=1	2	8	8	58.4	25.411	219	0	46.947	149170000	316380000	48155000	364535000	2.7159		19				1153
	E9QC46;F1QZT8;F1R260		cast	cast	>tr|E9QC46|E9QC46_DANRE Uncharacterized protein OS=Danio rerio GN=cast PE=4 SV=1;>tr|F1QZT8|F1QZT8_DANRE Uncharacterized protein OS=Danio rerio GN=cast PE=4 SV=1	3	9	4	21.3	86.225	828	0	55.031	401950000	316200000	235540000	551740000	0.424865		19				781
	Q6P3I5		hhatla	hhatla	>tr|Q6P3I5|Q6P3I5_DANRE Hedgehog acyltransferase-like, a OS=Danio rerio GN=hhatla PE=2 SV=1	1	11	11	27.4	58.785	511	0	49.584	639970000	316040000	436560000	752600000	-0.466073		19				2360
	Q6P5L3	60S ribosomal protein L19	rpl19	rpl19	>sp|Q6P5L3|RL19_DANRE 60S ribosomal protein L19 OS=Danio rerio GN=rpl19 PE=2 SV=1	1	7	7	31.1	23.453	196	0	103.73	126180000	316030000	0	316030000			19				2377
	E7F8T6;F1R7P6;F1QU21;F1QLS8;F1Q6U1;F1QBJ5;F1QAV6;F1QN57		nampta	nampta	>tr|E7F8T6|E7F8T6_DANRE Uncharacterized protein OS=Danio rerio GN=nampta PE=4 SV=1	8	15	14	48.1	55.931	493	0	107.29	494230000	314830000	515050000	829880000	-0.710139		19				649
	Q7ZU69		psmd13	psmd13	>tr|Q7ZU69|Q7ZU69_DANRE Proteasome (Prosome, macropain) 26S subunit, non-ATPase, 13 OS=Danio rerio GN=psmd13 PE=2 SV=1	1	10	10	40.7	43.135	378	0	37.57	568220000	314640000	324040000	638680000	-0.0424698		19				2618
	E9QCX7	Enolase	eno1a	eno1a	>tr|E9QCX7|E9QCX7_DANRE Enolase OS=Danio rerio GN=eno1a PE=3 SV=1	1	34	2	86.1	33.147	303	0	10.784	396710000	312690000	319680000	632370000	-0.0318954		19				790
	F1R3J9;F1QFJ1		prmt1	prmt1	>tr|F1R3J9|F1R3J9_DANRE Uncharacterized protein OS=Danio rerio GN=prmt1 PE=4 SV=1;>tr|F1QFJ1|F1QFJ1_DANRE Uncharacterized protein (Fragment) OS=Danio rerio GN=prmt1 PE=4 SV=2	2	9	9	37.1	40.116	348	0	49.026	419460000	312520000	68837000	381357000	2.18269		19				1501
	F1QJK4;F1QC64;H9GY99		myh9b	myh9b	>tr|F1QJK4|F1QJK4_DANRE Uncharacterized protein OS=Danio rerio GN=si:ch211-150d5.2 PE=4 SV=2;>tr|F1QC64|F1QC64_DANRE Uncharacterized protein (Fragment) OS=Danio rerio GN=si:ch211-150d5.2 PE=4 SV=1	3	7	2	4.9	196.35	1686	0	17.673	350430000	311320000	0	311320000			19				1175
	F1QBE4;Q803G5	Sorting and assembly machinery component 50 homolog A	samm50;samm50a	samm50	>tr|F1QBE4|F1QBE4_DANRE Sorting and assembly machinery component 50 homolog A OS=Danio rerio GN=samm50 PE=4 SV=1;>sp|Q803G5|SAM5A_DANRE Sorting and assembly machinery component 50 homolog A OS=Danio rerio GN=samm50a PE=2 SV=1	2	16	14	41.4	52.061	469	0	43.052	541180000	309610000	645180000	954790000	-1.05925		19				1015
	A2BGW3;E9QDQ2;E9QB10;E7F012;F1QL80;I3IT67;F1QGL7;Q6DGS3-3;Q6DGS3-2;Q6DGS3;F1Q7Q1		camk2b1	camk2b1	>tr|A2BGW3|A2BGW3_DANRE Uncharacterized protein OS=Danio rerio GN=camk2b1 PE=4 SV=1;>tr|E9QDQ2|E9QDQ2_DANRE Uncharacterized protein OS=Danio rerio GN=camk2b1 PE=4 SV=1	11	11	6	26.1	68.401	618	0	78.576	692250000	308820000	638560000	947380000	-1.04806		19				50
	Q6NZ06	Interleukin enhancer-binding factor 2 homolog	ilf2	ilf2	>sp|Q6NZ06|ILF2_DANRE Interleukin enhancer-binding factor 2 homolog OS=Danio rerio GN=ilf2 PE=2 SV=1	1	9	9	41.3	42.852	387	0	82.499	289780000	308400000	112810000	421210000	1.45091		19				2318
	F1QZA5		psmd6	psmd6	>tr|F1QZA5|F1QZA5_DANRE Uncharacterized protein OS=Danio rerio GN=psmd6 PE=4 SV=1	1	9	9	27.7	45.327	386	0	72.593	416810000	307630000	258760000	566390000	0.249582		19				1430
	Q6DRD2;R4GEZ7		psmc6	psmc6	>tr|Q6DRD2|Q6DRD2_DANRE 26S protease regulatory subunit S10B OS=Danio rerio GN=psmc6 PE=2 SV=1	2	10	10	33.4	44.224	389	0	54.598	370900000	306730000	197210000	503940000	0.637237		19				2213
	Q7ZV22	S-methyl-5-thioadenosine phosphorylase	mtap	mtap	>sp|Q7ZV22|MTAP_DANRE S-methyl-5-thioadenosine phosphorylase OS=Danio rerio GN=mtap PE=2 SV=2	1	13	13	60.4	30.847	280	0	47.558	462780000	306500000	464250000	770750000	-0.599015		19				2656
	Q9PUE4;Q9PUE4-2	Coatomer subunit gamma-2	copg2	copg2	>sp|Q9PUE4|COPG2_DANRE Coatomer subunit gamma-2 OS=Danio rerio GN=copg2 PE=2 SV=2	2	11	11	22.5	97.528	873	0	61.179	341590000	305530000	78837000	384367000	1.95437		19				2831
	Q6IQI2	Galectin	lgals2a	lgals2a	>tr|Q6IQI2|Q6IQI2_DANRE Galectin OS=Danio rerio GN=lgals2a PE=2 SV=1	1	7	7	71.6	15.264	134	0	19.395	614320000	302550000	400870000	703420000	-0.405961		19				2246
	Q4V918	Proteasome subunit alpha type	psma3	psma3	>tr|Q4V918|Q4V918_DANRE Proteasome subunit alpha type OS=Danio rerio GN=psma3 PE=2 SV=1	1	10	10	42.7	28.409	255	0	17.3	335870000	302130000	252300000	554430000	0.260029		19				1931
	Q6IQH4		psmd8	psmd8	>tr|Q6IQH4|Q6IQH4_DANRE Uncharacterized protein OS=Danio rerio GN=psmd8 PE=2 SV=1	1	13	13	58.1	31.014	267	0	122.37	463420000	301730000	510480000	812210000	-0.758596		19				2245
	B8A5K2;F8W4L2;F8W3N5		itga6b	itga6b	>tr|B8A5K2|B8A5K2_DANRE Uncharacterized protein OS=Danio rerio GN=itga6b PE=3 SV=1	3	18	18	18.7	120.49	1085	0	201.24	327970000	301230000	167710000	468940000	0.844897		19				393
	Q6P3J7;E9QGV7		ehd2b	ehd2b	>tr|Q6P3J7|Q6P3J7_DANRE EH-domain containing 2 OS=Danio rerio GN=ehd2 PE=2 SV=1	2	15	14	41.1	61.416	543	0	74.124	913520000	298720000	649610000	948330000	-1.12078		19				2364
	E7FD66;F8W3V5		aass	aass	>tr|E7FD66|E7FD66_DANRE Uncharacterized protein OS=Danio rerio GN=aass PE=4 SV=1	2	14	14	24.1	104.14	935	0	71.086	567400000	297470000	252900000	550370000	0.234177		19				717
	F1QGH9	26S proteasome non-ATPase regulatory subunit 11B	psmd11b	psmd11b	>sp|F1QGH9|PS11B_DANRE 26S proteasome non-ATPase regulatory subunit 11B OS=Danio rerio GN=psmd11b PE=2 SV=1	1	13	9	46	47.576	422	0	116.03	698160000	296190000	559690000	855880000	-0.918105		19				1110
	E7EZL7		nme2b.2	nme2b.2	>tr|E7EZL7|E7EZL7_DANRE Uncharacterized protein OS=Danio rerio GN=nme2b.2 PE=3 SV=1	1	14	0	73.2	17.045	153	0	13.632	380120000	295950000	215850000	511800000	0.455324		19				521
	A2CE73;Q6NW56		khdrbs1a	khdrbs1a	>tr|A2CE73|A2CE73_DANRE Uncharacterized protein OS=Danio rerio GN=khdrbs1a PE=4 SV=1;>tr|Q6NW56|Q6NW56_DANRE KH domain containing, RNA binding, signal transduction associated 1 OS=Danio rerio GN=khdrbs1a PE=2 SV=1	2	6	6	14.1	40.219	369	0	9.4553	273730000	295760000	95139000	390899000	1.63632		19				68
	Q803J3		rab2a	rab2a	>tr|Q803J3|Q803J3_DANRE RAB2A, member RAS oncogene family OS=Danio rerio GN=rab2a PE=2 SV=1	1	14	14	67.9	23.514	212	0	161.63	305060000	295720000	516740000	812460000	-0.805207		19				2730
	A4QNX5		ube2d4	ube2d4	>tr|A4QNX5|A4QNX5_DANRE Uncharacterized protein OS=Danio rerio GN=ube2d4 PE=2 SV=1	1	4	2	44.9	16.663	147	0	32.828	384480000	294870000	277020000	571890000	0.0900889		19				114
	F1R5K7;F1RCP6		hspg2	hspg2	>tr|F1R5K7|F1R5K7_DANRE Uncharacterized protein OS=Danio rerio GN=hspg2 PE=4 SV=1;>tr|F1RCP6|F1RCP6_DANRE Uncharacterized protein OS=Danio rerio GN=hspg2 PE=4 SV=1	2	21	21	9.1	369.98	3397	0	63.462	587100000	294260000	276470000	570730000	0.0899685		19				1529
	E7FAN5;F1R704		f2	f2	>tr|E7FAN5|E7FAN5_DANRE Uncharacterized protein OS=Danio rerio GN=f2 PE=3 SV=1;>tr|F1R704|F1R704_DANRE Uncharacterized protein OS=Danio rerio GN=f2 PE=3 SV=1	2	8	8	17.5	71.819	635	0	91.294	499620000	293840000	208820000	502660000	0.492771		19				680
	Q6NZU0		hspa4b	hspa4b	>tr|Q6NZU0|Q6NZU0_DANRE Heat shock protein 4 OS=Danio rerio GN=hspa4b PE=2 SV=1	1	12	10	20.6	94.732	840	0	58.508	412170000	291930000	140760000	432690000	1.05239		19				2321
	E7FE19;E7EXK6;F1QLB4;F1QJM4;F1R528;E9QJ13;F8W2W7;F8W4E4		cnp	cnp	>tr|E7FE19|E7FE19_DANRE Uncharacterized protein OS=Danio rerio GN=cnp PE=4 SV=1;>tr|E7EXK6|E7EXK6_DANRE Uncharacterized protein OS=Danio rerio GN=cnp PE=4 SV=1	8	13	13	35.8	46.52	424	0	33.886	436000000	291310000	219870000	511180000	0.405904		19				480
	Q7ZTS8;F1QM02;E9QCY7;Q9PTK4;F1QUX1		elavl1	elavl1	>tr|Q7ZTS8|Q7ZTS8_DANRE Elavl1 protein OS=Danio rerio GN=elavl1 PE=2 SV=1;>tr|F1QM02|F1QM02_DANRE Uncharacterized protein OS=Danio rerio GN=elavl1 PE=4 SV=1	5	10	10	35.8	35.936	324	0	37.884	199030000	290490000	62622000	353112000	2.21375		19				1223
	Q642J0		hint1	hint1	>tr|Q642J0|Q642J0_DANRE Uncharacterized protein OS=Danio rerio GN=hint1 PE=2 SV=1	1	5	5	76.2	13.735	126	0	22.66	673140000	289210000	852780000	1141990000	-1.56006		19				2101
	Q5BJA1;X1WD52		zgc:114188	zgc:114188	>tr|Q5BJA1|Q5BJA1_DANRE Uncharacterized protein OS=Danio rerio GN=zgc:114188 PE=2 SV=1;>tr|X1WD52|X1WD52_DANRE Uncharacterized protein OS=Danio rerio GN=zgc:114188 PE=4 SV=1	2	8	6	61.2	15.453	134	0	47.531	242660000	288740000	106000000	394740000	1.44571		19				2002
	F1Q6A5	Voltage-dependent calcium channel gamma subunit	cacng1	cacng1	>tr|F1Q6A5|F1Q6A5_DANRE Uncharacterized protein OS=Danio rerio GN=cacng1 PE=4 SV=1	1	2	2	11.6	25.512	225	0	5.6569	441870000	286400000	427430000	713830000	-0.577657		19				911
	F1QUV7		gars	gars	>tr|F1QUV7|F1QUV7_DANRE Uncharacterized protein (Fragment) OS=Danio rerio GN=gars PE=3 SV=1	1	18	18	32.9	86.319	764	0	115.92	728560000	285360000	501640000	787000000	-0.813869		19				1365
	Q4VBV1;I3IS20	Cytochrome b-c1 complex subunit 7	uqcrb	uqcrb	>tr|Q4VBV1|Q4VBV1_DANRE Cytochrome b-c1 complex subunit 7 OS=Danio rerio GN=uqcrb PE=3 SV=1;>tr|I3IS20|I3IS20_DANRE Cytochrome b-c1 complex subunit 7 OS=Danio rerio GN=uqcrb PE=3 SV=1	2	8	8	55.9	13.357	111	0	89.178	914550000	283310000	1189300000	1472610000	-2.06966		19				1943
	A7MCL7;E7EYW5		MGC174082;si:ch211-161h7.6	MGC174082	>tr|A7MCL7|A7MCL7_DANRE MGC174082 protein OS=Danio rerio GN=MGC174082 PE=4 SV=1;>tr|E7EYW5|E7EYW5_DANRE Uncharacterized protein OS=Danio rerio GN=si:ch211-161h7.6 PE=4 SV=1	2	5	5	70	11.161	100	0	95.927	354000000	281900000	301980000	583880000	-0.0992695		19				181
	F1REL9;F1QEB6		lamb1b	lamb1b	>tr|F1REL9|F1REL9_DANRE Uncharacterized protein OS=Danio rerio GN=lamb1b PE=4 SV=1;>tr|F1QEB6|F1QEB6_DANRE Uncharacterized protein (Fragment) OS=Danio rerio GN=lamb1b PE=4 SV=1	2	15	15	14	197.67	1767	0	119.11	845510000	281720000	476060000	757780000	-0.756881		19				1672
	Q6PFT7		cotl1	cotl1	>tr|Q6PFT7|Q6PFT7_DANRE Coactosin-like 1 OS=Danio rerio GN=cotl1 PE=2 SV=1	1	5	5	52.8	15.904	142	0	22.123	242540000	280600000	110710000	391310000	1.34173		19				2458
	Q08BX5;F1QN52;F1QVA6		bcam	bcam	>tr|Q08BX5|Q08BX5_DANRE Basal cell adhesion molecule (Lutheran blood group) OS=Danio rerio GN=bcam PE=2 SV=1;>tr|F1QN52|F1QN52_DANRE Uncharacterized protein OS=Danio rerio GN=bcam PE=4 SV=1;>tr|F1QVA6|F1QVA6_DANRE Uncharacterized protein (Fragment) OS=Dani	3	11	8	23.6	59.856	547	0	68.614	1178200000	280360000	923510000	1203870000	-1.71985		19				1246
	Q7ZUI4	Thioredoxin	zgc:56493	zgc:56493	>tr|Q7ZUI4|Q7ZUI4_DANRE Thioredoxin OS=Danio rerio GN=zgc:56493 PE=3 SV=1	1	7	7	65.7	12.014	108	0	84.008	455410000	279610000	441150000	720760000	-0.657853		19				2632
	Q6PC89		eno1b	eno1b	>tr|Q6PC89|Q6PC89_DANRE Uncharacterized protein OS=Danio rerio GN=eno1b PE=2 SV=1	1	12	2	35.3	47.303	433	0	9.611	1049000000	278410000	0	278410000			19				2439
	Q8JGS9;E9QJF2;E9QHH6;I3ITC5	40S ribosomal protein S18	rps18	rps18	>sp|Q8JGS9|RS18_DANRE 40S ribosomal protein S18 OS=Danio rerio GN=rps18 PE=2 SV=1;>tr|E9QJF2|E9QJF2_DANRE 40S ribosomal protein S18 OS=Danio rerio GN=rps18 PE=3 SV=1	4	9	9	51.3	17.731	152	0	18.082	142250000	276430000	44921000	321351000	2.62145		19				2764
	Q5XJ48;B0V1T0	Glutathione peroxidase	gpx1a	gpx1a	>tr|Q5XJ48|Q5XJ48_DANRE Glutathione peroxidase OS=Danio rerio GN=gpx1a PE=2 SV=1;>tr|B0V1T0|B0V1T0_DANRE Glutathione peroxidase OS=Danio rerio GN=gpx1a PE=3 SV=2	2	14	13	90.8	16.407	142	0	111.02	893400000	275300000	1790200000	2065500000	-2.70104		19				2089
	Q8JHJ1	60S ribosomal protein L35	rpl35	rpl35	>sp|Q8JHJ1|RL35_DANRE 60S ribosomal protein L35 OS=Danio rerio GN=rpl35 PE=2 SV=3	1	5	5	30.1	14.43	123	0	16.258	103030000	275000000	0	275000000			19				2769
	F1R8U0;CON__P08730-1;Q1RLR3		zgc:153629	zgc:153629	>tr|F1R8U0|F1R8U0_DANRE Uncharacterized protein OS=Danio rerio GN=zgc:153629 PE=3 SV=1	3	12	9	35.5	47.785	431	0	159.01	277660000	274020000	111290000	385310000	1.29996		19				1584
	F1QYU0		lama4	lama4	>tr|F1QYU0|F1QYU0_DANRE Uncharacterized protein OS=Danio rerio GN=lama4 PE=4 SV=1	1	16	16	12.3	207.48	1871	0	143.03	1172300000	273780000	446480000	720260000	-0.705578		19				1420
	Q6TH07;F1R0J7;F1QEW4;Q7ZZ76		flot1b	flot1b	>tr|Q6TH07|Q6TH07_DANRE Flotillin 1 OS=Danio rerio GN=flot1b PE=2 SV=1;>tr|F1R0J7|F1R0J7_DANRE Uncharacterized protein OS=Danio rerio GN=flot1b PE=4 SV=1	4	12	12	36	47.208	425	0	34.604	302770000	273410000	109410000	382820000	1.32132		19				2494
	F1R1R7		f13a1b	f13a1b	>tr|F1R1R7|F1R1R7_DANRE Uncharacterized protein OS=Danio rerio GN=f13a1b PE=3 SV=1	1	29	29	46.1	83.604	742	0	96.31	1379300000	272760000	1091400000	1364160000	-2.00048		19				1471
	Q08BV6;B8JJ24;B8JJ23		ckba	ckba	>tr|Q08BV6|Q08BV6_DANRE Uncharacterized protein OS=Danio rerio GN=ckba PE=2 SV=1;>tr|B8JJ24|B8JJ24_DANRE Uncharacterized protein OS=Danio rerio GN=ckba PE=3 SV=1;>tr|B8JJ23|B8JJ23_DANRE Uncharacterized protein OS=Danio rerio GN=ckba PE=3 SV=1	3	15	6	47.8	42.866	381	0	14.582	305240000	271920000	82851000	354771000	1.71459		19				1802
	Q98TZ8;Q98TZ8-2;Q6PFT0	Flotillin-2a	flot2a	flot2a	>sp|Q98TZ8|FLOT2_DANRE Flotillin-2a OS=Danio rerio GN=flot2a PE=2 SV=2;>sp|Q98TZ8-2|FLOT2_DANRE Isoform 2 of Flotillin-2a OS=Danio rerio GN=flot2a	3	12	12	43.9	46.92	428	0	55.449	285160000	271400000	142560000	413960000	0.928851		19				2794
	B8JLR1;F1Q5T7;Q7SY03		pdcd6ip	pdcd6ip	>tr|B8JLR1|B8JLR1_DANRE Uncharacterized protein OS=Danio rerio GN=pdcd6ip PE=4 SV=1;>tr|F1Q5T7|F1Q5T7_DANRE Uncharacterized protein OS=Danio rerio GN=pdcd6ip PE=4 SV=1;>tr|Q7SY03|Q7SY03_DANRE Programmed cell death 6 interacting protein OS=Danio rerio GN=pd	3	12	12	18.2	95.77	866	0	110.94	428230000	271320000	170190000	441510000	0.672849		19				439
	F1QI59	Serine/threonine-protein phosphatase	ppp1cb	ppp1cb	>tr|F1QI59|F1QI59_DANRE Serine/threonine-protein phosphatase OS=Danio rerio GN=ppp1cb PE=3 SV=1	1	13	2	38.9	37.963	334	0	130.41	574330000	267830000	283450000	551280000	-0.0817767		19				1147
	Q6TNT8		gnai2a	gnai2a	>tr|Q6TNT8|Q6TNT8_DANRE Guanine nucleotide binding protein (G protein), alpha inhibiting activity polypeptide 2 OS=Danio rerio GN=gnai2a PE=2 SV=1	1	7	4	33.5	40.836	355	0	100.79	695360000	266260000	392680000	658940000	-0.560518		19				2503
	Q9PTH5		psme1	psme1	>tr|Q9PTH5|Q9PTH5_DANRE Proteasome activator subunit 1 OS=Danio rerio GN=psme1 PE=2 SV=1	1	10	10	48	28.212	248	0	77.289	333850000	265340000	282140000	547480000	-0.088569		19				2826
	F1REH0;B8JIH2;B3DI32		vcla	vcla	>tr|F1REH0|F1REH0_DANRE Uncharacterized protein OS=Danio rerio GN=vcla PE=4 SV=1;>tr|B8JIH2|B8JIH2_DANRE Uncharacterized protein OS=Danio rerio GN=vcla PE=4 SV=1;>tr|B3DI32|B3DI32_DANRE Uncharacterized protein OS=Danio rerio GN=vcla PE=2 SV=1	3	16	16	21.9	123.97	1130	0	60.138	628460000	264960000	201240000	466200000	0.396857		19				348
	F1QCG5		fundc2	fundc2	>tr|F1QCG5|F1QCG5_DANRE Uncharacterized protein OS=Danio rerio GN=fundc2 PE=4 SV=1	1	5	5	40.1	16.134	147	0	74.411	443030000	264640000	475770000	740410000	-0.846233		19				1039
	B8JK17;B8JK16		ank1a	ank1a	>tr|B8JK17|B8JK17_DANRE Uncharacterized protein OS=Danio rerio GN=ank1 PE=4 SV=1;>tr|B8JK16|B8JK16_DANRE Uncharacterized protein OS=Danio rerio GN=ank1 PE=4 SV=1	2	9	9	64.7	19.418	173	0	82.969	317830000	264080000	550520000	814600000	-1.05982		19				415
	A5D6S3		mut	mut	>tr|A5D6S3|A5D6S3_DANRE Mut protein OS=Danio rerio GN=mut PE=2 SV=1	1	22	22	47.7	83.517	757	0	102.02	802980000	260700000	545380000	806080000	-1.06487		19				120
	Q7SZP4		zgc:65851	zgc:65851	>tr|Q7SZP4|Q7SZP4_DANRE Uncharacterized protein OS=Danio rerio GN=zgc:65851 PE=2 SV=1	1	21	19	42	64.75	562	0	254.92	1136900000	260520000	941310000	1201830000	-1.85328		19				2554
	F1QTT3;Q7ZWH9;F8W4M8;F1QUV8		jupa	jupa	>tr|F1QTT3|F1QTT3_DANRE Uncharacterized protein OS=Danio rerio GN=jupa PE=4 SV=1;>tr|Q7ZWH9|Q7ZWH9_DANRE Jup protein OS=Danio rerio GN=jupa PE=2 SV=1	4	13	11	27.3	80.019	729	0	63.058	404850000	259950000	190840000	450790000	0.445871		19				1340
	B0R0D7;E9QEX2	Coronin	coro1ca	coro1ca	>tr|B0R0D7|B0R0D7_DANRE Coronin OS=Danio rerio GN=coro1ca PE=3 SV=1	2	10	8	31	53.368	474	0	30.959	307550000	259600000	110000000	369600000	1.23879		19				260
	A5PMQ1	Leukotriene A(4) hydrolase	lta4h	lta4h	>tr|A5PMQ1|A5PMQ1_DANRE Uncharacterized protein OS=Danio rerio GN=lta4h PE=4 SV=1	1	11	11	31.1	69.216	611	0	35.937	477340000	258730000	273710000	532440000	-0.0812008		19				141
	Q7ZVX4;F1R1X0		rab14	rab14	>tr|Q7ZVX4|Q7ZVX4_DANRE RAB14, member RAS oncogene family OS=Danio rerio GN=rab14 PE=2 SV=1;>tr|F1R1X0|F1R1X0_DANRE Uncharacterized protein OS=Danio rerio GN=rab14 PE=4 SV=1	2	11	3	59.1	23.875	215	0	48.181	199820000	258330000	225080000	483410000	0.198777		19				2687
	Q6DHI9	Proteasome subunit beta type	psmb2	psmb2	>tr|Q6DHI9|Q6DHI9_DANRE Proteasome subunit beta type OS=Danio rerio GN=psmb2 PE=2 SV=1	1	13	13	67.8	22.586	199	0	40.234	233850000	257920000	296430000	554350000	-0.200768		19				2194
	A2CEW4		atic	atic	>tr|A2CEW4|A2CEW4_DANRE Uncharacterized protein OS=Danio rerio GN=atic PE=4 SV=1	1	15	15	35.8	64.056	590	0	38.19	397510000	256200000	198890000	455090000	0.3653		19				74
	Q6DGV5		rab10	rab10	>tr|Q6DGV5|Q6DGV5_DANRE Uncharacterized protein OS=Danio rerio GN=rab10 PE=2 SV=1	1	10	10	55.2	22.642	201	0	96	238970000	256110000	373400000	629510000	-0.543958		19				2178
	F1R3I6		setb	setb	>tr|F1R3I6|F1R3I6_DANRE Uncharacterized protein OS=Danio rerio GN=setb PE=3 SV=1	1	4	2	25.1	31.832	275	0	35.254	446790000	254160000	171890000	426050000	0.564251		19				1500
	B7ZD40;E7F3R8		sar1ab	sar1ab	>tr|B7ZD40|B7ZD40_DANRE Uncharacterized protein OS=Danio rerio GN=sar1ab PE=3 SV=1	2	10	6	80.3	22.334	198	0	32.456	293160000	252480000	486380000	738860000	-0.945915		19				368
	E7EZD0		CU469500.4	CU469500.4	>tr|E7EZD0|E7EZD0_DANRE Uncharacterized protein OS=Danio rerio GN=CU469500.4 PE=4 SV=1	1	8	8	54.2	24.126	214	0	36.96	373400000	252360000	350390000	602750000	-0.473478		19				513
	Q08BX6	Calsequestrin	casq1b	casq1b	>tr|Q08BX6|Q08BX6_DANRE Calsequestrin OS=Danio rerio GN=casq1b PE=2 SV=1	1	5	5	14.2	51.744	443	0	39.376	568530000	251750000	361800000	613550000	-0.523201		19				1803
	B8JHR9		kpnb3	kpnb3	>tr|B8JHR9|B8JHR9_DANRE Uncharacterized protein OS=Danio rerio GN=kpnb3 PE=4 SV=2	1	19	19	28.1	122.74	1093	0	199.33	542570000	251720000	254890000	506610000	-0.0180549		19				402
	B8A5D3		nars	nars	>tr|B8A5D3|B8A5D3_DANRE Uncharacterized protein OS=Danio rerio GN=nars PE=3 SV=1	1	13	13	26.1	63.824	556	0	66.83	404570000	251240000	222270000	473510000	0.176753		19				388
	Q5U7N6;F1R4B4		tln1	tln1	>tr|Q5U7N6|Q5U7N6_DANRE Talin 1 OS=Danio rerio GN=tln1 PE=2 SV=1;>tr|F1R4B4|F1R4B4_DANRE Uncharacterized protein OS=Danio rerio GN=tln1 PE=4 SV=1	2	15	13	10.7	270.64	2538	0	61.097	530930000	250700000	258320000	509020000	-0.0431973		19				1514
	F8W4I9;E9QHL6;E9QBS6		si:ch211-24n20.3	si:ch211-24n20.3	>tr|F8W4I9|F8W4I9_DANRE Uncharacterized protein OS=Danio rerio GN=si:ch211-24n20.3 PE=4 SV=1;>tr|E9QHL6|E9QHL6_DANRE Uncharacterized protein OS=Danio rerio GN=si:ch211-24n20.3 PE=4 SV=1;>tr|E9QBS6|E9QBS6_DANRE Uncharacterized protein OS=Danio rerio PE=4 SV	3	113	2	50.1	223.34	1940	0	95.721	520650000	250680000	124440000	375120000	1.0104		19				1717
	Q7ZU48		hnrnpa0l	hnrnpa0l	>tr|Q7ZU48|Q7ZU48_DANRE Hnrpa0l protein OS=Danio rerio GN=hnrnpa0l PE=2 SV=2	1	5	5	30.5	32.022	302	0	29.502	284810000	249370000	0	249370000			19				2616
	E7FFM8;X1WGS4;X1WDF6;E7EYN7;X1WBG8;X1WBM6;E7F0A0;E7EZP7		zgc:92481	zgc:92481	>tr|E7FFM8|E7FFM8_DANRE Uncharacterized protein OS=Danio rerio GN=zgc:92481 PE=4 SV=1;>tr|X1WGS4|X1WGS4_DANRE Uncharacterized protein OS=Danio rerio GN=zgc:92481 PE=4 SV=1	8	12	12	20.4	87.014	804	0	137.44	438820000	248720000	223330000	472050000	0.155345		19				747
	Q5RGA1;F1QI68		nt5c1bb	nt5c1bb	>tr|Q5RGA1|Q5RGA1_DANRE Uncharacterized protein (Fragment) OS=Danio rerio GN=nt5c1bb PE=4 SV=1;>tr|F1QI68|F1QI68_DANRE Uncharacterized protein OS=Danio rerio GN=nt5c1bb PE=4 SV=1	2	2	2	9.9	37.788	334	0	56.276	1044300000	247720000	808790000	1056510000	-1.70705		19				1148
	Q66I20		serpinf1	serpinf1	>tr|Q66I20|Q66I20_DANRE Uncharacterized protein OS=Danio rerio GN=serpinf1 PE=2 SV=1	1	10	10	40.4	44.953	406	0	32.124	173010000	246650000	0	246650000			19				2113
	Q6P2A9		fubp1	fubp1	>tr|Q6P2A9|Q6P2A9_DANRE Far upstream element (FUSE) binding protein 1 OS=Danio rerio GN=fubp1 PE=2 SV=1	1	9	7	20.6	66.726	642	0	25.714	304450000	246270000	117170000	363440000	1.07164		19				2348
	F1Q8H6;X1WGD0		ech1	ech1	>tr|F1Q8H6|F1Q8H6_DANRE Uncharacterized protein OS=Danio rerio GN=ech1 PE=4 SV=1	2	10	10	48.1	33.757	308	0	92.535	383360000	246240000	398690000	644930000	-0.695202		19				957
	Q568V3	F-box only protein 50	nccrp1	nccrp1	>sp|Q568V3|FBX50_DANRE F-box only protein 50 OS=Danio rerio GN=nccrp1 PE=2 SV=2	1	8	8	51.5	27.256	237	0	27.004	483330000	245490000	518760000	764250000	-1.0794		19				1994
	F1Q986	4-hydroxyphenylpyruvate dioxygenase	hpdb	hpdb	>tr|F1Q986|F1Q986_DANRE 4-hydroxyphenylpyruvate dioxygenase OS=Danio rerio GN=hpdb PE=3 SV=1	1	6	6	20.6	44.638	393	0	12.96	162930000	245370000	26444000	271814000	3.21395		19				974
	A0JME6;E9QEF1	Isochorismatase domain-containing protein 2, mitochondrial	isoc2	isoc2	>sp|A0JME6|ISOC2_DANRE Isochorismatase domain-containing protein 2, mitochondrial OS=Danio rerio GN=isoc2 PE=2 SV=1;>tr|E9QEF1|E9QEF1_DANRE Isochorismatase domain-containing protein 2, mitochondrial OS=Danio rerio GN=isoc2 PE=4 SV=1	2	10	10	72.6	21.491	197	0	58.256	281160000	245120000	497810000	742930000	-1.02211		19				4
	E7EY75;B8JLQ3;F1R6L6;E9QB18		ncl	ncl	>tr|E7EY75|E7EY75_DANRE Uncharacterized protein OS=Danio rerio GN=ncl PE=4 SV=1;>tr|B8JLQ3|B8JLQ3_DANRE Uncharacterized protein OS=Danio rerio GN=ncl PE=4 SV=1;>tr|F1R6L6|F1R6L6_DANRE Uncharacterized protein OS=Danio rerio GN=ncl PE=4 SV=1;>tr|E9QB18|E9QB1	4	8	8	16.3	72.198	673	0	50.537	310660000	244540000	141940000	386480000	0.784789		19				438
	Q6GMJ1		ces2	ces2	>tr|Q6GMJ1|Q6GMJ1_DANRE Uncharacterized protein (Fragment) OS=Danio rerio GN=ces2 PE=2 SV=1	1	17	7	35.1	60.634	555	0	70.154	451700000	244210000	245220000	489430000	-0.00595437		19				2221
	Q8AW07		psmd12	psmd12	>tr|Q8AW07|Q8AW07_DANRE Proteasome (Prosome, macropain) 26S subunit, non-ATPase, 12 OS=Danio rerio GN=psmd12 PE=2 SV=1	1	12	12	26.5	52.813	456	0	87.124	393050000	240620000	427700000	668320000	-0.829843		19				2749
	Q6PBW3		rps14	rps14	>tr|Q6PBW3|Q6PBW3_DANRE Ribosomal protein S14 OS=Danio rerio GN=rps14 PE=2 SV=1	1	8	8	41.7	16.245	151	0	20.699	177890000	240520000	35873000	276393000	2.74519		19				2416
	A2BIR5;A2BIR3;A2BIR4		ube2l3b	ube2l3b	>tr|A2BIR5|A2BIR5_DANRE Uncharacterized protein OS=Danio rerio GN=ube2l3b PE=3 SV=1;>tr|A2BIR3|A2BIR3_DANRE Uncharacterized protein OS=Danio rerio GN=ube2l3b PE=3 SV=1;>tr|A2BIR4|A2BIR4_DANRE Uncharacterized protein OS=Danio rerio GN=ube2l3b PE=3 SV=1	3	8	1	75	15.791	136	0	54.453	396540000	240490000	413530000	654020000	-0.782015		19				66
	E7FAV6		LOC564077	LOC564077	>tr|E7FAV6|E7FAV6_DANRE Uncharacterized protein OS=Danio rerio GN=LOC564077 PE=4 SV=1	1	12	12	36.5	56.581	507	0	104.46	687970000	240070000	398960000	639030000	-0.732789		19				682
	Q6IQX2;E9QCG6		col1a2	col1a2	>tr|Q6IQX2|Q6IQX2_DANRE Collagen, type I, alpha 2 OS=Danio rerio GN=col1a2 PE=2 SV=1;>tr|E9QCG6|E9QCG6_DANRE Uncharacterized protein OS=Danio rerio GN=col1a2 PE=4 SV=1	2	11	11	12.6	127.21	1352	0	51.631	348410000	239750000	169910000	409660000	0.49676		19				784
	F1QWJ6;Q5XJ54	Glutaredoxin 3	glrx3	glrx3	>tr|F1QWJ6|F1QWJ6_DANRE Glutaredoxin 3 OS=Danio rerio GN=glrx3 PE=4 SV=1;>sp|Q5XJ54|GLRX3_DANRE Glutaredoxin 3 OS=Danio rerio GN=glrx3 PE=2 SV=1	2	11	11	46.6	36.315	326	0	118.86	511950000	239670000	238770000	478440000	0.00542775		19				1388
	F1RAM4		zgc:110339	zgc:110339	>tr|F1RAM4|F1RAM4_DANRE Uncharacterized protein OS=Danio rerio GN=zgc:110339 PE=3 SV=1	1	7	6	32.2	26.827	255	0	74.588	134390000	239620000	65798000	305418000	1.86463		19				1610
	F1Q6Z7;Q567Y8;Q803G3;E9QD23	Serine/threonine-protein phosphatase	zgc:56064;ppp2ca;ppp2cb	zgc:56064	>tr|F1Q6Z7|F1Q6Z7_DANRE Serine/threonine-protein phosphatase OS=Danio rerio GN=zgc:56064 PE=3 SV=1;>tr|Q567Y8|Q567Y8_DANRE Serine/threonine-protein phosphatase OS=Danio rerio GN=ppp2ca PE=2 SV=1;>tr|Q803G3|Q803G3_DANRE Serine/threonine-protein phosphatase	4	8	6	35	35.534	309	0	56.979	411110000	239550000	235170000	474720000	0.0266228		19				928
	F1QB21		decr1	decr1	>tr|F1QB21|F1QB21_DANRE Uncharacterized protein OS=Danio rerio GN=decr1 PE=4 SV=1	1	10	10	44.4	35.539	333	0	53.923	481910000	239540000	511170000	750710000	-1.09354		19				1009
	Q6NW45;F1R0J8;E7FDM1		pdhx	pdhx	>tr|Q6NW45|Q6NW45_DANRE Uncharacterized protein OS=Danio rerio GN=pdhx PE=2 SV=1;>tr|F1R0J8|F1R0J8_DANRE Uncharacterized protein OS=Danio rerio GN=pdhx PE=3 SV=1;>tr|E7FDM1|E7FDM1_DANRE Uncharacterized protein OS=Danio rerio GN=pdhx PE=3 SV=1	3	8	8	19.8	51.703	489	0	95.537	613140000	237420000	888470000	1125890000	-1.90388		19				1455
	F1QXG4;Q5RGK8;Q7ZT42;Q7ZT42-2;Q7ZT42-3	Staphylococcal nuclease domain-containing protein 1	snd1	snd1	>tr|F1QXG4|F1QXG4_DANRE Staphylococcal nuclease domain-containing protein 1 OS=Danio rerio GN=snd1 PE=4 SV=1;>tr|Q5RGK8|Q5RGK8_DANRE Staphylococcal nuclease domain-containing protein 1 OS=Danio rerio GN=snd1 PE=4 SV=2;>sp|Q7ZT42|SND1_DANRE Staphylococcal n	5	14	14	23.7	102.28	911	0	44.28	251080000	237330000	49802000	287132000	2.25262		19				1399
	F1R605;Q2Q552;E7F185;Q6DG31;Q2Q551;A8WHZ5;A8WHZ4;B0F0D0;B0F0C6;B0F0D1;F8W2J2;F1RC53;F8W5Y1;F1QX81		cacnb1	cacnb1	>tr|F1R605|F1R605_DANRE Uncharacterized protein OS=Danio rerio GN=cacnb1 PE=4 SV=1;>tr|Q2Q552|Q2Q552_DANRE Dihydropyridine receptor beta 1a subunit OS=Danio rerio GN=cacnb1 PE=2 SV=1;>tr|E7F185|E7F185_DANRE Uncharacterized protein OS=Danio rerio GN=cacnb1	14	10	8	24.6	57.41	520	0	87.647	419940000	234950000	527810000	762760000	-1.16766		19				1535
	Q5BJA2		ndufa5	ndufa5	>tr|Q5BJA2|Q5BJA2_DANRE Uncharacterized protein OS=Danio rerio GN=ndufa5 PE=4 SV=1	1	9	9	79.3	13.223	116	0	48.603	564720000	232940000	719210000	952150000	-1.62645		19				2003
	A5PMV7;F1R9L6		ppp2r1a	ppp2r1a	>tr|A5PMV7|A5PMV7_DANRE Uncharacterized protein OS=Danio rerio GN=ppp2r1a PE=4 SV=1;>tr|F1R9L6|F1R9L6_DANRE Uncharacterized protein OS=Danio rerio GN=ppp2r1a PE=4 SV=1	2	16	4	33.1	65.422	589	0	150.95	360540000	232830000	177540000	410370000	0.391133		19				143
	H0WF64;F1RAD7;E7FBL2;F8W5I0		si:ch211-247m23.1	si:ch211-247m23.1	>tr|H0WF64|H0WF64_DANRE Uncharacterized protein OS=Danio rerio GN=si:ch211-247m23.1 PE=4 SV=1;>tr|F1RAD7|F1RAD7_DANRE Uncharacterized protein (Fragment) OS=Danio rerio GN=si:ch211-247m23.1 PE=4 SV=1	4	17	17	37.3	73.057	630	0	74.215	803660000	232370000	587850000	820220000	-1.33902		19				1743
	A1A605;F1RB19		ybx1	ybx1	>tr|A1A605|A1A605_DANRE Uncharacterized protein OS=Danio rerio GN=ybx1 PE=2 SV=1	2	5	5	28.2	34.925	309	0	78.754	213590000	232060000	70955000	303015000	1.70952		19				18
	Q6NWK1		capza1a	capza1a	>tr|Q6NWK1|Q6NWK1_DANRE Capping protein (Actin filament) muscle Z-line, alpha 1 OS=Danio rerio GN=capza1a PE=2 SV=1	1	9	6	48.6	32.77	286	0	16.691	350170000	229290000	134090000	363380000	0.773972		19				2283
	Q6NXC1		rbm4.3	rbm4.3	>tr|Q6NXC1|Q6NXC1_DANRE Uncharacterized protein OS=Danio rerio GN=rbm4.3 PE=2 SV=1	1	9	9	40.5	38.235	341	0	93.445	342560000	227150000	90711000	317861000	1.3243		19				2293
	Q7ZUZ2;Q4V943		actr1	actr1	>tr|Q7ZUZ2|Q7ZUZ2_DANRE Uncharacterized protein OS=Danio rerio GN=actr1 PE=2 SV=1;>tr|Q4V943|Q4V943_DANRE Uncharacterized protein OS=Danio rerio GN=actr1 PE=2 SV=1	2	12	12	41.8	42.405	376	0	35.637	509530000	227140000	392690000	619830000	-0.789809		19				2650
	Q24JV3		rpl31	rpl31	>tr|Q24JV3|Q24JV3_DANRE Uncharacterized protein OS=Danio rerio GN=rpl31 PE=2 SV=1	1	5	5	39.8	14.338	123	0	10.339	154280000	226420000	63191000	289611000	1.84121		19				1900
	Q90485	Hemoglobin subunit beta-2	ba2	ba2	>sp|Q90485|HBB2_DANRE Hemoglobin subunit beta-2 OS=Danio rerio GN=ba2 PE=1 SV=3	1	13	1	75.7	16.389	148	0	16.678	209760000	225700000	111500000	337200000	1.01736		19				2775
	Q803W9		tagln2	tagln2	>tr|Q803W9|Q803W9_DANRE Tagln2 protein OS=Danio rerio GN=tagln2 PE=2 SV=1	1	8	7	55.2	22.437	201	0	66.473	264850000	225630000	385510000	611140000	-0.772809		19				2742
	F1RCM3;E9QHJ5	Proteasome subunit beta type	psmb6	psmb6	>tr|F1RCM3|F1RCM3_DANRE Proteasome subunit beta type OS=Danio rerio GN=psmb6 PE=3 SV=1;>tr|E9QHJ5|E9QHJ5_DANRE Uncharacterized protein OS=Danio rerio GN=psmb6 PE=3 SV=1	2	7	7	53.4	25.028	232	0	30.073	222280000	225160000	314010000	539170000	-0.47986		19				1647
	F1RCW3;I3ISF1		si:zfos-1404b8.2	si:zfos-1404b8.2	>tr|F1RCW3|F1RCW3_DANRE Uncharacterized protein OS=Danio rerio GN=si:zfos-1404b8.2 PE=4 SV=1	2	20	20	54.7	65.153	590	0	70.21	637740000	224110000	538530000	762640000	-1.26482		19				1648
	E9QI17;Q1MTA9;F1Q5A5;E7EYD4		si:ch211-236l14.3	si:ch211-236l14.3	>tr|E9QI17|E9QI17_DANRE Uncharacterized protein OS=Danio rerio GN=si:ch211-236l14.3 PE=3 SV=1	4	19	18	34	88.572	774	0	122.66	1197600000	223260000	951470000	1174730000	-2.09143		19				861
	Q1LXJ9;I3IRY2		krtt1c19e	krtt1c19e	>tr|Q1LXJ9|Q1LXJ9_DANRE Uncharacterized protein OS=Danio rerio GN=si:dkeyp-113d7.4 PE=4 SV=1	2	15	8	34	49.934	473	0	100.5	180030000	221940000	0	221940000			19				1876
	H9GYZ5				>tr|H9GYZ5|H9GYZ5_DANRE Uncharacterized protein OS=Danio rerio PE=4 SV=1	1	11	4	67.3	18.887	165	0	13.368	344000000	221290000	127230000	348520000	0.798499		19				1767
	O93423;F1QCQ7;F1R5A4;E9QIN9;F1R973		stom	stom	>tr|O93423|O93423_DANRE Stomatin OS=Danio rerio GN=stom PE=2 SV=1;>tr|F1QCQ7|F1QCQ7_DANRE Uncharacterized protein OS=Danio rerio GN=stom PE=4 SV=1	5	9	9	44	31.604	284	0	138.74	401880000	221000000	270960000	491960000	-0.294034		19				1044
	X1WI01		si:ch73-379i5.3	si:ch73-379i5.3	>tr|X1WI01|X1WI01_DANRE Uncharacterized protein OS=Danio rerio GN=si:ch73-379i5.3 PE=4 SV=1	1	10	7	9.9	152.42	1355	0	76.184	458600000	220210000	104380000	324590000	1.07703		19				2906
	Q7ZVP2		rab5c	rab5c	>tr|Q7ZVP2|Q7ZVP2_DANRE RAB5C, member RAS oncogene family OS=Danio rerio GN=rab5c PE=2 SV=1	1	9	4	49.3	23.642	221	0	66.201	223400000	219550000	272630000	492180000	-0.312395		19				2683
	F1RA51	Integrin beta	itgb4	itgb4	>tr|F1RA51|F1RA51_DANRE Integrin beta OS=Danio rerio GN=itgb4 PE=3 SV=1	1	9	9	9	210.59	1893	0	67.889	470180000	217530000	189500000	407030000	0.199017		19				1606
	Q7SXM1		cox6b2	cox6b2	>tr|Q7SXM1|Q7SXM1_DANRE Uncharacterized protein OS=Danio rerio GN=cox6b2 PE=4 SV=1	1	6	6	57	10.087	86	0	45.869	295790000	216710000	267710000	484420000	-0.304905		19				2536
	Q803B5;F1QRP8;E9QEG2;E9QIJ1		dnpep	dnpep	>tr|Q803B5|Q803B5_DANRE Uncharacterized protein OS=Danio rerio GN=dnpep PE=2 SV=1;>tr|F1QRP8|F1QRP8_DANRE Uncharacterized protein OS=Danio rerio GN=dnpep PE=3 SV=1	4	8	8	29	51.23	469	0	26.388	255060000	216140000	205210000	421350000	0.0748651		19				1302
	Q1LVD7;F1R647		efhd2	efhd2	>tr|Q1LVD7|Q1LVD7_DANRE Si:dkey-72l14.9 OS=Danio rerio GN=efhd2 PE=2 SV=1	2	8	8	40.3	26.511	233	0	26.586	144360000	215260000	107040000	322300000	1.00793		19				1852
	F1RBK6	NADH dehydrogenase [ubiquinone] 1 alpha subcomplex subunit 6	ndufa6	ndufa6	>tr|F1RBK6|F1RBK6_DANRE NADH dehydrogenase [ubiquinone] 1 alpha subcomplex subunit 6 OS=Danio rerio GN=ndufa6 PE=3 SV=1	1	5	5	47.7	15.105	128	0	32.61	461300000	213120000	568120000	781240000	-1.41453		19				1625
	B8A5L6;E9QCD1		fga	fga	>tr|B8A5L6|B8A5L6_DANRE Uncharacterized protein OS=Danio rerio GN=fga PE=4 SV=1;>tr|E9QCD1|E9QCD1_DANRE Uncharacterized protein OS=Danio rerio GN=fga PE=4 SV=1	2	12	12	31	75.291	684	0	58.862	393520000	212210000	419560000	631770000	-0.983384		19				395
	Q6P696	Lactoylglutathione lyase	glo1	glo1	>tr|Q6P696|Q6P696_DANRE Glyoxalase 1 OS=Danio rerio GN=glo1 PE=2 SV=1	1	8	8	57.8	20.301	180	0	22.587	197530000	211920000	289780000	501700000	-0.451438		19				2386
	E9QDH1;R4GEC5;Q08CE7;F1Q5E2		cox7a1	cox7a1	>tr|E9QDH1|E9QDH1_DANRE Uncharacterized protein OS=Danio rerio GN=cox7a1 PE=4 SV=1;>tr|R4GEC5|R4GEC5_DANRE Uncharacterized protein OS=Danio rerio GN=cox7a1 PE=4 SV=1;>tr|Q08CE7|Q08CE7_DANRE Uncharacterized protein OS=Danio rerio GN=cox7a1 PE=4 SV=1;>tr|F1Q	4	1	1	21.7	6.763	60	0	30.256	350430000	211220000	375770000	586990000	-0.831103		19				799
	F1REH8	Annexin	anxa13	anxa13	>tr|F1REH8|F1REH8_DANRE Annexin OS=Danio rerio GN=anxa13 PE=3 SV=1	1	9	8	42.1	35.249	316	0	75.816	412730000	211160000	171450000	382610000	0.300549		19				1670
	F1QRU6		clic1	clic1	>tr|F1QRU6|F1QRU6_DANRE Uncharacterized protein OS=Danio rerio GN=clic1 PE=4 SV=1	1	8	7	57.3	26.994	241	0	112.92	178700000	210780000	114440000	325220000	0.881147		19				1303
	Q5RI45		dcn	dcn	>tr|Q5RI45|Q5RI45_DANRE Uncharacterized protein OS=Danio rerio GN=dcn PE=1 SV=1	1	11	11	43.2	41.225	373	0	50.381	301530000	210510000	118030000	328540000	0.834735		19				2040
	Q6P2T0	Trimeric intracellular cation channel type A	tmem38a	tmem38a	>sp|Q6P2T0|TM38A_DANRE Trimeric intracellular cation channel type A OS=Danio rerio GN=tmem38a PE=2 SV=1	1	7	7	33.2	32.95	295	0	82.267	642370000	209920000	698950000	908870000	-1.73535		19				2350
	F8W5L3;F1QV62		oat	oat	>tr|F8W5L3|F8W5L3_DANRE Solute carrier family 22 member 6 OS=Danio rerio GN=oat PE=3 SV=2;>tr|F1QV62|F1QV62_DANRE Solute carrier family 22 member 6 (Fragment) OS=Danio rerio GN=oat PE=3 SV=1	2	6	6	20.5	48.708	444	0	126.18	210390000	209100000	103240000	312340000	1.01819		19				1726
	Q4VBI5	NADH dehydrogenase [ubiquinone] 1 alpha subcomplex subunit 2	ndufa2	ndufa2	>tr|Q4VBI5|Q4VBI5_DANRE NADH dehydrogenase [ubiquinone] 1 alpha subcomplex subunit 2 OS=Danio rerio GN=ndufa2 PE=3 SV=1	1	8	8	78.2	11.076	101	0	210.55	438690000	208320000	518240000	726560000	-1.31482		19				1938
	F1QG80		rpl22	rpl22	>tr|F1QG80|F1QG80_DANRE Uncharacterized protein OS=Danio rerio GN=rpl22 PE=4 SV=1	1	4	4	46.8	16.289	141	0	56.4	138370000	207150000	0	207150000			19				1105
	F8W2U7;F1Q6F0;F8W2A8;F8W5J8		phkb	phkb	>tr|F8W2U7|F8W2U7_DANRE Uncharacterized protein OS=Danio rerio GN=phkb PE=4 SV=1;>tr|F1Q6F0|F1Q6F0_DANRE Uncharacterized protein (Fragment) OS=Danio rerio GN=phkb PE=4 SV=1	4	20	20	23.6	124.29	1087	0	184.21	711590000	205370000	441260000	646630000	-1.1034		19				1704
	F1R4C3				>tr|F1R4C3|F1R4C3_DANRE Uncharacterized protein (Fragment) OS=Danio rerio PE=3 SV=1	1	9	6	45.8	27.274	238	0	16.408	232990000	204460000	135370000	339830000	0.594911		19				1517
	E9QB19;F1QSQ3;E7FBX2		tgm1l1	tgm1l1	>tr|E9QB19|E9QB19_DANRE Uncharacterized protein OS=Danio rerio GN=tgm1l1 PE=3 SV=1;>tr|F1QSQ3|F1QSQ3_DANRE Uncharacterized protein (Fragment) OS=Danio rerio GN=tgm1l1 PE=3 SV=1	3	12	12	22.1	87.2	783	0	64.009	342330000	203640000	147730000	351370000	0.463058		19				766
	F1R8D7;Q6NYJ5;X1WH05		syncripl	syncripl	>tr|F1R8D7|F1R8D7_DANRE Uncharacterized protein OS=Danio rerio GN=syncripl PE=4 SV=1;>tr|Q6NYJ5|Q6NYJ5_DANRE Synaptotagmin binding, cytoplasmic RNA interacting protein, like OS=Danio rerio GN=syncripl PE=2 SV=1;>tr|X1WH05|X1WH05_DANRE Uncharacterized prote	3	14	5	28	61.952	558	0	24.155	202030000	203290000	45878000	249168000	2.14766		19				1577
	B8JM34;Q6NYF7	ATP synthase-coupling factor 6, mitochondrial	atp5j	atp5j	>tr|B8JM34|B8JM34_DANRE ATP synthase-coupling factor 6, mitochondrial OS=Danio rerio GN=atp5j PE=3 SV=1	2	6	6	38.5	12.012	109	0	90.71	881260000	202870000	1304500000	1507370000	-2.68487		19				447
	F8W5C3;A8E5C1;F8W298		serpina7;zgc:174259	serpina7	>tr|F8W5C3|F8W5C3_DANRE Uncharacterized protein OS=Danio rerio GN=serpina7 PE=3 SV=1;>tr|A8E5C1|A8E5C1_DANRE LOC564060 protein OS=Danio rerio GN=serpina7 PE=2 SV=1;>tr|F8W298|F8W298_DANRE Uncharacterized protein OS=Danio rerio GN=zgc:174259 PE=3 SV=1	3	10	3	27.3	47.012	410	0	113.25	418670000	202230000	615000000	817230000	-1.60459		19				1724
	Q7SXA1		rpl26	rpl26	>tr|Q7SXA1|Q7SXA1_DANRE Ribosomal protein L26 OS=Danio rerio GN=rpl26 PE=2 SV=1	1	8	8	35.9	17.341	145	0	13.939	89338000	202020000	62297000	264317000	1.69726		19				2531
	Q6YLH7	Caveolin	cav3	cav3	>tr|Q6YLH7|Q6YLH7_DANRE Caveolin OS=Danio rerio GN=cav3 PE=2 SV=1	1	5	5	45.3	17.26	150	0	47.086	167840000	201870000	233490000	435360000	-0.209934		19				2514
	Q6TNW3		abce1	abce1	>tr|Q6TNW3|Q6TNW3_DANRE ATP-binding cassette, sub-family E (OABP), member 1 OS=Danio rerio GN=abce1 PE=2 SV=1	1	13	13	29.2	67.286	599	0	61.688	218440000	201470000	65615000	267085000	1.61847		19				2507
	Q5CZQ1		ywhae2	ywhae2	>tr|Q5CZQ1|Q5CZQ1_DANRE Tyrosine 3-monooxygenase/tryptophan 5-monooxygenase activation protein, epsilon polypeptide 2 OS=Danio rerio GN=ywhae2 PE=2 SV=1	1	15	6	56.5	28.916	255	0	149.36	223640000	200930000	185340000	386270000	0.116519		19				2010
	H0WES8		si:dkeyp-80c12.10	si:dkeyp-80c12.10	>tr|H0WES8|H0WES8_DANRE Uncharacterized protein OS=Danio rerio GN=si:dkeyp-80c12.10 PE=4 SV=1	1	3	3	46.6	6.3383	58	0	116.95	369460000	200850000	418140000	618990000	-1.05787		19				1741
	F1R9Y8;E7F9M4;E9QDS1;F1QB10		hdlbpa	hdlbpa	>tr|F1R9Y8|F1R9Y8_DANRE Uncharacterized protein OS=Danio rerio GN=hdlbpa PE=4 SV=1;>tr|E7F9M4|E7F9M4_DANRE Uncharacterized protein OS=Danio rerio GN=hdlbpa PE=4 SV=1;>tr|E9QDS1|E9QDS1_DANRE Uncharacterized protein OS=Danio rerio GN=hdlbpa PE=4 SV=1;>tr|F1Q	4	9	9	11.1	141.39	1272	0	43.518	306910000	200670000	40853000	241523000	2.29631		19				661
	Q6PCS6;G1K2J9	Mitochondrial fission process protein 1	mtfp1	mtfp1	>sp|Q6PCS6|MTFP1_DANRE Mitochondrial fission process protein 1 OS=Danio rerio GN=mtfp1 PE=2 SV=1;>tr|G1K2J9|G1K2J9_DANRE Uncharacterized protein OS=Danio rerio PE=4 SV=1	2	7	7	59.4	17.983	165	0	23.225	202570000	199490000	129850000	329340000	0.61947		19				2444
	E9QHJ8;F1QL43		rsu1	rsu1	>tr|E9QHJ8|E9QHJ8_DANRE Uncharacterized protein OS=Danio rerio GN=rsu1 PE=4 SV=1;>tr|F1QL43|F1QL43_DANRE Uncharacterized protein OS=Danio rerio GN=rsu1 PE=4 SV=1	2	7	7	48.6	27.306	243	0	16.508	248450000	199460000	220910000	420370000	-0.147359		19				855
	G1K2N0;Q6PBI5	40S ribosomal protein S25	rps25	rps25	>tr|G1K2N0|G1K2N0_DANRE 40S ribosomal protein S25 OS=Danio rerio GN=rps25 PE=4 SV=1;>sp|Q6PBI5|RS25_DANRE 40S ribosomal protein S25 OS=Danio rerio GN=rps25 PE=2 SV=1	2	4	4	25.8	14.655	132	0	9.3722	126450000	199390000	54987000	254377000	1.85843		19				1734
	Q1LXK0		krt1-19d	krt1-19d	>tr|Q1LXK0|Q1LXK0_DANRE Uncharacterized protein OS=Danio rerio GN=krt1-19d PE=4 SV=1	1	7	7	24.3	47.169	423	0	52.035	116910000	199190000	0	199190000			19				1877
	Q7ZYX7		psmd7	psmd7	>tr|Q7ZYX7|Q7ZYX7_DANRE Proteasome (Prosome, macropain) 26S subunit, non-ATPase, 7 (Mov34 homolog) OS=Danio rerio GN=psmd7 PE=2 SV=1	1	7	7	33.9	37.19	327	0	42.983	452720000	199080000	224550000	423630000	-0.173688		19				2703
	H9GZD1;Q3B747;H9GXF9		apooa	apooa	>tr|H9GZD1|H9GZD1_DANRE Uncharacterized protein OS=Danio rerio GN=apooa PE=4 SV=1;>tr|Q3B747|Q3B747_DANRE Uncharacterized protein OS=Danio rerio GN=apooa PE=2 SV=1;>tr|H9GXF9|H9GXF9_DANRE Uncharacterized protein (Fragment) OS=Danio rerio GN=apooa PE=4 SV=1	3	8	8	59.3	23.509	216	0	82.379	320270000	198600000	579460000	778060000	-1.54484		19				1770
	Q6DI20;E9QGM5		dpp3	dpp3	>tr|Q6DI20|Q6DI20_DANRE Dipeptidylpeptidase 3 OS=Danio rerio GN=dpp3 PE=2 SV=1	2	14	14	30.8	81.876	727	0	69.507	266200000	198280000	100960000	299240000	0.973755		19				2206
	F1QET7	Fascin	fscn1a	fscn1a	>tr|F1QET7|F1QET7_DANRE Fascin OS=Danio rerio GN=fscn1a PE=3 SV=1	1	10	10	33.4	54.697	491	0	62.336	218090000	197470000	141890000	339360000	0.476861		19				1078
	Q9PUC4		psme2	psme2	>tr|Q9PUC4|Q9PUC4_DANRE Proteasome activator subunit 2 OS=Danio rerio GN=psme2 PE=2 SV=1	1	6	6	32.4	27.718	244	0	72.902	289330000	196070000	229910000	425980000	-0.2297		19				2830
	Q1LUK1	Protein QIL1	qil1	qil1	>sp|Q1LUK1|QIL1_DANRE Protein QIL1 OS=Danio rerio GN=qil1 PE=3 SV=1	1	3	3	55	11.752	111	0	46.961	210660000	195610000	153460000	349070000	0.350117		19				1841
	F1QZQ0;F1QVM7		ttna	ttna	>tr|F1QZQ0|F1QZQ0_DANRE Uncharacterized protein (Fragment) OS=Danio rerio GN=ttna PE=4 SV=1;>tr|F1QVM7|F1QVM7_DANRE Uncharacterized protein (Fragment) OS=Danio rerio GN=ttna PE=4 SV=1	2	228	7	16.5	2453.3	22089	0	36.454	300580000	194010000	109710000	303720000	0.822436		19				1436
	Q7SZR4		pgam1a	pgam1a	>tr|Q7SZR4|Q7SZR4_DANRE Phosphoglycerate mutase 1a OS=Danio rerio GN=pgam1a PE=2 SV=1	1	9	2	33.5	28.912	254	0	91.792	253710000	192680000	219010000	411690000	-0.18479		19				2558
	A8E5B7		ndufb5	ndufb5	>tr|A8E5B7|A8E5B7_DANRE NADH dehydrogenase (Ubiquinone) 1 beta subcomplex 5 OS=Danio rerio GN=ndufb5 PE=2 SV=1	1	5	5	24.7	21.666	186	0	23.805	303490000	191880000	307730000	499610000	-0.681461		19				192
	Q503G5	GMP reductase	gmpr	gmpr	>tr|Q503G5|Q503G5_DANRE GMP reductase OS=Danio rerio GN=gmpr PE=2 SV=1	1	9	8	43.2	37.565	345	0	35.761	344260000	191800000	141310000	333110000	0.440739		19				1955
	Q7ZVK8;Q0H1F2	Mitogen-activated protein kinase	mapk3	mapk3	>tr|Q7ZVK8|Q7ZVK8_DANRE Extracellular signal-regulated kinase 1 OS=Danio rerio GN=mapk3 PE=2 SV=1	2	8	5	30.6	44.099	392	0	27.916	228070000	191130000	118950000	310080000	0.684199		19				2679
	I3ISH4;F1QWM6;Q6PBW8		lypla2	lypla2	>tr|I3ISH4|I3ISH4_DANRE Uncharacterized protein OS=Danio rerio GN=lypla2 PE=4 SV=1;>tr|F1QWM6|F1QWM6_DANRE Uncharacterized protein OS=Danio rerio GN=lypla2 PE=4 SV=1;>tr|Q6PBW8|Q6PBW8_DANRE Uncharacterized protein OS=Danio rerio GN=lypla2 PE=2 SV=1	3	5	5	27.5	23.836	222	0	23.597	185430000	190340000	138690000	329030000	0.456715		19				1390
	Q566R8		hspb2	hspb2	>tr|Q566R8|Q566R8_DANRE Heat shock protein, alpha-crystallin-related, b2 OS=Danio rerio GN=hspb2 PE=2 SV=1	1	5	5	39.1	19.628	169	0	233.09	313340000	190130000	334340000	524470000	-0.81433		19				1974
	Q8JFW7		bcap31	bcap31	>tr|Q8JFW7|Q8JFW7_DANRE Novel protein similar to vertebrate caldesmon 1 (CALD1) OS=Danio rerio GN=bcap31 PE=4 SV=1	1	10	10	31.6	28.041	247	0	35.077	260230000	190080000	404280000	594360000	-1.08875		19				2761
	Q6PBH4;Q5BL99		dynll1;dnl2l	dynll1	>tr|Q6PBH4|Q6PBH4_DANRE Dynein, light chain, LC8-type 2 OS=Danio rerio GN=dynll1 PE=4 SV=1;>tr|Q5BL99|Q5BL99_DANRE Dnl2l protein OS=Danio rerio GN=dnl2l PE=4 SV=1	2	5	5	64	10.36	89	0	33.558	204390000	189890000	135660000	325550000	0.485169		19				2398
	Q6P0W3		tpm3	tpm3	>tr|Q6P0W3|Q6P0W3_DANRE Uncharacterized protein OS=Danio rerio GN=tpm3 PE=2 SV=1	1	34	0	71.8	32.89	284	0	55.363	258290000	189790000	52832000	242622000	1.84492		19				2342
	A0JML7		adpgk	adpgk	>tr|A0JML7|A0JML7_DANRE ADP-dependent glucokinase OS=Danio rerio GN=adpgk PE=2 SV=1	1	8	8	24.7	54.425	498	0	95.156	279370000	189340000	266900000	456240000	-0.49532		19				8
	E7EZA7;F1QTZ4;E9QD83		padi2	padi2	>tr|E7EZA7|E7EZA7_DANRE Uncharacterized protein OS=Danio rerio GN=padi2 PE=4 SV=1;>tr|F1QTZ4|F1QTZ4_DANRE Uncharacterized protein OS=Danio rerio GN=padi2 PE=4 SV=1	3	15	15	33.1	79.16	701	0	81.724	632350000	188590000	453940000	642530000	-1.26725		19				512
	F1QJB4;Q7SXP0;E9QFI4	Vesicle-trafficking protein SEC22b-B	sec22bb	sec22bb	>tr|F1QJB4|F1QJB4_DANRE Vesicle-trafficking protein SEC22b-B OS=Danio rerio GN=sec22bb PE=4 SV=1;>sp|Q7SXP0|S22BB_DANRE Vesicle-trafficking protein SEC22b-B OS=Danio rerio GN=sec22bb PE=2 SV=1	3	9	6	45.1	24.717	215	0	54.589	166700000	188290000	215990000	404280000	-0.198008		19				1165
	F1RBR6;Q0P3Z2	Phosphotriesterase-related protein	pter	pter	>tr|F1RBR6|F1RBR6_DANRE Phosphotriesterase-related protein OS=Danio rerio GN=pter PE=4 SV=1;>sp|Q0P3Z2|PTER_DANRE Phosphotriesterase-related protein OS=Danio rerio GN=pter PE=2 SV=1	2	16	16	60.5	39.202	349	0	81.806	678360000	188220000	470050000	658270000	-1.32039		19				1628
	Q6YLH9;Q6YLH8	Caveolin	cav1	cav1	>tr|Q6YLH9|Q6YLH9_DANRE Caveolin OS=Danio rerio GN=cav1 PE=2 SV=1;>tr|Q6YLH8|Q6YLH8_DANRE Caveolin OS=Danio rerio GN=cav1 PE=2 SV=1	2	5	5	33.1	20.653	181	0	20.27	180960000	187870000	290880000	478750000	-0.630689		19				2515
	Q7ZUM0		ywhaqa	ywhaqa	>tr|Q7ZUM0|Q7ZUM0_DANRE Tyrosine 3-monooxygenase/tryptophan 5-monooxygenase activation protein, theta polypeptide a OS=Danio rerio GN=ywhaqa PE=2 SV=1	1	13	8	63.3	27.764	245	0	71.37	168670000	186720000	61035000	247755000	1.61317		19				2636
	Q6GMG0		mhc1uba	mhc1uba	>tr|Q6GMG0|Q6GMG0_DANRE Major histocompatibility complex class I UBA gene OS=Danio rerio GN=mhc1uba PE=2 SV=1	1	9	9	36.8	39.358	348	0	99.626	367030000	186010000	269460000	455470000	-0.534691		19				2218
	F8W5J3;F1QMC3;F8W5Z6;F8W5G2;F1REC3		hm:zeh0351	hm:zeh0351	>tr|F8W5J3|F8W5J3_DANRE Uncharacterized protein OS=Danio rerio GN=hm:zeh0351 PE=3 SV=1;>tr|F1QMC3|F1QMC3_DANRE Uncharacterized protein (Fragment) OS=Danio rerio GN=hm:zeh0351 PE=3 SV=1;>tr|F8W5Z6|F8W5Z6_DANRE Uncharacterized protein OS=Danio rerio GN=hm:ze	5	7	6	26.2	44.5	382	0	25.444	277340000	185880000	114800000	300680000	0.695249		19				1233
	E9QB46;Q6PHD9	Selenium-binding protein 1	selenbp1	selenbp1	>tr|E9QB46|E9QB46_DANRE Selenium-binding protein 1 OS=Danio rerio GN=selenbp1 PE=4 SV=1;>sp|Q6PHD9|SBP1_DANRE Selenium-binding protein 1 OS=Danio rerio GN=selenbp1 PE=2 SV=1	2	9	9	28.5	52.691	473	0	69.063	287660000	185460000	304760000	490220000	-0.716566		19				770
	Q66HV4	Coatomer subunit beta	copb1	copb1	>sp|Q66HV4|COPB_DANRE Coatomer subunit beta OS=Danio rerio GN=copb1 PE=2 SV=1	1	13	13	22.5	107.03	953	0	40.302	208410000	185220000	46385000	231605000	1.99751		19				2104
	E7F2M5		LOC567192	LOC567192	>tr|E7F2M5|E7F2M5_DANRE Uncharacterized protein OS=Danio rerio GN=LOC567192 PE=4 SV=1	1	4	4	26.3	12.914	118	0	44.95	667170000	184470000	972420000	1156890000	-2.39819		19				568
	F1R9C6		phb2b	phb2b	>tr|F1R9C6|F1R9C6_DANRE Uncharacterized protein OS=Danio rerio GN=phb2b PE=4 SV=1	1	11	6	46.7	31.87	287	0	33.784	201590000	183470000	114190000	297660000	0.684108		19				1589
	Q58EB0		zgc:110843	zgc:110843	>tr|Q58EB0|Q58EB0_DANRE Uncharacterized protein OS=Danio rerio GN=zgc:110843 PE=2 SV=1	1	5	5	49.6	13.306	121	0	51.11	255520000	183260000	248380000	431640000	-0.438657		19				1995
	A8E7L0;A8E7L1;A8E7L3;A8E7K8;A8E7L2;A8E7K9	Annexin	anxa13l	anxa13l	>tr|A8E7L0|A8E7L0_DANRE Annexin OS=Danio rerio GN=anxa13l PE=3 SV=1;>tr|A8E7L1|A8E7L1_DANRE Annexin OS=Danio rerio GN=anxa13l PE=3 SV=1;>tr|A8E7L3|A8E7L3_DANRE Annexin OS=Danio rerio GN=anxa13l PE=3 SV=1;>tr|A8E7K8|A8E7K8_DANRE Uncharacterized protein (Fra	6	10	9	49.4	35.503	316	0	59.451	529560000	182530000	320800000	503330000	-0.813541		19				203
	F1R4V9		dbt	dbt	>tr|F1R4V9|F1R4V9_DANRE Uncharacterized protein OS=Danio rerio GN=dbt PE=3 SV=1	1	8	8	26	53.98	493	0	44.347	272470000	182150000	261270000	443420000	-0.520414		19				1524
	Q6P1S3;A3KQQ1		xpnpep1	xpnpep1	>tr|Q6P1S3|Q6P1S3_DANRE Uncharacterized protein OS=Danio rerio GN=xpnpep1 PE=2 SV=1	2	11	11	25.8	69.429	620	0	70.026	471780000	181590000	324250000	505840000	-0.836422		19				2347
	Q7SXE9		ndufa11	ndufa11	>tr|Q7SXE9|Q7SXE9_DANRE Uncharacterized protein OS=Danio rerio GN=ndufa11 PE=2 SV=1	1	3	3	37	14.1	135	0	57.361	244160000	181560000	226660000	408220000	-0.320083		19				2533
	A3KMS9;Q6DBV8		prkacaa;prkacab	prkacaa	>tr|A3KMS9|A3KMS9_DANRE Uncharacterized protein OS=Danio rerio GN=prkacaa PE=2 SV=1;>tr|Q6DBV8|Q6DBV8_DANRE Uncharacterized protein OS=Danio rerio GN=prkacab PE=2 SV=1	2	9	4	29.5	40.592	352	0	33.25	419350000	181040000	212640000	393680000	-0.232105		19				82
	A8E7K4		pcyt1aa	pcyt1aa	>tr|A8E7K4|A8E7K4_DANRE Uncharacterized protein OS=Danio rerio GN=pcyt1aa PE=4 SV=1	1	1	1	3.5	42.847	374	0.0012005	2.8572	83437000	181020000	0	181020000			19				202
	F1QKH2		dmgdh	dmgdh	>tr|F1QKH2|F1QKH2_DANRE Uncharacterized protein (Fragment) OS=Danio rerio GN=dmgdh PE=3 SV=1	1	13	13	22.8	97.471	873	0	51.509	350580000	180970000	162790000	343760000	0.152738		19				1194
	I3ISJ2;F6P0Y5;Q3B750	Cytochrome b-c1 complex subunit 6	uqcrh	uqcrh	>tr|I3ISJ2|I3ISJ2_DANRE Cytochrome b-c1 complex subunit 6 OS=Danio rerio GN=uqcrh PE=3 SV=1;>tr|F6P0Y5|F6P0Y5_DANRE Cytochrome b-c1 complex subunit 6 OS=Danio rerio GN=uqcrh PE=3 SV=1;>tr|Q3B750|Q3B750_DANRE Cytochrome b-c1 complex subunit 6 OS=Danio rerio	3	1	1	20.2	10.575	89	0	28.373	430490000	180760000	538650000	719410000	-1.57527		19				1690
	Q7ZUG5	40S ribosomal protein S21	rps21	rps21	>sp|Q7ZUG5|RS21_DANRE 40S ribosomal protein S21 OS=Danio rerio GN=rps21 PE=3 SV=1	1	5	5	60.5	8.9021	81	0	35.921	180870000	180510000	60514000	241024000	1.57674		19				2628
	Q6PC68		atp6v1ba	atp6v1ba	>tr|Q6PC68|Q6PC68_DANRE ATPase, H+ transporting, lysosomal, V1 subunit B, member a OS=Danio rerio GN=atp6v1ba PE=2 SV=1	1	11	4	30.8	55.985	506	0	51.818	257270000	180420000	234570000	414990000	-0.378659		19				2434
	F1QF30;E9QFI0;X1WBN9		tceb2	tceb2	>tr|F1QF30|F1QF30_DANRE Uncharacterized protein OS=Danio rerio GN=tceb2 PE=4 SV=1;>tr|E9QFI0|E9QFI0_DANRE Uncharacterized protein OS=Danio rerio GN=tceb2 PE=4 SV=1	3	6	6	52.9	13.363	119	0	27.811	193900000	180260000	135000000	315260000	0.41712		19				1087
	Q7SXN2;F1QC42		hnrpdl	hnrpdl	>tr|Q7SXN2|Q7SXN2_DANRE Heterogeneous nuclear ribonucleoprotein D-like OS=Danio rerio GN=hnrpdl PE=2 SV=1	2	9	8	34.1	33.253	296	0	38.522	258310000	179810000	71636000	251446000	1.32772		19				2537
	Q6NYA1		hnrnpabb	hnrnpabb	>tr|Q6NYA1|Q6NYA1_DANRE Uncharacterized protein OS=Danio rerio GN=hnrnpabb PE=2 SV=1	1	7	5	19.7	34.248	309	0	60.454	264200000	179610000	57309000	236919000	1.64803		19				2296
	Q08C33;E7FAD7	Isochorismatase domain-containing protein 1	isoc1	isoc1	>sp|Q08C33|ISOC1_DANRE Isochorismatase domain-containing protein 1 OS=Danio rerio GN=isoc1 PE=2 SV=1;>tr|E7FAD7|E7FAD7_DANRE Isochorismatase domain-containing protein 1 OS=Danio rerio GN=isoc1 PE=4 SV=1	2	12	12	64.3	31.325	283	0	61.206	428840000	178740000	483410000	662150000	-1.43538		19				1805
	Q567K2;E9QCE9;E9QG87		esd	esd	>tr|Q567K2|Q567K2_DANRE Esd protein OS=Danio rerio GN=esd PE=2 SV=1;>tr|E9QCE9|E9QCE9_DANRE Uncharacterized protein OS=Danio rerio GN=esd PE=4 SV=1;>tr|E9QG87|E9QG87_DANRE Uncharacterized protein OS=Danio rerio GN=esd PE=4 SV=1	3	9	9	58.5	31.171	282	0	70.572	500590000	178650000	296080000	474730000	-0.728851		19				1982
	E7FCW1		LOC100329690	LOC100329690	>tr|E7FCW1|E7FCW1_DANRE Uncharacterized protein OS=Danio rerio GN=LOC100329690 PE=4 SV=1	1	7	5	18.3	57.533	585	0	15.831	134680000	178630000	0	178630000			19				712
	Q802C9		eif4a1a	eif4a1a	>tr|Q802C9|Q802C9_DANRE Eukaryotic translation initiation factor 4A, isoform 1A OS=Danio rerio GN=eif4a1a PE=2 SV=1	1	13	4	43.8	46.253	406	0	51.883	152390000	178080000	0	178080000			19				2713
	Q8JFG6;F1QYN7;B0S5Q7;F1QZP8		mpz	mpz	>tr|Q8JFG6|Q8JFG6_DANRE Myelin protein zero OS=Danio rerio GN=mpz PE=2 SV=1;>tr|F1QYN7|F1QYN7_DANRE Uncharacterized protein OS=Danio rerio GN=mpz PE=4 SV=1;>tr|B0S5Q7|B0S5Q7_DANRE Uncharacterized protein OS=Danio rerio GN=mpz PE=4 SV=1;>tr|F1QZP8|F1QZP8_DA	4	6	6	26.1	22.097	203	0	12.946	1385000000	178070000	2633000000	2811070000	-3.88619		19				277
	E7FH67;R4GDQ0		si:ch73-244f7.4	si:ch73-244f7.4	>tr|E7FH67|E7FH67_DANRE Uncharacterized protein OS=Danio rerio GN=si:ch73-244f7.4 PE=4 SV=1;>tr|R4GDQ0|R4GDQ0_DANRE Uncharacterized protein OS=Danio rerio GN=si:ch73-244f7.4 PE=4 SV=1	2	19	19	22.2	139.12	1262	0	43.711	887870000	176860000	312690000	489550000	-0.822125		19				765
	Q7T2C8;F1QAC5		txnrd1	txnrd1	>tr|Q7T2C8|Q7T2C8_DANRE Thioredoxin reductase 1 OS=Danio rerio GN=txnrd1 PE=2 SV=1;>tr|F1QAC5|F1QAC5_DANRE Uncharacterized protein OS=Danio rerio GN=txnrd1 PE=4 SV=1	2	10	10	31.8	65.91	600	0	41.478	278290000	176480000	137910000	314390000	0.355778		19				2570
	Q1LUV5		s100v2	s100v2	>tr|Q1LUV5|Q1LUV5_DANRE Uncharacterized protein OS=Danio rerio GN=s100v2 PE=4 SV=1	1	4	4	40	11.081	100	0	12.389	258730000	176390000	252160000	428550000	-0.515571		19				1846
	B8JMC1;E9QCF1;B8JMC0		blvrb;zgc:113340	blvrb	>tr|B8JMC1|B8JMC1_DANRE Uncharacterized protein OS=Danio rerio GN=blvrb PE=4 SV=1;>tr|E9QCF1|E9QCF1_DANRE Uncharacterized protein OS=Danio rerio GN=zgc:113340 PE=4 SV=1	3	10	10	51.2	22.653	207	0	43.743	155220000	175760000	240150000	415910000	-0.450329		19				448
	B0UYD6;F1R5Q4;B0UYD5;B0UYD7		qars	qars	>tr|B0UYD6|B0UYD6_DANRE Uncharacterized protein OS=Danio rerio GN=qars PE=3 SV=1;>tr|F1R5Q4|F1R5Q4_DANRE Uncharacterized protein OS=Danio rerio GN=qars PE=3 SV=1;>tr|B0UYD5|B0UYD5_DANRE Uncharacterized protein OS=Danio rerio GN=qars PE=3 SV=1	4	6	6	13.8	87.837	774	0	15.985	186510000	175720000	37657000	213377000	2.22229		19				312
	F1QDL1		col1a1b	col1a1b	>tr|F1QDL1|F1QDL1_DANRE Uncharacterized protein OS=Danio rerio GN=col1a1b PE=4 SV=1	1	7	7	5.6	136.91	1449	0	25.807	133160000	175450000	0	175450000			19				1059
	F1R826		gstt1b	gstt1b	>tr|F1R826|F1R826_DANRE Uncharacterized protein OS=Danio rerio GN=gstt1b PE=3 SV=1	1	7	7	28.5	28.072	242	0	38.011	123950000	174990000	83987000	258977000	1.05903		19				1572
	Q24JV1		rpl32	rpl32	>tr|Q24JV1|Q24JV1_DANRE Uncharacterized protein OS=Danio rerio GN=rpl32 PE=2 SV=1	1	8	8	51.9	15.813	135	0	55.056	56908000	174750000	23497000	198247000	2.89474		19				1899
	F1QF86;A3KGZ6;E7F169;E9QD09;F1QD93	Serine/threonine-protein phosphatase	ppp3ccb;ppp3cca	ppp3ccb	>tr|F1QF86|F1QF86_DANRE Serine/threonine-protein phosphatase OS=Danio rerio GN=ppp3ccb PE=3 SV=1;>tr|A3KGZ6|A3KGZ6_DANRE Uncharacterized protein OS=Danio rerio GN=ppp3cca PE=4 SV=1	5	8	8	24.7	57.513	506	0	35.423	267470000	174590000	167410000	342000000	0.0605852		19				1089
	Q6IQT9		mpc2	mpc2	>tr|Q6IQT9|Q6IQT9_DANRE Brp44 protein OS=Danio rerio GN=mpc2 PE=2 SV=1	1	3	3	29.9	14.438	127	0	25.658	440350000	174450000	578180000	752630000	-1.72871		19				2259
	Q7T391;B8A4V2	Annexin	anxa11a	anxa11a	>tr|Q7T391|Q7T391_DANRE Annexin OS=Danio rerio GN=anxa11a PE=2 SV=1;>tr|B8A4V2|B8A4V2_DANRE Annexin OS=Danio rerio GN=anxa11a PE=3 SV=1	2	9	9	20.7	51.425	483	0	75.778	237870000	174000000	213180000	387180000	-0.292985		19				381
	F1QP99	Protein disulfide-isomerase	zgc:77086	zgc:77086	>tr|F1QP99|F1QP99_DANRE Uncharacterized protein OS=Danio rerio GN=zgc:77086 PE=3 SV=1	1	10	10	37.7	54.72	488	0	78.639	315190000	173770000	354360000	528130000	-1.02804		19				1261
	B0S5L3;B0S5L0;B0S5L1;B0S5L2;F1QI75;F1QWB6		eef1da	eef1da	>tr|B0S5L3|B0S5L3_DANRE Uncharacterized protein OS=Danio rerio GN=eef1da PE=3 SV=1;>tr|B0S5L0|B0S5L0_DANRE Uncharacterized protein OS=Danio rerio GN=eef1da PE=3 SV=1;>tr|B0S5L1|B0S5L1_DANRE Uncharacterized protein OS=Danio rerio GN=eef1da PE=3 SV=1;>tr|B0S	6	5	3	30.2	27.5	245	0	49.842	250130000	172340000	77571000	249911000	1.15167		19				272
	A8KBJ5	Histone H3	si:ch211-113a14.27	si:ch211-113a14.27	>tr|A8KBJ5|A8KBJ5_DANRE Histone H3 OS=Danio rerio GN=si:ch211-113a14.14 PE=2 SV=1	1	6	1	48.5	15.404	136	0	10.443	117960000	172190000	0	172190000			19				211
	Q6DI36		rab15	rab15	>tr|Q6DI36|Q6DI36_DANRE Uncharacterized protein OS=Danio rerio GN=rab15 PE=2 SV=1	1	1	1	5.2	24.295	212	0.0022831	2.4377	58494000	172010000	0	172010000			19				2209
	Q08C78		btf3	btf3	>tr|Q08C78|Q08C78_DANRE Basic transcription factor 3 OS=Danio rerio GN=btf3 PE=2 SV=1	1	7	7	77.8	17.597	162	0	125.3	199840000	171030000	188650000	359680000	-0.141463		19				1806
	R4GEX4		eif3f	eif3f	>tr|R4GEX4|R4GEX4_DANRE Uncharacterized protein (Fragment) OS=Danio rerio GN=eif3f PE=3 SV=1	1	5	5	24.8	31.242	282	0	27.762	116730000	170990000	48800000	219790000	1.80896		19				2845
	Q6DGT8		s100b	s100b	>tr|Q6DGT8|Q6DGT8_DANRE S100 calcium binding protein, beta (Neural) OS=Danio rerio GN=s100b PE=4 SV=1	1	2	2	32.6	11.109	95	0	53.362	228610000	170060000	209910000	379970000	-0.303727		19				2175
	F1QJD1		apoa4b.3	apoa4b.3	>tr|F1QJD1|F1QJD1_DANRE Uncharacterized protein OS=Danio rerio GN=si:dkey-7f3.15 PE=3 SV=2	1	30	5	71	29.286	255	0	13.042	146280000	169940000	88524000	258464000	0.940885		19				1169
	F1QEY8		phgdh	phgdh	>tr|F1QEY8|F1QEY8_DANRE Uncharacterized protein OS=Danio rerio GN=phgdh PE=3 SV=1	1	9	9	25	55.611	528	0	22.764	133660000	168030000	0	168030000			19				1081
	Q803M1		tpm3	tpm3	>tr|Q803M1|Q803M1_DANRE Tropomyosin 3 OS=Danio rerio GN=tpm3 PE=2 SV=1	1	29	5	77.4	28.844	248	0	12.365	116730000	167900000	0	167900000			19				2731
	F1QCU8;E7FF41		ahsg	ahsg	>tr|F1QCU8|F1QCU8_DANRE Uncharacterized protein OS=Danio rerio GN=ahsg PE=4 SV=1;>tr|E7FF41|E7FF41_DANRE Uncharacterized protein OS=Danio rerio GN=ahsg PE=4 SV=1	2	13	13	32	50.364	450	0	53.71	506910000	167380000	366700000	534080000	-1.13147		19				739
	Q567A1;B0V3S2		gpd1a	gpd1a	>tr|Q567A1|Q567A1_DANRE Glycerol-3-phosphate dehydrogenase 1a OS=Danio rerio GN=gpd1a PE=2 SV=1;>tr|B0V3S2|B0V3S2_DANRE Uncharacterized protein OS=Danio rerio GN=gpd1a PE=3 SV=1	2	13	10	47	37.964	351	0	61.6	753810000	167220000	663930000	831150000	-1.98928		19				1980
	F1R1A8		tgm2a	tgm2a	>tr|F1R1A8|F1R1A8_DANRE Uncharacterized protein OS=Danio rerio GN=tgm2a PE=3 SV=1	1	6	6	14.9	75.876	679	0	17.359	144540000	166860000	19644000	186504000	3.08648		19				1467
	R4GES5;Q5RFW4;Q92047	Protein-L-isoaspartate O-methyltransferase;Protein-L-isoaspartate(D-aspartate) O-methyltransferase	pcmt	pcmt	>tr|R4GES5|R4GES5_DANRE Protein-L-isoaspartate O-methyltransferase (Fragment) OS=Danio rerio GN=pcmt PE=3 SV=1;>tr|Q5RFW4|Q5RFW4_DANRE Protein-L-isoaspartate O-methyltransferase OS=Danio rerio GN=pcmt PE=3 SV=1;>sp|Q92047|PIMT_DANRE Protein-L-isoaspartate(	3	6	6	37	24.908	230	0	23.493	212470000	166160000	215030000	381190000	-0.371965		19				2024
	A2BFD8		thy1	thy1	>tr|A2BFD8|A2BFD8_DANRE Uncharacterized protein OS=Danio rerio GN=thy1 PE=4 SV=1	1	2	2	10.5	16.86	153	0	6.8616	154980000	165270000	93628000	258898000	0.819813		19				39
	B0R171		copb2	copb2	>tr|B0R171|B0R171_DANRE Coatomer protein complex, subunit beta 2 OS=Danio rerio GN=copb2 PE=2 SV=1	1	14	14	22.9	105.29	934	0	116.27	191310000	164900000	49842000	214742000	1.72616		19				263
	Q8JH70	Fructose-bisphosphate aldolase C-B	aldocb	aldocb	>sp|Q8JH70|ALDCB_DANRE Fructose-bisphosphate aldolase C-B OS=Danio rerio GN=aldocb PE=2 SV=1	1	10	8	41.6	39.259	363	0	55.433	495540000	164220000	299880000	464100000	-0.868755		19				2766
	F5H8N4		lrpprc	lrpprc	>tr|F5H8N4|F5H8N4_DANRE Uncharacterized protein (Fragment) OS=Danio rerio GN=lrpprc PE=4 SV=1	1	7	7	7.4	161.97	1447	0	159.32	316460000	162940000	65925000	228865000	1.30544		19				1678
	X1WFN0;F1R7V9		eml2	eml2	>tr|X1WFN0|X1WFN0_DANRE Uncharacterized protein (Fragment) OS=Danio rerio GN=eml2 PE=4 SV=1;>tr|F1R7V9|F1R7V9_DANRE Uncharacterized protein OS=Danio rerio GN=eml2 PE=4 SV=1	2	5	5	9.5	88.44	804	0	68.593	253350000	162810000	127980000	290790000	0.347271		19				1568
	Q6ZM19;B0R0S6;B0R0S5	Eukaryotic translation initiation factor 6	eif6	eif6	>sp|Q6ZM19|IF6_DANRE Eukaryotic translation initiation factor 6 OS=Danio rerio GN=eif6 PE=2 SV=1	3	6	6	42	26.645	245	0	24.457	103990000	162580000	57719000	220299000	1.49403		19				2519
	A8WFU6		serpinh1a	serpinh1a	>tr|A8WFU6|A8WFU6_DANRE Uncharacterized protein OS=Danio rerio GN=serpinh1a PE=2 SV=1	1	6	6	21.1	44.973	403	0	38.068	111940000	162260000	0	162260000			19				218
	E7EXW7;X1WBH6	10-formyltetrahydrofolate dehydrogenase	aldh1l2	aldh1l2	>tr|E7EXW7|E7EXW7_DANRE Uncharacterized protein OS=Danio rerio GN=aldh1l2 PE=3 SV=2	2	11	11	17.4	100.62	915	0	95.079	159940000	161790000	25455000	187245000	2.6681		19				485
	CON__P13647				>P13647 SWISS-PROT:P13647 Tax_Id=9606 Gene_Symbol=KRT5 Keratin, type II cytoskeletal 5	1	13	4	18.5	62.378	590	0	14.226	113600000	161660000	19343000	181003000	3.06308		19			+	464
	Q6PHJ8;Q6NVA6		myl12.1	myl12.1	>tr|Q6PHJ8|Q6PHJ8_DANRE Myosin, light polypeptide 9, like OS=Danio rerio GN=myl12.1 PE=2 SV=1	2	6	2	50	19.845	172	0	156.72	111290000	160760000	11745000	172505000	3.77479		19				2471
	A2CF48;Q642H6;REV__Q0P483;REV__F1RC39		crata	crata	>tr|A2CF48|A2CF48_DANRE Uncharacterized protein OS=Danio rerio GN=crata PE=3 SV=1;>tr|Q642H6|Q642H6_DANRE Uncharacterized protein OS=Danio rerio GN=crata PE=2 SV=1	4	15	10	21.5	69.918	618	0	55.209	535290000	159880000	383110000	542990000	-1.26077		19				75
	Q6DRI1;T1ECV8;F1QHS3;Q1LUA8-2;Q1LUA8;E9QG06;F1R279;F8W4Y6;F8W2I2	Eukaryotic translation initiation factor 3 subunit E-A;Eukaryotic translation initiation factor 3 subunit E;Eukaryotic translation initiation factor 3 subunit E-B	eif3ea;eif3eb	eif3ea	>sp|Q6DRI1|EI3EA_DANRE Eukaryotic translation initiation factor 3 subunit E-A OS=Danio rerio GN=eif3ea PE=2 SV=2;>tr|T1ECV8|T1ECV8_DANRE Eukaryotic translation initiation factor 3 subunit E OS=Danio rerio GN=eif3eb PE=3 SV=1;>tr|F1QHS3|F1QHS3_DANRE Eukaryo	9	11	11	28.3	52.388	446	0	52.155	121240000	159710000	0	159710000			19				2216
	F1RE85;Q8JIU7	Nascent polypeptide-associated complex subunit alpha	naca	naca	>tr|F1RE85|F1RE85_DANRE Nascent polypeptide-associated complex subunit alpha OS=Danio rerio GN=naca PE=4 SV=1;>sp|Q8JIU7|NACA_DANRE Nascent polypeptide-associated complex subunit alpha OS=Danio rerio GN=naca PE=1 SV=1	2	4	4	19.3	23.774	218	0	26.811	193290000	159090000	48953000	208043000	1.70037		19				1665
	F1R9X9;F1QV29;F1QX13		c3b	c3b	>tr|F1R9X9|F1R9X9_DANRE Uncharacterized protein OS=Danio rerio GN=c3b PE=4 SV=1;>tr|F1QV29|F1QV29_DANRE Uncharacterized protein (Fragment) OS=Danio rerio GN=c3b PE=4 SV=2	3	30	26	25.9	185.11	1654	0	100.1	829680000	159010000	595680000	754690000	-1.90542		19				1368
	Q6Q415	60S ribosomal protein L36	rpl36	rpl36	>sp|Q6Q415|RL36_DANRE 60S ribosomal protein L36 OS=Danio rerio GN=rpl36 PE=3 SV=1	1	4	4	33.3	12.179	105	0	6.4614	123590000	158870000	41740000	200610000	1.92834		19				2475
	E7FDU0		bckdhb	bckdhb	>tr|E7FDU0|E7FDU0_DANRE Uncharacterized protein OS=Danio rerio GN=bckdhb PE=4 SV=1	1	4	4	21.9	40.966	374	0	13.922	381060000	158080000	201290000	359370000	-0.348621		19				726
	F1QC38;F1R7J6		syne1a	syne1a	>tr|F1QC38|F1QC38_DANRE Uncharacterized protein OS=Danio rerio GN=syne1a PE=4 SV=2;>tr|F1R7J6|F1R7J6_DANRE Uncharacterized protein (Fragment) OS=Danio rerio GN=syne1a PE=4 SV=1	2	2	2	0.3	998.18	8697	0.0041106	2.2546	359040000	157300000	0	157300000			19				1032
	Q7SY26		zgc:63587	zgc:63587	>tr|Q7SY26|Q7SY26_DANRE Uncharacterized protein OS=Danio rerio GN=zgc:63587 PE=2 SV=1	1	4	2	18.1	31.58	276	0	38.722	201220000	157140000	100660000	257800000	0.64256		19				2543
	F1QZ09;F1R515;R4GEU0		aclya	aclya	>tr|F1QZ09|F1QZ09_DANRE Uncharacterized protein OS=Danio rerio GN=aclya PE=4 SV=1	3	17	17	23.2	119.66	1092	0	84.734	426520000	157110000	232070000	389180000	-0.562785		19				1424
	Q6PBQ4;Q4G5V2;Q4G5V7;F1Q8T8	Reticulon	rtn1a	rtn1a	>tr|Q6PBQ4|Q6PBQ4_DANRE Reticulon OS=Danio rerio GN=rtn1a PE=2 SV=1;>tr|Q4G5V2|Q4G5V2_DANRE Reticulon OS=Danio rerio GN=rtn1a PE=2 SV=1;>tr|Q4G5V7|Q4G5V7_DANRE Reticulon OS=Danio rerio GN=rtn1a PE=2 SV=1;>tr|F1Q8T8|F1Q8T8_DANRE Reticulon OS=Danio rerio GN=	4	4	3	29.1	23.053	203	0	76.657	252670000	157020000	385960000	542980000	-1.2975		19				1919
	Q803X7		nap1l1	nap1l1	>tr|Q803X7|Q803X7_DANRE Nap1l1 protein OS=Danio rerio GN=nap1l1 PE=2 SV=1	1	7	5	17.9	44.477	385	0	8.6705	129310000	156880000	0	156880000			19				2743
	Q6NUY9;E9QIF0;E7F5C5		mapre1b	mapre1b	>tr|Q6NUY9|Q6NUY9_DANRE Microtubule-associated protein, RP/EB family, member 1 OS=Danio rerio GN=mapre1b PE=2 SV=1;>tr|E9QIF0|E9QIF0_DANRE Uncharacterized protein OS=Danio rerio GN=mapre1b PE=4 SV=1;>tr|E7F5C5|E7F5C5_DANRE Uncharacterized protein OS=Danio	3	5	4	34.1	29.31	258	0	45.392	82389000	156730000	0	156730000			19				865
	F1Q8X5	Fermitin family homolog 2	fermt2	fermt2	>sp|F1Q8X5|FERM2_DANRE Fermitin family homolog 2 OS=Danio rerio GN=fermt2 PE=2 SV=1	1	13	13	32.5	78.476	684	0	89.683	407700000	156400000	270800000	427200000	-0.791987		19				971
	A2AV34		coq9	coq9	>tr|A2AV34|A2AV34_DANRE Uncharacterized protein OS=Danio rerio GN=coq9 PE=4 SV=1	1	7	7	39.3	36.152	331	0	45.645	672880000	156250000	483570000	639820000	-1.62987		19				31
	Q803N7;E9QIP1;Q6IQV0;E9QHH7;E9QCX0		csnk2a1;zgc:86598	csnk2a1	>tr|Q803N7|Q803N7_DANRE Casein kinase 2 alpha 1 OS=Danio rerio GN=ck2a1 PE=2 SV=1;>tr|E9QIP1|E9QIP1_DANRE Uncharacterized protein OS=Danio rerio GN=ck2a1 PE=3 SV=1;>tr|Q6IQV0|Q6IQV0_DANRE Uncharacterized protein OS=Danio rerio GN=zgc:86598 PE=2 SV=1	5	3	3	14.7	45.607	395	0	68.963	133180000	156000000	32982000	188982000	2.2418		19				2734
	A7YY10		zgc:171772	zgc:171772	>tr|A7YY10|A7YY10_DANRE Uncharacterized protein OS=Danio rerio GN=zgc:171772 PE=3 SV=1	1	2	2	29.3	10.205	92	0	29.156	108970000	155780000	17224000	173004000	3.17702		19				185
	E7FFA8				>tr|E7FFA8|E7FFA8_DANRE Uncharacterized protein OS=Danio rerio PE=4 SV=1	1	5	4	39.7	23.237	204	0	31.625	217670000	155570000	71528000	227098000	1.12098		19				744
	F1Q4N7		anp32b	anp32b	>tr|F1Q4N7|F1Q4N7_DANRE Uncharacterized protein OS=Danio rerio GN=anp32b PE=4 SV=1	1	7	4	24.7	29.473	259	0	9.6409	147230000	155450000	101720000	257170000	0.611847		19				882
	B8JHZ0		scpp7	scpp7	>tr|B8JHZ0|B8JHZ0_DANRE Secretory calcium-binding phosphoprotein 7 OS=Danio rerio GN=scpp7 PE=2 SV=1	1	3	3	27.3	13.733	132	0	15.949	118400000	155420000	31107000	186527000	2.32086		19				403
	Q6PEH5	Ubiquitin-conjugating enzyme E2 variant 2	ube2v2	ube2v2	>sp|Q6PEH5|UB2V2_DANRE Ubiquitin-conjugating enzyme E2 variant 2 OS=Danio rerio GN=ube2v2 PE=2 SV=1	1	7	4	57.9	16.324	145	0	28.929	269660000	154920000	211980000	366900000	-0.452405		19				2451
	F1QUA3;F1Q4X4;X1WDR5		tln2a	tln2a	>tr|F1QUA3|F1QUA3_DANRE Uncharacterized protein OS=Danio rerio GN=tln2a PE=4 SV=1	3	17	15	14	229.74	2157	0	51.069	436200000	154890000	254360000	409250000	-0.715628		19				1348
	Q6ZM34;F1QX57;Q6ZM35	Vacuolar protein sorting-associated protein 35	vps35	vps35	>tr|Q6ZM34|Q6ZM34_DANRE Vacuolar protein sorting-associated protein 35 OS=Danio rerio GN=vps35 PE=2 SV=1;>tr|F1QX57|F1QX57_DANRE Vacuolar protein sorting-associated protein 35 OS=Danio rerio GN=vps35 PE=3 SV=1	3	11	11	21.6	91.45	796	0	78.939	218180000	154760000	86057000	240817000	0.846668		19				2521
	Q561Y1		psmd4b	psmd4b	>tr|Q561Y1|Q561Y1_DANRE Proteasome (Prosome, macropain) 26S subunit, non-ATPase, 4 OS=Danio rerio GN=psmd4b PE=2 SV=1	1	5	4	26.1	40.2	372	0	19.184	275540000	154100000	325330000	479430000	-1.07804		19				1973
	F1R4B7	Ubiquitin carboxyl-terminal hydrolase	usp14	usp14	>tr|F1R4B7|F1R4B7_DANRE Ubiquitin carboxyl-terminal hydrolase OS=Danio rerio GN=usp14 PE=3 SV=1	1	10	10	29.7	55.446	489	0	31.665	247970000	153630000	129080000	282710000	0.251194		19				1516
	F1QT96		zgc:110155	zgc:110155	>tr|F1QT96|F1QT96_DANRE Uncharacterized protein (Fragment) OS=Danio rerio GN=zgc:110155 PE=4 SV=1	1	4	4	39.1	7.8519	64	0	16.155	225540000	152010000	217830000	369840000	-0.519036		19				1332
	Q6NYE6;H0WF81;Q0P487		cyb5r3	cyb5r3	>tr|Q6NYE6|Q6NYE6_DANRE Cytochrome b5 reductase 3 OS=Danio rerio GN=cyb5r3 PE=2 SV=1;>tr|H0WF81|H0WF81_DANRE Uncharacterized protein OS=Danio rerio GN=cyb5r3 PE=4 SV=1	3	8	6	33.9	33.769	298	0	13.484	208790000	151180000	191440000	342620000	-0.340625		19				2303
	Q6RKB0;F1QK46;F1R4Y6;F1QQF8;F1R8Q5;F1R1T3;Q5TZF1;F1R2C1;F1QH36		cacna1sb	cacna1sb	>tr|Q6RKB0|Q6RKB0_DANRE Skeletal muscle L-type calcium channel alpha1S subunit OS=Danio rerio GN=cacna1sb PE=2 SV=1	9	15	11	11.8	209.47	1847	0	154.22	476110000	151070000	308180000	459250000	-1.02856		19				2481
	Q7T2C6		rab7	rab7	>tr|Q7T2C6|Q7T2C6_DANRE RAB7, member RAS oncogene family OS=Danio rerio GN=rab7 PE=2 SV=1	1	12	2	70.5	23.553	207	0	83.231	109020000	150790000	161990000	312780000	-0.103364		19				2569
	Q504C0;E7EZW7		uchl3	uchl3	>tr|Q504C0|Q504C0_DANRE Ubiquitin carboxyl-terminal esterase L3 (Ubiquitin thiolesterase) OS=Danio rerio GN=uchl3 PE=2 SV=1;>tr|E7EZW7|E7EZW7_DANRE Uncharacterized protein OS=Danio rerio GN=uchl3 PE=4 SV=1	2	6	6	22.6	25.926	230	0	31.523	167340000	149410000	136860000	286270000	0.126576		19				1967
	Q71N41	Guanidinoacetate N-methyltransferase	gamt	gamt	>sp|Q71N41|GAMT_DANRE Guanidinoacetate N-methyltransferase OS=Danio rerio GN=gamt PE=2 SV=2	1	4	4	23.9	26.742	234	0	12.958	121010000	148760000	58172000	206932000	1.35459		19				2526
	X1WC82;Q6PBK3	40S ribosomal protein S28	rps28	rps28	>tr|X1WC82|X1WC82_DANRE 40S ribosomal protein S28 OS=Danio rerio GN=rps28 PE=4 SV=1;>sp|Q6PBK3|RS28_DANRE 40S ribosomal protein S28 OS=Danio rerio GN=rps28 PE=3 SV=1	2	2	2	28.3	6.1791	53	0	4.7054	140920000	148450000	76489000	224939000	0.956653		19				2408
	A3KPG5;Q7SZ53;A3KPH6		crp3	crp3	>tr|A3KPG5|A3KPG5_DANRE Uncharacterized protein OS=Danio rerio GN=crp3 PE=4 SV=1	3	8	7	34.1	25.016	223	0	55.365	332810000	148060000	603350000	751410000	-2.02681		19				88
	Q802Z5;A2BGU3		nono	nono	>tr|Q802Z5|Q802Z5_DANRE Non-POU domain containing, octamer-binding OS=Danio rerio GN=nono PE=2 SV=1;>tr|A2BGU3|A2BGU3_DANRE Uncharacterized protein OS=Danio rerio GN=nono PE=4 SV=1	2	9	8	17	50.458	441	0	15.517	141040000	147710000	58981000	206691000	1.32445		19				2719
	A0JMN2;F1QSB0		zgc:154046	zgc:154046	>tr|A0JMN2|A0JMN2_DANRE Uncharacterized protein OS=Danio rerio GN=zgc:154046 PE=2 SV=1	2	15	10	26	71.438	630	0	35.721	380980000	147490000	304860000	452350000	-1.04753		19				10
	F1RA33;Q6DG22	Adenosine deaminase	ada	ada	>tr|F1RA33|F1RA33_DANRE Adenosine deaminase OS=Danio rerio GN=ada PE=3 SV=1;>sp|Q6DG22|ADA_DANRE Adenosine deaminase OS=Danio rerio GN=ada PE=2 SV=2	2	8	8	31.5	41.147	362	0	41.765	210710000	147210000	143440000	290650000	0.0374283		19				1604
	Q8AW60;E7FGP9		ivd	ivd	>tr|Q8AW60|Q8AW60_DANRE Isovaleryl Coenzyme A dehydrogenase OS=Danio rerio GN=ivd PE=2 SV=1;>tr|E7FGP9|E7FGP9_DANRE Uncharacterized protein OS=Danio rerio GN=ivd PE=3 SV=1	2	6	6	21.3	45.844	418	0	12.803	374730000	147020000	317120000	464140000	-1.10902		19				762
	Q6IQ92		tnni1al	tnni1al	>tr|Q6IQ92|Q6IQ92_DANRE Troponin 1 OS=Danio rerio GN=tnni1al PE=2 SV=1	1	6	6	33.9	20.471	180	0	55.272	91549000	146870000	112360000	259230000	0.386411		19				2235
	F1R838;Q5PRA2	Probable 2-oxoglutarate dehydrogenase E1 component DHKTD1, mitochondrial	dhtkd1	dhtkd1	>tr|F1R838|F1R838_DANRE Probable 2-oxoglutarate dehydrogenase E1 component DHKTD1, mitochondrial OS=Danio rerio GN=dhtkd1 PE=4 SV=1;>sp|Q5PRA2|DHTK1_DANRE Probable 2-oxoglutarate dehydrogenase E1 component DHKTD1, mitochondrial OS=Danio rerio GN=dhtkd1 PE=	2	12	12	22.6	103.52	925	0	68.591	348710000	145900000	189900000	335800000	-0.38026		19				1573
	F1QRA8;Q5SP98		paplnb	paplnb	>tr|F1QRA8|F1QRA8_DANRE Uncharacterized protein OS=Danio rerio GN=paplnb PE=4 SV=1	2	5	5	13.7	60.124	548	0	12.918	116900000	145850000	0	145850000			19				1296
	E7FEJ4		si:ch73-106l15.1	si:ch73-106l15.1	>tr|E7FEJ4|E7FEJ4_DANRE Uncharacterized protein OS=Danio rerio GN=si:ch73-106l15.1 PE=4 SV=1	1	5	5	40.4	22.531	203	0	33.08	96620000	145680000	48752000	194432000	1.57927		19				733
	CON__P02662				>P02662 SWISS-PROT:P02662 Alpha-S1-casein - Bos taurus (Bovine).	1	2	2	11.1	22.975	199	0	7.0695	167350000	145620000	90177000	235797000	0.691377		19			+	457
	Q6NWI7		tmed10	tmed10	>tr|Q6NWI7|Q6NWI7_DANRE Tmed10 protein OS=Danio rerio GN=tmed10 PE=2 SV=1	1	9	9	40.7	24.441	209	0	63.787	107070000	145280000	114600000	259880000	0.342229		19				2280
	Q6PBX9		reep5	reep5	>tr|Q6PBX9|Q6PBX9_DANRE Receptor accessory protein 5 OS=Danio rerio GN=reep5 PE=2 SV=1	1	7	7	27.5	21.407	189	0	13.174	210350000	145250000	217960000	363210000	-0.585525		19				2422
	B8JLJ8		hnrpkl	hnrpkl	>tr|B8JLJ8|B8JLJ8_DANRE Uncharacterized protein OS=Danio rerio GN=hnrpkl PE=4 SV=1	1	8	7	31.6	47.678	431	0	36.179	144720000	144420000	73862000	218282000	0.967366		19				433
	Q6PGY7		cisd1	cisd1	>tr|Q6PGY7|Q6PGY7_DANRE Uncharacterized protein OS=Danio rerio GN=cisd1 PE=4 SV=1	1	6	6	52.3	11.834	107	0	93.973	354710000	144270000	461780000	606050000	-1.67843		19				2462
	F1QUN8;Q6IQL9;Q6DHS1;F8W3L1		acta1a;acta2	acta1a	>tr|F1QUN8|F1QUN8_DANRE Uncharacterized protein OS=Danio rerio GN=acta1a PE=3 SV=1;>tr|Q6IQL9|Q6IQL9_DANRE Novel actin protein OS=Danio rerio GN=CH211-260D9.2-001 PE=2 SV=1;>tr|Q6DHS1|Q6DHS1_DANRE Actin, alpha 2, smooth muscle, aorta OS=Danio rerio GN=acta	4	55	1	94.7	42.019	377	0	4.7084	81302000	144240000	0	144240000			19				1355
	Q6WFZ4		mtx2	mtx2	>tr|Q6WFZ4|Q6WFZ4_DANRE Metaxin 2 OS=Danio rerio GN=mtx2 PE=2 SV=1	1	6	6	33.6	30.853	274	0	86.29	353670000	142520000	419900000	562420000	-1.55888		19				2509
	F1RAV5;F1QYQ1;K7DYC0;E7F164;E7F469;K7DY81;E9QIU5;F1R2A7;B0R0M9;Q6PFQ0	Ribosomal protein S6 kinase	rps6ka1	rps6ka1	>tr|F1RAV5|F1RAV5_DANRE Ribosomal protein S6 kinase OS=Danio rerio GN=rps6ka1 PE=3 SV=1;>tr|F1QYQ1|F1QYQ1_DANRE Ribosomal protein S6 kinase OS=Danio rerio GN=rps6ka1 PE=3 SV=2	10	10	10	18.9	85.172	755	0	47.67	233230000	142040000	104280000	246320000	0.445835		19				1614
	F8W4E2		smpdl3b	smpdl3b	>tr|F8W4E2|F8W4E2_DANRE Uncharacterized protein (Fragment) OS=Danio rerio GN=smpdl3b PE=4 SV=1	1	8	8	31.4	52.081	456	0	27.899	184340000	141580000	122600000	264180000	0.207659		19				1715
	F1R8E4;E7F1I8;F8W2C4;Q9PT92	Catalase	cat	cat	>tr|F1R8E4|F1R8E4_DANRE Catalase OS=Danio rerio GN=cat PE=3 SV=1;>tr|E7F1I8|E7F1I8_DANRE Uncharacterized protein OS=Danio rerio GN=cat PE=3 SV=1;>tr|F8W2C4|F8W2C4_DANRE Catalase (Fragment) OS=Danio rerio GN=cat PE=3 SV=1;>sp|Q9PT92|CATA_DANRE Catalase OS=D	4	8	8	24	59.702	526	0	32.311	130530000	141490000	34411000	175901000	2.03976		19				549
	Q6PE34;F1R514		zgc:65894	zgc:65894	>tr|Q6PE34|Q6PE34_DANRE Uncharacterized protein OS=Danio rerio GN=zgc:65894 PE=2 SV=1	2	29	6	79.7	49.634	444	0	15.856	378020000	141470000	370890000	512360000	-1.3905		19				2449
	Q503Y1	Glutathione peroxidase	gpx4b	gpx4b	>tr|Q503Y1|Q503Y1_DANRE Glutathione peroxidase OS=Danio rerio GN=gpx4b PE=3 SV=1	1	7	7	67	12.851	112	0	27.359	171300000	141380000	180110000	321490000	-0.3493		19				1963
	F6NLI6	Peptidyl-prolyl cis-trans isomerase	ppib	ppib	>tr|F6NLI6|F6NLI6_DANRE Uncharacterized protein OS=Danio rerio GN=ppib PE=4 SV=1	1	9	9	48.1	22.884	208	0	66.482	97484000	141310000	81831000	223141000	0.788144		19				1682
	B8A5E0;E9QDJ0;E9QB85;E7FBL3;B8A5D9		pbld2	pbld2	>tr|B8A5E0|B8A5E0_DANRE Uncharacterized protein OS=Danio rerio GN=zgc:113291 PE=4 SV=1;>tr|E9QDJ0|E9QDJ0_DANRE Uncharacterized protein OS=Danio rerio GN=zgc:113291 PE=4 SV=1	5	10	10	40.9	31.693	286	0	80.617	309450000	140680000	320580000	461260000	-1.18827		19				390
	F1RA14;F1QVG7;F1R9Y1				>tr|F1RA14|F1RA14_DANRE Uncharacterized protein (Fragment) OS=Danio rerio PE=4 SV=1	3	6	6	7.1	136.7	1288	0	13.518	191480000	140610000	43072000	183682000	1.70688		19				1602
	F1QWX4		spra	spra	>tr|F1QWX4|F1QWX4_DANRE Uncharacterized protein OS=Danio rerio GN=spra PE=4 SV=1	1	8	8	44.8	28.559	261	0	20.344	134720000	139780000	95046000	234826000	0.55646		19				1395
	Q0P3Z4		tnni1c	tnni1c	>tr|Q0P3Z4|Q0P3Z4_DANRE Uncharacterized protein OS=Danio rerio GN=tnni1c PE=2 SV=1	1	7	7	37.7	22.611	199	0	32.086	106980000	139450000	124370000	263820000	0.165109		19				1813
	F1Q4M7		ppl	ppl	>tr|F1Q4M7|F1Q4M7_DANRE Uncharacterized protein OS=Danio rerio GN=ppl PE=4 SV=1	1	10	10	7.2	207.02	1754	0	48.318	199160000	139100000	58667000	197767000	1.2455		19				880
	Q5MPX4		tfr1a	tfr1a	>tr|Q5MPX4|Q5MPX4_DANRE Transferrin receptor 1a OS=Danio rerio GN=tfr1a PE=2 SV=1	1	9	9	20	84.996	770	0	98.354	133980000	139020000	0	139020000			19				2017
	Q6P3G9		erp44	erp44	>tr|Q6P3G9|Q6P3G9_DANRE Thioredoxin domain containing 4 (Endoplasmic reticulum) OS=Danio rerio GN=erp44 PE=2 SV=1	1	6	6	24	46.986	408	0	14.794	143770000	138530000	68325000	206855000	1.01971		19				2359
	F1QKY8;F1QEH9;E7F797;CON__ENSEMBL:ENSBTAP00000025008		tubb2;zgc:112335;LOC100538320	tubb2	>tr|F1QKY8|F1QKY8_DANRE Uncharacterized protein OS=Danio rerio GN=zgc:112335 PE=3 SV=1;>tr|F1QEH9|F1QEH9_DANRE Uncharacterized protein (Fragment) OS=Danio rerio GN=zgc:112335 PE=3 SV=2;>tr|E7F797|E7F797_DANRE Uncharacterized protein OS=Danio rerio GN=LOC10	4	23	4	55.9	50.506	449	0	103.05	175600000	138460000	141760000	280220000	-0.0339813		19				1201
	B0S642		hibch	hibch	>tr|B0S642|B0S642_DANRE 3-hydroxyisobutyryl-CoA hydrolase, mitochondrial OS=Danio rerio GN=hibch PE=4 SV=1	1	7	1	31.5	42.413	384	0	24.189	359180000	138420000	201420000	339840000	-0.541155		19				280
	A8E7M5		cand2	cand2	>tr|A8E7M5|A8E7M5_DANRE Si:dkey-72g22.1 OS=Danio rerio GN=cand2 PE=2 SV=1	1	14	13	20.7	136.85	1231	0	197.92	373810000	136360000	168960000	305320000	-0.309261		19				204
	Q6NX09;B8A5H6;H1A5Z0		hk1	hk1	>tr|Q6NX09|Q6NX09_DANRE Hexokinase 1 OS=Danio rerio GN=hk1 PE=2 SV=1	3	17	16	22.8	102.76	918	0	67.192	450240000	135880000	272180000	408060000	-1.00223		19				2286
	F1QFQ7;F8W3E0;F1R214		acadsb	acadsb	>tr|F1QFQ7|F1QFQ7_DANRE Uncharacterized protein OS=Danio rerio GN=acadsb PE=3 SV=2	3	6	6	23.7	46.598	422	0	19.438	234540000	134520000	162890000	297410000	-0.276077		19				1099
	F1R0A6	Adenylyl cyclase-associated protein	cap2	cap2	>tr|F1R0A6|F1R0A6_DANRE Adenylyl cyclase-associated protein OS=Danio rerio GN=cap2 PE=3 SV=1	1	12	11	39.3	51.373	468	0	43.826	178370000	133560000	144970000	278530000	-0.118266		19				1449
	Q6P2T5		arpc2	arpc2	>tr|Q6P2T5|Q6P2T5_DANRE Actin related protein 2/3 complex, subunit 2 OS=Danio rerio GN=arpc2 PE=2 SV=1	1	4	4	16.1	34.467	299	0	10.266	96360000	133500000	28796000	162296000	2.2129		19				2352
	F6P2R4		gcat	gcat	>tr|F6P2R4|F6P2R4_DANRE Uncharacterized protein OS=Danio rerio GN=gcat PE=4 SV=1	1	3	3	9.5	46.453	431	0	42.224	154410000	133260000	80929000	214189000	0.719515		19				1693
	F1RCG2;F1QRW5		ptges3b	ptges3b	>tr|F1RCG2|F1RCG2_DANRE Uncharacterized protein (Fragment) OS=Danio rerio GN=ptges3b PE=4 SV=1;>tr|F1QRW5|F1QRW5_DANRE Uncharacterized protein (Fragment) OS=Danio rerio GN=ptges3b PE=4 SV=1	2	6	6	36.3	18.042	157	0	69.23	66843000	132950000	72791000	205741000	0.869052		19				1306
	Q6P2V4;F1QRA0		hgd	hgd	>tr|Q6P2V4|Q6P2V4_DANRE Hgd protein OS=Danio rerio GN=hgd PE=2 SV=1;>tr|F1QRA0|F1QRA0_DANRE Uncharacterized protein OS=Danio rerio GN=hgd PE=4 SV=1	2	11	11	41.1	49.884	443	0	53.043	137310000	132870000	62995000	195865000	1.07671		19				2356
	A4FUP0	Sulfotransferase	sult2st3	sult2st3	>tr|A4FUP0|A4FUP0_DANRE Sulfotransferase family 2, cytosolic sulfotransferase 3 OS=Danio rerio GN=sult2st3 PE=2 SV=1	1	10	10	37.8	33.46	288	0	25.518	273430000	132540000	300130000	432670000	-1.17916		19				103
	Q6AZC1;E7EXQ3		psmc5	psmc5	>tr|Q6AZC1|Q6AZC1_DANRE Proteasome (Prosome, macropain) 26S subunit, ATPase, 5 OS=Danio rerio GN=psmc5 PE=2 SV=1	2	8	8	30.8	45.631	406	0	34.964	362320000	132460000	284250000	416710000	-1.1016		19				2135
	Q5RG12		hsp90aa1.2	hsp90aa1.2	>tr|Q5RG12|Q5RG12_DANRE Heat shock protein 90-alpha 2 OS=Danio rerio GN=hsp90aa1.2 PE=2 SV=1	1	25	3	28.2	84.69	734	0	3.9164	132910000	132460000	0	132460000			19				2025
	B8JK22		acsl1a	acsl1a	>tr|B8JK22|B8JK22_DANRE Uncharacterized protein OS=Danio rerio GN=acsl1a PE=4 SV=1	1	16	12	29.6	77.438	697	0	25.232	218030000	132190000	113420000	245610000	0.220938		19				417
	Q52WY2		cdc42	cdc42	>tr|Q52WY2|Q52WY2_DANRE Ras-like protein Cdc42a OS=Danio rerio GN=cdc42 PE=2 SV=1	1	9	1	56	21.369	191	0	13.876	89856000	131910000	117890000	249800000	0.162113		19				1970
	F1R6I1		LOC402880	LOC402880	>tr|F1R6I1|F1R6I1_DANRE Uncharacterized protein (Fragment) OS=Danio rerio GN=LOC402880 PE=4 SV=1	1	7	7	40.4	20.087	171	0	55.078	606820000	131690000	887410000	1019100000	-2.75246		19				1549
	A5PF59;Q4QRF7	UPF0762 protein C6orf58 homolog	zgc:77778	zgc:77778	>tr|A5PF59|A5PF59_DANRE Uncharacterized protein OS=Danio rerio GN=zgc:77778 PE=4 SV=1;>sp|Q4QRF7|CF058_DANRE UPF0762 protein C6orf58 homolog OS=Danio rerio GN=zgc:77778 PE=2 SV=1	2	7	4	24.5	39.818	364	0	7.9943	262190000	131640000	172430000	304070000	-0.389413		19				123
	F1QCR7;Q502B1;F1Q8F1;A2ATX5;B8A615;F1RDW6;E7F5E2;B3DI58;A9JRG7		nefma	nefma	>tr|F1QCR7|F1QCR7_DANRE Uncharacterized protein OS=Danio rerio GN=nefma PE=3 SV=1;>tr|Q502B1|Q502B1_DANRE Uncharacterized protein OS=Danio rerio GN=nefma PE=2 SV=1	9	11	9	15.2	95.576	849	0	41.415	365520000	130880000	315960000	446840000	-1.2715		19				1045
	E7EXX4		vapa	vapa	>tr|E7EXX4|E7EXX4_DANRE Uncharacterized protein OS=Danio rerio GN=vapa PE=4 SV=1	1	5	5	28.6	11.918	105	0	20.984	202120000	129920000	232160000	362080000	-0.837496		19				487
	Q6AZB7;B0S7I4		fhl2a	fhl2a	>tr|Q6AZB7|Q6AZB7_DANRE Uncharacterized protein OS=Danio rerio GN=fhl2a PE=2 SV=1	2	8	5	35.5	32.505	279	0	57.595	99351000	129840000	50734000	180574000	1.35571		19				2133
	F1QZA4;Q566P0		idh3g	idh3g	>tr|F1QZA4|F1QZA4_DANRE Uncharacterized protein OS=Danio rerio GN=idh3g PE=3 SV=1	2	6	6	26.9	42.772	391	0	18.06	234310000	129430000	98001000	227431000	0.401304		19				1429
	B8JL82;Q7ZUR5		ssr3	ssr3	>tr|B8JL82|B8JL82_DANRE Uncharacterized protein OS=Danio rerio GN=ssr3 PE=4 SV=1;>tr|Q7ZUR5|Q7ZUR5_DANRE Signal sequence receptor, gamma OS=Danio rerio GN=ssr3 PE=2 SV=1	2	1	1	8.5	19.021	164	0	4.1423	62418000	129210000	45353000	174563000	1.51045		19				430
	E9QB37;Q1RLT4		zgc:136861	zgc:136861	>tr|E9QB37|E9QB37_DANRE Uncharacterized protein OS=Danio rerio GN=zgc:136861 PE=4 SV=1;>tr|Q1RLT4|Q1RLT4_DANRE Uncharacterized protein OS=Danio rerio GN=zgc:136861 PE=2 SV=1	2	10	8	59.6	25.078	223	0	77.046	703470000	128980000	831400000	960380000	-2.6884		19				767
	F1R3G8		srm	srm	>tr|F1R3G8|F1R3G8_DANRE Uncharacterized protein OS=Danio rerio GN=srm PE=3 SV=1	1	5	5	19.4	32.84	289	0	15.297	93873000	128660000	46462000	175122000	1.46944		19				1499
	E7F5G8		LOC557979	LOC557979	>tr|E7F5G8|E7F5G8_DANRE Uncharacterized protein OS=Danio rerio GN=LOC557979 PE=4 SV=1	1	6	6	24.6	43.915	394	0	15.368	131970000	128650000	69662000	198312000	0.885008		19				604
	F1QR23		ssr1	ssr1	>tr|F1QR23|F1QR23_DANRE Uncharacterized protein OS=Danio rerio GN=ssr1 PE=4 SV=1	1	3	3	13.3	30.314	271	0	9.9221	174120000	128490000	39468000	167958000	1.7029		19				1289
	F1QLR3;F8W4G8		fxr1	fxr1	>tr|F1QLR3|F1QLR3_DANRE Uncharacterized protein OS=Danio rerio GN=fxr1 PE=4 SV=1;>tr|F8W4G8|F8W4G8_DANRE Uncharacterized protein (Fragment) OS=Danio rerio GN=fxr1 PE=4 SV=1	2	6	5	12.2	69.741	622	0	46.657	121010000	127560000	0	127560000			19				1215
	Q7ZW09		hnrpl	hnrpl	>tr|Q7ZW09|Q7ZW09_DANRE Uncharacterized protein OS=Danio rerio GN=hnrpl PE=2 SV=1	1	8	3	20.5	59.168	536	0	9.8798	166660000	127540000	67449000	194989000	0.919081		19				2690
	X1WFQ4;E7FBQ1		tecra	tecra	>tr|X1WFQ4|X1WFQ4_DANRE Uncharacterized protein OS=Danio rerio GN=tecra PE=4 SV=1;>tr|E7FBQ1|E7FBQ1_DANRE Uncharacterized protein OS=Danio rerio GN=tecra PE=4 SV=1	2	5	5	23.7	26.587	232	0	23.373	341920000	127240000	190640000	317880000	-0.583299		19				693
	CON__P02668				>P02668 SWISS-PROT:P02668 Kappa-casein [Contains: Casoxin C; Casoxin 6; Casoxin A; Casoxin B; Casoplatelin] - Bos taurus (Bovine).	1	2	2	23.1	18.974	169	0	5.106	111330000	126990000	0	126990000			19			+	460
	E7F0L7		CABZ01070007.1	CABZ01070007.1	>tr|E7F0L7|E7F0L7_DANRE Uncharacterized protein OS=Danio rerio GN=CABZ01070007.1 PE=4 SV=1	1	7	6	18.4	60.41	517	0	23.217	336080000	126570000	199050000	325620000	-0.653195		19				537
	Q7ZUI0		rpl5a	rpl5a	>tr|Q7ZUI0|Q7ZUI0_DANRE Ribosomal protein L5a OS=Danio rerio GN=rpl5a PE=2 SV=1	1	8	3	37.7	34.084	297	0	21.733	146910000	126340000	0	126340000			19				2630
	F1R8B4		gcn1l1	gcn1l1	>tr|F1R8B4|F1R8B4_DANRE Uncharacterized protein (Fragment) OS=Danio rerio GN=gcn1l1 PE=4 SV=1	1	12	12	8.2	292.7	2669	0	43.346	177700000	126300000	43607000	169907000	1.53422		19				1576
	Q6ZM62	Actin-related protein 2/3 complex subunit 3	arpc3	arpc3	>tr|Q6ZM62|Q6ZM62_DANRE Actin related protein 2/3 complex, subunit 3 OS=Danio rerio GN=arpc3 PE=2 SV=1	1	4	4	24.7	20.456	178	0	60.656	166920000	126010000	88922000	214932000	0.502926		19				2525
	Q7ZTS2;Q90XR6	Claudin	cldni	cldni	>tr|Q7ZTS2|Q7ZTS2_DANRE Claudin OS=Danio rerio GN=cldni PE=2 SV=1;>tr|Q90XR6|Q90XR6_DANRE Claudin OS=Danio rerio GN=cldni PE=2 SV=1	2	3	3	21.6	20.9	199	0	19.214	68783000	125930000	82323000	208253000	0.613255		19				2608
	F1QQQ5		gsnb	gsnb	>tr|F1QQQ5|F1QQQ5_DANRE Uncharacterized protein OS=Danio rerio GN=gsnb PE=4 SV=1	1	7	7	17.2	80.196	728	0	41.317	182880000	125480000	63498000	188978000	0.982674		19				1282
	Q6NW47		zgc:85975	zgc:85975	>tr|Q6NW47|Q6NW47_DANRE Uncharacterized protein OS=Danio rerio GN=zgc:85975 PE=2 SV=1	1	7	7	24.5	46.004	421	0	23.824	122680000	125410000	46329000	171739000	1.43666		19				2273
	F1QH34;Q7ZVA6;X1WDN7	Eukaryotic initiation factor 4A-III	eif4a3	eif4a3	>tr|F1QH34|F1QH34_DANRE Eukaryotic initiation factor 4A-III OS=Danio rerio GN=eif4a3 PE=3 SV=1;>sp|Q7ZVA6|IF4A3_DANRE Eukaryotic initiation factor 4A-III OS=Danio rerio GN=eif4a3 PE=2 SV=1;>tr|X1WDN7|X1WDN7_DANRE Eukaryotic initiation factor 4A-III OS=Dani	3	10	8	25.4	46.477	406	0	39.878	94929000	125050000	0	125050000			19				1125
	Q7T2A5	Eukaryotic translation initiation factor 3 subunit L	eif3l	eif3l	>sp|Q7T2A5|EIF3L_DANRE Eukaryotic translation initiation factor 3 subunit L OS=Danio rerio GN=eif3l PE=2 SV=1	1	7	7	14.1	67.992	576	0	53.129	168910000	125010000	72644000	197654000	0.783128		19				2565
	E7F9A0				>tr|E7F9A0|E7F9A0_DANRE Uncharacterized protein OS=Danio rerio PE=4 SV=1	1	5	5	10	136.77	1242	0	18.903	241310000	124920000	52581000	177501000	1.24839		19				655
	F1Q4M0;Q58EP0	Serine/threonine-protein phosphatase	ppp5c	ppp5c	>tr|F1Q4M0|F1Q4M0_DANRE Serine/threonine-protein phosphatase OS=Danio rerio GN=ppp5c PE=3 SV=1;>tr|Q58EP0|Q58EP0_DANRE Uncharacterized protein OS=Danio rerio GN=ppp5c PE=2 SV=1	2	7	7	21	55.406	481	0	49.269	142080000	124880000	100340000	225220000	0.315646		19				877
	X1WBT0;E7F8T4		si:dkey-105h12.2	si:dkey-105h12.2	>tr|X1WBT0|X1WBT0_DANRE Uncharacterized protein OS=Danio rerio GN=si:dkey-105h12.2 PE=4 SV=1;>tr|E7F8T4|E7F8T4_DANRE Uncharacterized protein OS=Danio rerio GN=si:dkey-105h12.2 PE=4 SV=1	2	28	3	24.9	160.16	1440	0	36.664	234740000	124730000	109460000	234190000	0.188405		19				2891
	Q6DGL9		rpl38	rpl38	>tr|Q6DGL9|Q6DGL9_DANRE Ribosomal protein L38 OS=Danio rerio GN=rpl38 PE=3 SV=1	1	3	3	35.7	8.2178	70	0	6.1764	80938000	124720000	0	124720000			19				2170
	E7FA67;R4GEG4;R4GDZ8		si:ch73-132f6.5	si:ch73-132f6.5	>tr|E7FA67|E7FA67_DANRE Uncharacterized protein OS=Danio rerio GN=si:ch73-132f6.5 PE=4 SV=1;>tr|R4GEG4|R4GEG4_DANRE Uncharacterized protein OS=Danio rerio GN=si:ch73-132f6.5 PE=4 SV=1	3	12	12	29	75.604	699	0	30.704	194540000	124460000	96664000	221124000	0.364632		19				674
	B0UXL2;A8KB14	Isocitrate dehydrogenase [NADP]	idh1	idh1	>tr|B0UXL2|B0UXL2_DANRE Isocitrate dehydrogenase [NADP] OS=Danio rerio GN=idh1 PE=3 SV=1;>tr|A8KB14|A8KB14_DANRE Isocitrate dehydrogenase [NADP] OS=Danio rerio GN=idh1 PE=2 SV=1	2	4	4	11.4	48.504	429	0	20.269	296420000	124450000	214610000	339060000	-0.786151		19				303
	Q6PHK6	Transcriptional activator protein Pur-beta	purb	purb	>sp|Q6PHK6|PURB_DANRE Transcriptional activator protein Pur-beta OS=Danio rerio GN=purb PE=2 SV=3	1	5	2	32.3	32.606	297	0	33.015	196110000	124400000	59179000	183579000	1.07183		19				2472
	F1QXP5		mthfd1b	mthfd1b	>tr|F1QXP5|F1QXP5_DANRE Uncharacterized protein OS=Danio rerio GN=mthfd1b PE=3 SV=1	1	6	6	11.3	100.52	934	0	17.883	139270000	124200000	30247000	154447000	2.0378		19				1403
	Q6NYJ1;F1QU06;B0UXW1		lasp1	lasp1	>tr|Q6NYJ1|Q6NYJ1_DANRE LIM and SH3 protein 1 OS=Danio rerio GN=lasp1 PE=2 SV=1;>tr|F1QU06|F1QU06_DANRE Uncharacterized protein OS=Danio rerio GN=lasp1 PE=4 SV=1	3	4	4	22.6	26.699	234	0	9.3558	82050000	123970000	35172000	159142000	1.81749		19				2305
	Q8JH29		agt	agt	>tr|Q8JH29|Q8JH29_DANRE Angiotensinogen (Precursor) OS=Danio rerio GN=agt PE=2 SV=1	1	9	9	24	51.058	454	0	19.586	215560000	123740000	122140000	245880000	0.0187762		19				2765
	F1QJK2;Q642H3;E9QC83;F1QVB3;A4FUM1	Septin-8-A	sept8a	sept8a	>tr|F1QJK2|F1QJK2_DANRE Septin-8-A OS=Danio rerio GN=sept8a PE=3 SV=1;>sp|Q642H3|SEP8A_DANRE Septin-8-A OS=Danio rerio GN=sept8a PE=2 SV=2	5	6	5	27.1	49.012	420	0	66.75	160200000	123560000	131740000	255300000	-0.0924817		19				1174
	F1QSF6;F8W3M2;Q6DHE6;X1WCG7	Lysine--tRNA ligase	kars	kars	>tr|F1QSF6|F1QSF6_DANRE Lysine--tRNA ligase OS=Danio rerio GN=kars PE=3 SV=1;>tr|F8W3M2|F8W3M2_DANRE Lysine--tRNA ligase (Fragment) OS=Danio rerio GN=kars PE=3 SV=1;>tr|Q6DHE6|Q6DHE6_DANRE Lysine--tRNA ligase OS=Danio rerio GN=kars PE=2 SV=1	4	7	7	15.9	66.114	577	0	22.464	130100000	123200000	37541000	160741000	1.71446		19				1317
	Q4KME9;A3KQE8;Q08CA5		prps1a;prps1b	prps1a	>tr|Q4KME9|Q4KME9_DANRE Prps1a protein OS=Danio rerio GN=prps1a PE=2 SV=1;>tr|A3KQE8|A3KQE8_DANRE Uncharacterized protein OS=Danio rerio GN=prps1a PE=4 SV=1;>tr|Q08CA5|Q08CA5_DANRE Phosphoribosyl pyrophosphate synthetase 1B OS=Danio rerio GN=prps1b PE=2 SV	3	5	5	22.8	34.879	320	0	11.32	195590000	123140000	150530000	273670000	-0.289752		19				1924
	B1H1M3		prosc	prosc	>tr|B1H1M3|B1H1M3_DANRE Prosc protein OS=Danio rerio GN=prosc PE=2 SV=1	1	6	6	28.3	31.671	283	0	81.766	187600000	122980000	186090000	309070000	-0.597577		19				331
	F1QAU8;F8W4K0		sgca	sgca	>tr|F1QAU8|F1QAU8_DANRE Uncharacterized protein (Fragment) OS=Danio rerio GN=sgca PE=4 SV=1;>tr|F8W4K0|F8W4K0_DANRE Uncharacterized protein OS=Danio rerio GN=sgca PE=4 SV=1	2	6	6	21.8	35.992	316	0	10.567	215670000	122060000	96449000	218509000	0.339752		19				1006
	B0R137;Q6PH37;F1QXK5;F1RD72;B0UXT7	Sulfotransferase;Cytosolic sulfotransferase 1	sult1st1	sult1st1	>tr|B0R137|B0R137_DANRE Cytosolic sulfotransferase 1 OS=Danio rerio GN=sult1st1 PE=4 SV=1;>sp|Q6PH37|ST1S1_DANRE Cytosolic sulfotransferase 1 OS=Danio rerio GN=sult1st1 PE=1 SV=1	5	6	5	26.1	35.052	299	0	14.132	126500000	121990000	95560000	217550000	0.352284		19				262
	E7F6P6		prune	prune	>tr|E7F6P6|E7F6P6_DANRE Uncharacterized protein OS=Danio rerio GN=prune PE=4 SV=1	1	9	9	20.4	49.817	447	0	38.598	165070000	121480000	150710000	272190000	-0.311056		19				616
	F1QA97;E7FB97;E9QF92;Q7T3H1	Dynactin subunit 2	dctn2	dctn2	>tr|F1QA97|F1QA97_DANRE Dynactin subunit 2 OS=Danio rerio GN=dctn2 PE=4 SV=1;>tr|E7FB97|E7FB97_DANRE Dynactin subunit 2 OS=Danio rerio GN=dctn2 PE=4 SV=1;>tr|E9QF92|E9QF92_DANRE Dynactin subunit 2 OS=Danio rerio GN=dctn2 PE=4 SV=1;>sp|Q7T3H1|DCTN2_DANRE Dy	4	6	6	24.4	44.566	405	0	35.912	148810000	120940000	109620000	230560000	0.14178		19				686
	B7ZD39		ppa1b	ppa1b	>tr|B7ZD39|B7ZD39_DANRE Uncharacterized protein OS=Danio rerio GN=ppa1b PE=4 SV=1	1	7	7	44.7	32.667	291	0	119.76	225670000	120870000	93259000	214129000	0.374141		19				367
	F1QUQ0		iars2	iars2	>tr|F1QUQ0|F1QUQ0_DANRE Uncharacterized protein OS=Danio rerio GN=iars2 PE=3 SV=1	1	14	14	21.7	109.91	983	0	112.69	386270000	120320000	238120000	358440000	-0.984812		19				1357
	F1QYW8;F8W244		nap1l4a	nap1l4a	>tr|F1QYW8|F1QYW8_DANRE Uncharacterized protein OS=Danio rerio GN=nap1l4a PE=3 SV=1;>tr|F8W244|F8W244_DANRE Uncharacterized protein OS=Danio rerio GN=nap1l4a PE=3 SV=1	2	9	7	28.1	40.135	349	0	23.102	256720000	120190000	267380000	387570000	-1.15357		19				1422
	Q1L8P1		fkbp9	fkbp9	>tr|Q1L8P1|Q1L8P1_DANRE Uncharacterized protein OS=Danio rerio GN=fkbp9 PE=4 SV=1	1	7	7	14.7	63.265	564	0	13.415	123110000	120130000	34267000	154397000	1.8097		19				1831
	E9QEW9;E7EXU7;E7F4R5		si:dkey-22f5.10	si:dkey-22f5.10	>tr|E9QEW9|E9QEW9_DANRE Uncharacterized protein OS=Danio rerio GN=si:dkey-22f5.10 PE=4 SV=1;>tr|E7EXU7|E7EXU7_DANRE Uncharacterized protein OS=Danio rerio GN=si:dkey-22f5.10 PE=4 SV=1	3	7	7	8.8	131.55	1173	0	17.337	304130000	120060000	86001000	206061000	0.48133		19				484
	Q7SZE5	Protein transport protein Sec23A	sec23a	sec23a	>sp|Q7SZE5|SC23A_DANRE Protein transport protein Sec23A OS=Danio rerio GN=sec23a PE=2 SV=1	1	10	10	24.1	86.08	765	0	28.398	171370000	119960000	65275000	185235000	0.877951		19				2553
	Q7SXN5;F1QB59;F6P2T1;F1QF79	Dynamin-1-like protein	dnm1l	dnm1l	>sp|Q7SXN5|DNM1L_DANRE Dynamin-1-like protein OS=Danio rerio GN=dnm1l PE=2 SV=1	4	15	15	28.5	77.262	691	0	159.87	391870000	119450000	301040000	420490000	-1.33355		19				2538
	Q7T3H5		gpd1c	gpd1c	>tr|Q7T3H5|Q7T3H5_DANRE Glycerol-3-phosphate dehydrogenase 1 (Soluble) OS=Danio rerio GN=gpd1c PE=2 SV=1	1	9	6	36.4	38.179	349	0	45.573	203620000	119040000	83449000	202489000	0.51248		19				2601
	F1REJ0;F1Q545;A5WWB7;F1R530		mybpc1	mybpc1	>tr|F1REJ0|F1REJ0_DANRE Uncharacterized protein OS=Danio rerio GN=mybpc1 PE=4 SV=1;>tr|F1Q545|F1Q545_DANRE Uncharacterized protein OS=Danio rerio GN=mybpc1 PE=4 SV=1;>tr|A5WWB7|A5WWB7_DANRE Uncharacterized protein OS=Danio rerio GN=mybpc1 PE=4 SV=1	4	17	17	21	131.6	1168	0	145.34	805360000	118960000	317230000	436190000	-1.41505		19				891
	B8A5D4		txnl1	txnl1	>tr|B8A5D4|B8A5D4_DANRE Uncharacterized protein OS=Danio rerio GN=txnl1 PE=4 SV=1	1	8	8	45.3	32.031	289	0	50.892	284780000	118760000	150540000	269300000	-0.342098		19				389
	F1QHE5		psmd14	psmd14	>tr|F1QHE5|F1QHE5_DANRE Uncharacterized protein OS=Danio rerio GN=psmd14 PE=4 SV=1	1	4	4	25.8	34.62	310	0	20.01	199830000	118550000	117740000	236290000	0.00989113		19				1131
	F1QS95;E7F137;E9QBW9		prx	prx	>tr|F1QS95|F1QS95_DANRE Uncharacterized protein OS=Danio rerio GN=prx PE=4 SV=1	3	7	7	9	445.33	4197	0	11.539	206010000	118150000	82086000	200236000	0.525412		19				1315
	Q499A0;Q561X2;F1R3P1		tmed9	tmed9	>tr|Q499A0|Q499A0_DANRE Transmembrane emp24 protein transport domain containing 9 OS=Danio rerio GN=tmed9 PE=2 SV=1;>tr|Q561X2|Q561X2_DANRE Tmed9 protein OS=Danio rerio GN=tmed9 PE=2 SV=1	3	5	5	26.6	24.227	207	0	13.146	109470000	117900000	132610000	250510000	-0.169626		19				1915
	E9QJ03;Q7T002;F1Q5N4	Proteasome subunit beta type	psmb7	psmb7	>tr|E9QJ03|E9QJ03_DANRE Uncharacterized protein OS=Danio rerio GN=psmb7 PE=4 SV=1;>tr|Q7T002|Q7T002_DANRE Proteasome subunit beta type OS=Danio rerio GN=psmb7 PE=2 SV=2;>tr|F1Q5N4|F1Q5N4_DANRE Proteasome subunit beta type OS=Danio rerio GN=psmb7 PE=3 SV=1	3	9	9	78.2	22.864	211	0	37.958	123070000	117590000	111300000	228890000	0.0793118		19				869
	E7F568;E9QHZ2;T1ECS5;E7F8J1	Protein cordon-bleu	cobl	cobl	>sp|E7F568|COBL_DANRE Protein cordon-bleu OS=Danio rerio GN=cobl PE=1 SV=2;>tr|E9QHZ2|E9QHZ2_DANRE Protein cordon-bleu OS=Danio rerio GN=cobl PE=4 SV=2;>tr|T1ECS5|T1ECS5_DANRE Protein cordon-bleu OS=Danio rerio GN=cobl PE=4 SV=1;>tr|E7F8J1|E7F8J1_DANRE Pro	4	2	2	2.5	145.73	1343	0	3.8573	190510000	117100000	178860000	295960000	-0.61109		19				602
	F1RB09;A2CEW3		fn1b	fn1b	>tr|F1RB09|F1RB09_DANRE Uncharacterized protein OS=Danio rerio GN=fn1b PE=4 SV=1;>tr|A2CEW3|A2CEW3_DANRE Uncharacterized protein OS=Danio rerio GN=fn1b PE=4 SV=2	2	8	8	7.3	265.66	2408	0	103.04	171320000	117010000	47091000	164101000	1.31311		19				73
	Q5U3P5;A2CEF5;F1QWE9;F1RET3;F1R0L7		clic5a	clic5a	>tr|Q5U3P5|Q5U3P5_DANRE Uncharacterized protein OS=Danio rerio GN=clic5a PE=2 SV=1	5	8	7	50.4	27.536	246	0	23.554	160200000	116850000	153180000	270030000	-0.39057		19				2082
	F1RCG7;F8W2D1		fkbp4	fkbp4	>tr|F1RCG7|F1RCG7_DANRE Uncharacterized protein OS=Danio rerio GN=fkbp4 PE=4 SV=1;>tr|F8W2D1|F8W2D1_DANRE Uncharacterized protein OS=Danio rerio GN=fkbp4 PE=4 SV=1	2	8	8	21.4	50.464	449	0	99.993	128430000	116590000	70710000	187300000	0.721458		19				1643
	Q7ZVK5;E9QJ25		pcbp2	pcbp2	>tr|Q7ZVK5|Q7ZVK5_DANRE Pcbp2 protein OS=Danio rerio GN=pcbp2 PE=2 SV=1	2	3	3	15.7	33.274	318	0	78.402	214260000	116330000	95323000	211653000	0.287327		19				2678
	F1QAX1;F1QU54;F1Q9A7;H9GXV6	Malic enzyme	me1	me1	>tr|F1QAX1|F1QAX1_DANRE Malic enzyme (Fragment) OS=Danio rerio GN=me1 PE=3 SV=1;>tr|F1QU54|F1QU54_DANRE Malic enzyme (Fragment) OS=Danio rerio GN=me1 PE=3 SV=1;>tr|F1Q9A7|F1Q9A7_DANRE Malic enzyme OS=Danio rerio GN=me1 PE=3 SV=1	4	13	10	31.7	65.613	584	0	67.687	366040000	115390000	241050000	356440000	-1.06281		19				1008
	F1QGU0		pgp	pgp	>tr|F1QGU0|F1QGU0_DANRE Uncharacterized protein OS=Danio rerio GN=pgp PE=4 SV=1	1	4	4	25.8	33.285	306	0	76.125	119940000	114480000	73358000	187838000	0.642069		19				1119
	Q7T2B9	Myotrophin	mtpn	mtpn	>sp|Q7T2B9|MTPN_DANRE Myotrophin OS=Danio rerio GN=mtpn PE=3 SV=1	1	5	5	68.6	12.748	118	0	19.273	192800000	114150000	207270000	321420000	-0.86058		19				2567
	A5WWE7;F2Z4R7;F1QZU7;H9GYU2		aldh2l;aldh2.2;LOC100536795	aldh2l	>tr|A5WWE7|A5WWE7_DANRE Uncharacterized protein OS=Danio rerio GN=aldh2l PE=3 SV=1;>tr|F2Z4R7|F2Z4R7_DANRE Uncharacterized protein OS=Danio rerio GN=aldh2.2 PE=3 SV=1;>tr|F1QZU7|F1QZU7_DANRE Uncharacterized protein (Fragment) OS=Danio rerio GN=aldh2.2 PE=3	4	20	5	56.4	56.478	516	0	34.013	98515000	113880000	27857000	141737000	2.0314		19				166
	F1REF6;F1R4W2	Galectin	si:ch211-67f24.5	si:ch211-67f24.5	>tr|F1REF6|F1REF6_DANRE Galectin OS=Danio rerio GN=si:ch211-67f24.5 PE=4 SV=1;>tr|F1R4W2|F1R4W2_DANRE Galectin (Fragment) OS=Danio rerio GN=si:ch211-67f24.5 PE=4 SV=1	2	5	5	20.1	37.172	368	0	11.475	300590000	113860000	171780000	285640000	-0.593301		19				1668
	E7FC32		tubb1	tubb1	>tr|E7FC32|E7FC32_DANRE Uncharacterized protein OS=Danio rerio GN=tubb1 PE=3 SV=1	1	6	2	11.8	52.578	466	0	9.5814	162670000	112760000	38331000	151091000	1.55667		19				696
	Q7SZC2	Exportin-2	cse1l	cse1l	>sp|Q7SZC2|XPO2_DANRE Exportin-2 OS=Danio rerio GN=cse1l PE=2 SV=1	1	13	1	23.3	110.06	971	0	86.622	214840000	112520000	89767000	202287000	0.325924		19				2550
	Q64HD0		shbg	shbg	>tr|Q64HD0|Q64HD0_DANRE Sex hormone binding globulin OS=Danio rerio GN=shbg PE=2 SV=1	1	7	7	19.9	42.071	381	0	15.564	153250000	112420000	154600000	267020000	-0.459642		19				2103
	E7F8A7		entpd5a	entpd5a	>tr|E7F8A7|E7F8A7_DANRE Uncharacterized protein OS=Danio rerio GN=entpd5a PE=3 SV=1	1	7	7	18.9	50.652	450	0	33.032	85923000	112000000	0	112000000			19				638
	Q7ZUW4;Q6P5M5		arf5;DKEY-238C7.11	arf5	>tr|Q7ZUW4|Q7ZUW4_DANRE ADP-ribosylation factor 5 OS=Danio rerio GN=arf5 PE=2 SV=1;>tr|Q6P5M5|Q6P5M5_DANRE Novel protein similar to vertebrate ADP-ribosylation factor 4 (ARF4) (Zgc:77650) OS=Danio rerio GN=DKEY-238C7.11 PE=2 SV=1	2	11	5	75.6	20.342	180	0	17.472	94670000	111860000	35862000	147722000	1.64117		19				2382
	A2AR68		gdi1	gdi1	>tr|A2AR68|A2AR68_DANRE Uncharacterized protein OS=Danio rerio GN=gdi1 PE=4 SV=1	1	15	7	41.4	50.474	447	0	19.279	100760000	111460000	0	111460000			19				27
	Q08CK7	Insulin-like growth factor 2 mRNA-binding protein 1	igf2bp1	igf2bp1	>sp|Q08CK7|IF2B1_DANRE Insulin-like growth factor 2 mRNA-binding protein 1 OS=Danio rerio GN=igf2bp1 PE=1 SV=1	1	4	3	10	65.529	598	0	51.876	84671000	111280000	0	111280000			19				1809
	B0R068;B3DFZ2		atp1a1b	atp1a1b	>tr|B0R068|B0R068_DANRE Uncharacterized protein OS=Danio rerio GN=atp1a1b PE=3 SV=1	2	23	4	29.2	112.74	1025	0	12.187	233450000	111120000	115400000	226520000	-0.0545247		19				257
	F6NRG0		col6a3	col6a3	>tr|F6NRG0|F6NRG0_DANRE Uncharacterized protein OS=Danio rerio GN=col6a3 PE=4 SV=1	1	7	7	11.8	88.825	824	0	17.489	139940000	110930000	19334000	130264000	2.52044		19				1686
	Q6IQI7;F1QDM6		hspe1	hspe1	>tr|Q6IQI7|Q6IQI7_DANRE Heat shock 10 protein 1 (Chaperonin 10) OS=Danio rerio GN=hspe1 PE=3 SV=1;>tr|F1QDM6|F1QDM6_DANRE Uncharacterized protein OS=Danio rerio GN=hspe1 PE=3 SV=1	2	3	3	31	11.02	100	0	82.702	131470000	110700000	103210000	213910000	0.101072		19				2248
	E7F0K3		ptrfa	ptrfa	>tr|E7F0K3|E7F0K3_DANRE Uncharacterized protein OS=Danio rerio GN=ptrfa PE=4 SV=1	1	3	3	6.5	46.724	415	0	5.706	174860000	110580000	149190000	259770000	-0.43206		19				536
	A1L1U9		traf7	traf7	>tr|A1L1U9|A1L1U9_DANRE Uncharacterized protein OS=Danio rerio GN=traf7 PE=2 SV=1	1	1	1	2.3	71.408	639	1	-2	100960000	110340000	0	110340000			19		+		19
	Q6NX98		st13	st13	>tr|Q6NX98|Q6NX98_DANRE Suppression of tumorigenicity 13 (Colon carcinoma) (Hsp70 interacting protein) OS=Danio rerio GN=st13 PE=2 SV=1	1	6	6	14.1	39.861	362	0	32.619	194270000	110260000	224180000	334440000	-1.02375		19				2291
	F1QXQ9		acot13	acot13	>tr|F1QXQ9|F1QXQ9_DANRE Uncharacterized protein OS=Danio rerio GN=acot13 PE=4 SV=1	1	5	1	45.8	15.348	144	0	52.021	169130000	110090000	173930000	284020000	-0.659823		19				1405
	Q6PBP3;F1QQV9;F1QF81;E9QDI2;E9QG85;E9QG78	Redox-regulatory protein FAM213A	fam213a;fam213aa	fam213a	>sp|Q6PBP3|F213A_DANRE Redox-regulatory protein FAM213A OS=Danio rerio GN=fam213a PE=2 SV=2;>tr|F1QQV9|F1QQV9_DANRE Uncharacterized protein (Fragment) OS=Danio rerio GN=fam213aa PE=4 SV=1;>tr|F1QF81|F1QF81_DANRE Uncharacterized protein (Fragment) OS=Danio	6	6	6	42.5	23.043	212	0	29.196	165120000	109740000	268020000	377760000	-1.28825		19				2410
	F1RC33;F1Q577;A8KC22;F1QMR5		hnrnpl2	hnrnpl2	>tr|F1RC33|F1RC33_DANRE Uncharacterized protein OS=Danio rerio GN=hnrnpl2 PE=4 SV=1;>tr|F1Q577|F1Q577_DANRE Uncharacterized protein OS=Danio rerio GN=hnrnpl2 PE=4 SV=1;>tr|A8KC22|A8KC22_DANRE Hnrnpl protein OS=Danio rerio GN=hnrnpl2 PE=2 SV=1	4	9	4	24.1	53.273	481	0	19.24	144740000	109520000	59174000	168694000	0.888159		19				215
	F1QS28		hnrnpa0a	hnrnpa0a	>tr|F1QS28|F1QS28_DANRE Uncharacterized protein OS=Danio rerio GN=hnrnpa0a PE=4 SV=1	1	6	6	23.9	31.994	305	0	48.647	210370000	109440000	89817000	199257000	0.28508		19				1311
	Q7ZUG4;E9QBQ1		rab5ab	rab5ab	>tr|Q7ZUG4|Q7ZUG4_DANRE RAB5A, member RAS oncogene family like OS=Danio rerio GN=rab5ab PE=2 SV=1;>tr|E9QBQ1|E9QBQ1_DANRE Uncharacterized protein OS=Danio rerio GN=rab5ab PE=4 SV=1	2	9	3	59.7	23.499	216	0	36.738	154770000	109410000	281230000	390640000	-1.36201		19				2627
	Q5RGV0;Q5RGV1;F1QEU2;Q6GMG5;F1QU25	Inosine-5-monophosphate dehydrogenase;Inosine-5-monophosphate dehydrogenase 1b;Inosine-5-monophosphate dehydrogenase 1a	impdh1b;impdh1a	impdh1b	>tr|Q5RGV0|Q5RGV0_DANRE Inosine-5-monophosphate dehydrogenase OS=Danio rerio GN=impdh1b PE=3 SV=1;>sp|Q5RGV1|IMDH3_DANRE Inosine-5-monophosphate dehydrogenase 1b OS=Danio rerio GN=impdh1b PE=2 SV=1;>tr|F1QEU2|F1QEU2_DANRE Inosine-5-monophosphate dehydro	5	6	5	19.1	58.409	539	0	13.882	181670000	109080000	207920000	317000000	-0.930642		19				2030
	B7ZD32;Q642J7;B7ZD34	40S ribosomal protein S24	rps24	rps24	>tr|B7ZD32|B7ZD32_DANRE 40S ribosomal protein S24 OS=Danio rerio GN=rps24 PE=3 SV=1;>tr|Q642J7|Q642J7_DANRE 40S ribosomal protein S24 OS=Danio rerio GN=rps24 PE=2 SV=1;>tr|B7ZD34|B7ZD34_DANRE 40S ribosomal protein S24 OS=Danio rerio GN=rps24 PE=3 SV=1	3	4	4	32.8	13.766	119	0	10.639	53624000	108880000	12243000	121123000	3.15271		19				366
	Q6P2U9;F1Q731	COP9 signalosome complex subunit 3	cops3	cops3	>sp|Q6P2U9|CSN3_DANRE COP9 signalosome complex subunit 3 OS=Danio rerio GN=cops3 PE=2 SV=1;>tr|F1Q731|F1Q731_DANRE COP9 signalosome complex subunit 3 OS=Danio rerio GN=cops3 PE=4 SV=1	2	2	2	8.7	47.907	423	0	10.13	120420000	108450000	0	108450000			19				2355
	F1QM42		aco1	aco1	>tr|F1QM42|F1QM42_DANRE Uncharacterized protein (Fragment) OS=Danio rerio GN=aco1 PE=4 SV=1	1	9	9	20.2	99.658	896	0	36.226	156660000	108360000	57904000	166264000	0.904097		19				1227
	I3ITN9;E7F2T8;X1WCT6;E7FA80	10-formyltetrahydrofolate dehydrogenase	aldh1l1	aldh1l1	>tr|I3ITN9|I3ITN9_DANRE Uncharacterized protein OS=Danio rerio GN=aldh1l1 PE=3 SV=1;>tr|E7F2T8|E7F2T8_DANRE Uncharacterized protein OS=Danio rerio GN=aldh1l1 PE=3 SV=1	4	10	10	17.9	100.18	903	0	116	197040000	108320000	86736000	195056000	0.320597		19				570
	F1QKS4		canx	canx	>tr|F1QKS4|F1QKS4_DANRE Uncharacterized protein OS=Danio rerio GN=canx PE=3 SV=1	1	4	4	11.8	67.875	600	0	10.968	171860000	108290000	67014000	175304000	0.692366		19				1198
	F1R434		myg1	myg1	>tr|F1R434|F1R434_DANRE Uncharacterized protein OS=Danio rerio GN=myg1 PE=4 SV=1	1	8	8	29.7	43.26	381	0	21.92	213120000	108020000	89192000	197212000	0.276312		19				1508
	A9JT06;B8A6A1;F8W2H1		eif4e1c	eif4e1c	>tr|A9JT06|A9JT06_DANRE Uncharacterized protein OS=Danio rerio GN=eif4e1c PE=2 SV=1;>tr|B8A6A1|B8A6A1_DANRE Uncharacterized protein OS=Danio rerio GN=eif4e1c PE=3 SV=1	3	6	6	32.4	24.565	213	0	19.347	59975000	108010000	35135000	143145000	1.62018		19				246
	Q7T387		abhd14b	abhd14b	>tr|Q7T387|Q7T387_DANRE Uncharacterized protein OS=Danio rerio GN=abhd14b PE=2 SV=1	1	6	6	51.2	22.85	213	0	33.679	92150000	107970000	116890000	224860000	-0.114521		19				2588
	F1QM90		gc	gc	>tr|F1QM90|F1QM90_DANRE Uncharacterized protein OS=Danio rerio GN=gc PE=4 SV=1	1	8	8	30.8	39.04	347	0	17.972	223870000	107890000	135560000	243450000	-0.32937		19				1231
	F1QLT9;F1QCM2;F1QL29		rars	rars	>tr|F1QLT9|F1QLT9_DANRE Uncharacterized protein OS=Danio rerio GN=rars PE=3 SV=1	3	8	8	15.1	75.755	661	0	21.454	122780000	107580000	40729000	148309000	1.40128		19				1217
	G1K2I4;Q5RGU1;Q5RGU1-2	Chaperone activity of bc1 complex-like, mitochondrial	adck3	adck3	>tr|G1K2I4|G1K2I4_DANRE Chaperone activity of bc1 complex-like, mitochondrial OS=Danio rerio GN=adck3 PE=4 SV=1;>sp|Q5RGU1|ADCK3_DANRE Chaperone activity of bc1 complex-like, mitochondrial OS=Danio rerio GN=adck3 PE=2 SV=1;>sp|Q5RGU1-2|ADCK3_DANRE Isoform	3	12	10	26.5	68.951	619	0	79.715	274640000	106430000	372230000	478660000	-1.80629		19				1732
	F1R264		ephx2	ephx2	>tr|F1R264|F1R264_DANRE Uncharacterized protein OS=Danio rerio GN=ephx2 PE=4 SV=1	1	8	8	22.6	61.903	557	0	21.836	148260000	106420000	64367000	170787000	0.725376		19				1477
	Q7SYD0		cbr1	cbr1	>tr|Q7SYD0|Q7SYD0_DANRE Carbonyl reductase 1 OS=Danio rerio GN=cbr1 PE=2 SV=1	1	11	10	52.9	29.947	276	0	26.307	153960000	105760000	148240000	254000000	-0.487141		19				2546
	X1WET9;E7F5F8;F1QX66;F1RA36	Eukaryotic translation initiation factor 3 subunit B	eif3ba	eif3ba	>tr|X1WET9|X1WET9_DANRE Uncharacterized protein OS=Danio rerio GN=eif3ba PE=4 SV=1;>tr|E7F5F8|E7F5F8_DANRE Eukaryotic translation initiation factor 3 subunit B OS=Danio rerio GN=eif3ba PE=3 SV=1	4	11	11	26.1	79.647	681	0	24.415	166450000	105080000	74031000	179111000	0.505287		19				2898
	E7FCQ0		cnbpb	cnbpb	>tr|E7FCQ0|E7FCQ0_DANRE Uncharacterized protein OS=Danio rerio GN=cnbpb PE=4 SV=2	1	4	2	26.7	17.599	161	0	38.075	51418000	104910000	48323000	153233000	1.11837		19				706
	X1WHZ6;F1QEG3;F1QN60;E9QE30		fdps	fdps	>tr|X1WHZ6|X1WHZ6_DANRE Uncharacterized protein (Fragment) OS=Danio rerio GN=fdps PE=4 SV=1;>tr|F1QEG3|F1QEG3_DANRE Uncharacterized protein OS=Danio rerio GN=fdps PE=3 SV=1;>tr|F1QN60|F1QN60_DANRE Uncharacterized protein (Fragment) OS=Danio rerio GN=fdps P	4	3	3	11.5	40.706	355	0	168.81	169720000	104840000	85511000	190351000	0.294007		19				1072
	F1QWW2;X1WF59;X1WGK5		zgc:174895	zgc:174895	>tr|F1QWW2|F1QWW2_DANRE Uncharacterized protein OS=Danio rerio GN=zgc:174895 PE=4 SV=1;>tr|X1WF59|X1WF59_DANRE Uncharacterized protein OS=Danio rerio GN=zgc:174895 PE=4 SV=1;>tr|X1WGK5|X1WGK5_DANRE Uncharacterized protein (Fragment) OS=Danio rerio GN=zgc:1	3	9	9	55.5	22.174	200	0	130.65	150530000	104660000	208900000	313560000	-0.997102		19				1393
	E9QEQ4;Q9DEG7;Q1RLQ4;F8W571;Q6NZ25;Q7SZN5;Q9DEG6;F8W3U1;F1RA12;F1QMW3;F8W4E9		ctbp1;zgc:136929	ctbp1	>tr|E9QEQ4|E9QEQ4_DANRE Uncharacterized protein OS=Danio rerio GN=ctbp1 PE=3 SV=1;>tr|Q9DEG7|Q9DEG7_DANRE CtBP1 protein OS=Danio rerio GN=ctbp1 PE=2 SV=1;>tr|Q1RLQ4|Q1RLQ4_DANRE Uncharacterized protein OS=Danio rerio GN=zgc:136929 PE=2 SV=1	11	5	5	24.7	31.482	288	0	10.945	100620000	104640000	43577000	148217000	1.2638		19				819
	F1R3P0		pepd	pepd	>tr|F1R3P0|F1R3P0_DANRE Uncharacterized protein OS=Danio rerio GN=pepd PE=3 SV=1	1	6	6	16.5	55.398	496	0	27.485	84837000	104210000	13450000	117660000	2.95382		19				1502
	F1QUS0		calb2b	calb2b	>tr|F1QUS0|F1QUS0_DANRE Uncharacterized protein OS=Danio rerio GN=calb2b PE=4 SV=1	1	12	9	51.3	30.902	269	0	25.759	335320000	103960000	428940000	532900000	-2.04475		19				1361
	Q1MT41;Q1MT40;E7FG45;Q08BS3		rbbp9	rbbp9	>tr|Q1MT41|Q1MT41_DANRE Si:ch211-258l4.7 OS=Danio rerio GN=rbbp9 PE=2 SV=1;>tr|Q1MT40|Q1MT40_DANRE Uncharacterized protein OS=Danio rerio GN=rbbp9 PE=4 SV=1	4	7	7	48.4	20.887	184	0	35.105	192060000	103920000	223350000	327270000	-1.10383		19				1891
	Q7ZUS7	Serine/threonine-protein phosphatase	ppp6c	ppp6c	>tr|Q7ZUS7|Q7ZUS7_DANRE Serine/threonine-protein phosphatase OS=Danio rerio GN=ppp6c PE=2 SV=1	1	8	8	39.3	35.159	305	0	38.234	70719000	103140000	46808000	149948000	1.13978		19				2643
	Q5U373;B8A4Q7		cab39l	cab39l	>tr|Q5U373|Q5U373_DANRE Calcium binding protein 39-like OS=Danio rerio GN=cab39l PE=2 SV=1	2	5	3	18.3	38.806	334	0	17.718	159380000	103040000	43069000	146109000	1.25848		19				2072
	A5PMG2;F1RCH9		si:ch211-199o1.2	si:ch211-199o1.2	>tr|A5PMG2|A5PMG2_DANRE Uncharacterized protein OS=Danio rerio GN=si:ch211-199o1.2 PE=3 SV=1;>tr|F1RCH9|F1RCH9_DANRE Uncharacterized protein (Fragment) OS=Danio rerio GN=si:ch211-199o1.2 PE=3 SV=1	2	12	4	24.6	70.658	639	0	20.568	151570000	102730000	62321000	165051000	0.721067		19				134
	F1RA91		asl	asl	>tr|F1RA91|F1RA91_DANRE Uncharacterized protein OS=Danio rerio GN=asl PE=3 SV=1	1	3	3	10.3	52.107	465	0	22.164	138180000	102630000	133930000	236560000	-0.384027		19				1608
	Q5SPJ1;X1WBV8		serpina1l	serpina1l	>tr|Q5SPJ1|Q5SPJ1_DANRE Uncharacterized protein OS=Danio rerio GN=serpina1l PE=3 SV=1;>tr|X1WBV8|X1WBV8_DANRE Uncharacterized protein (Fragment) OS=Danio rerio GN=serpina1l PE=4 SV=1	2	23	4	49.4	47.819	429	0	37.235	219100000	102170000	249450000	351620000	-1.28778		19				2052
	Q7SZC9		hnrnpr	hnrnpr	>tr|Q7SZC9|Q7SZC9_DANRE Heterogeneous nuclear ribonucleoprotein R OS=Danio rerio GN=hnrnpr PE=2 SV=1	1	10	7	50	23.738	214	0	16.919	172610000	101650000	86084000	187734000	0.239793		19				2552
	E7FDY7	Glucose-6-phosphate 1-dehydrogenase	g6pd	g6pd	>tr|E7FDY7|E7FDY7_DANRE Glucose-6-phosphate 1-dehydrogenase OS=Danio rerio GN=g6pd PE=3 SV=1	1	9	9	24.3	59.695	523	0	20.52	102950000	101580000	58806000	160386000	0.788581		19				729
	Q6P3L6	Estradiol 17-beta-dehydrogenase 12-A	hsd17b12a	hsd17b12a	>sp|Q6P3L6|DH12A_DANRE Estradiol 17-beta-dehydrogenase 12-A OS=Danio rerio GN=hsd17b12a PE=2 SV=1	1	5	3	19.1	35.55	319	0	21.902	81231000	101470000	31738000	133208000	1.67677		19				2369
	F1R4K1		tubb4b	tubb4b	>tr|F1R4K1|F1R4K1_DANRE Uncharacterized protein OS=Danio rerio GN=tubb4b PE=3 SV=1	1	33	0	77.3	49.646	444	0	3.6353	119030000	101390000	98089000	199479000	0.0477521		19				1521
	F1R2U1;Q5U3I0	Sorting and assembly machinery component 50 homolog B	samm50l;samm50b	samm50l	>tr|F1R2U1|F1R2U1_DANRE Sorting and assembly machinery component 50 homolog B OS=Danio rerio GN=samm50l PE=4 SV=1;>sp|Q5U3I0|SAM5B_DANRE Sorting and assembly machinery component 50 homolog B OS=Danio rerio GN=samm50b PE=2 SV=1	2	9	7	22.6	52.218	469	0	51.093	225360000	101360000	291040000	392400000	-1.52173		19				1489
	Q5TZ42		cdc42bpb	cdc42bpb	>tr|Q5TZ42|Q5TZ42_DANRE CDC42 binding protein kinase beta (DMPK-like) OS=Danio rerio GN=cdc42bpb PE=2 SV=1	1	2	2	1.2	193.14	1708	0.0065076	1.9885	402880000	100970000	295460000	396430000	-1.54904		19				2063
	B8A4H6		pgam1b	pgam1b	>tr|B8A4H6|B8A4H6_DANRE Uncharacterized protein OS=Danio rerio GN=pgam1b PE=3 SV=1	1	9	2	33.5	28.845	254	0	6.1733	160540000	100320000	151650000	251970000	-0.596136		19				379
	F1QXP8;H0WEH3		khsrp	khsrp	>tr|F1QXP8|F1QXP8_DANRE Uncharacterized protein OS=Danio rerio GN=khsrp PE=4 SV=1	2	6	4	12.8	68.36	666	0	21.186	121010000	100280000	45114000	145394000	1.15239		19				1404
	Q6NSN2	Amine oxidase [flavin-containing]	mao	mao	>sp|Q6NSN2|AOF_DANRE Amine oxidase [flavin-containing] OS=Danio rerio GN=mao PE=1 SV=1	1	3	3	9.8	58.764	522	0	11.825	112100000	100260000	42509000	142769000	1.23791		19				2263
	E7F2J3;F8W2Q4	Lon protease homolog, mitochondrial	lonp1	lonp1	>tr|E7F2J3|E7F2J3_DANRE Uncharacterized protein OS=Danio rerio GN=lonp1 PE=3 SV=1	2	7	7	12.7	107.79	966	0	19.509	192620000	100230000	103410000	203640000	-0.0450613		19				566
	Q6GQM9;F6NUZ4		eno2	eno2	>tr|Q6GQM9|Q6GQM9_DANRE Eno2 protein OS=Danio rerio GN=eno2 PE=2 SV=1	2	13	8	44.7	46.84	434	0	68.002	207760000	100080000	284270000	384350000	-1.50611		19				2227
	B8JLC8		si:ch73-131e21.5	si:ch73-131e21.5	>tr|B8JLC8|B8JLC8_DANRE Uncharacterized protein OS=Danio rerio GN=si:ch73-131e21.5 PE=3 SV=1	1	15	4	79.6	22.314	201	0	77.888	98629000	99667000	160350000	260017000	-0.686037		19				431
	Q6IQN5;A2BHI1;A8WGD1;F6P696;E7EYX3		rac2	rac2	>tr|Q6IQN5|Q6IQN5_DANRE Ras-related C3 botulinum toxin substrate 2 (Rho family, small GTP binding protein Rac2) OS=Danio rerio GN=rac2 PE=2 SV=1;>tr|A2BHI1|A2BHI1_DANRE Uncharacterized protein OS=Danio rerio GN=rac2 PE=3 SV=1	5	11	4	62.5	21.372	192	0	13.948	62599000	99450000	83454000	182904000	0.25299		19				55
	Q6DGL1;A5WV37		zgc:92871	zgc:92871	>tr|Q6DGL1|Q6DGL1_DANRE Uncharacterized protein OS=Danio rerio GN=zgc:92871 PE=2 SV=1;>tr|A5WV37|A5WV37_DANRE Uncharacterized protein OS=Danio rerio GN=zgc:92871 PE=4 SV=1	2	4	4	37.8	18.634	164	0	91.61	92041000	99195000	47606000	146801000	1.05912		19				2169
	B0R0N8		si:ch211-133n4.9	si:ch211-133n4.9	>tr|B0R0N8|B0R0N8_DANRE Uncharacterized protein OS=Danio rerio GN=si:ch211-133n4.9 PE=4 SV=1	1	6	6	29.1	34.436	299	0	18.749	88072000	99152000	18922000	118074000	2.38958		19				261
	E9QFR8;E9QCQ2		actn2	actn2	>tr|E9QFR8|E9QFR8_DANRE Uncharacterized protein OS=Danio rerio GN=actn2 PE=4 SV=1	2	31	6	28.2	103.21	894	0	14.652	249860000	99062000	143250000	242312000	-0.532131		19				832
	F1RBG8		zgc:153129	zgc:153129	>tr|F1RBG8|F1RBG8_DANRE Uncharacterized protein OS=Danio rerio GN=zgc:153129 PE=4 SV=1	1	4	4	48.5	11.195	101	0	22.643	119870000	99010000	80591000	179601000	0.296956		19				1622
	F1QFG2		papss2a	papss2a	>tr|F1QFG2|F1QFG2_DANRE Uncharacterized protein OS=Danio rerio GN=papss2a PE=3 SV=1	1	9	7	21.6	69.172	612	0	154.84	173110000	98983000	96923000	195906000	0.0303417		19				1091
	Q502P6		ndufs5	ndufs5	>tr|Q502P6|Q502P6_DANRE NADH dehydrogenase (Ubiquinone) Fe-S protein 5 OS=Danio rerio GN=ndufs5 PE=4 SV=1	1	3	3	34	12.395	106	0	92.608	160830000	98539000	167450000	265989000	-0.764964		19				1948
	F1QLH1	Peptidyl-prolyl cis-trans isomerase	ppifb	ppifb	>tr|F1QLH1|F1QLH1_DANRE Peptidyl-prolyl cis-trans isomerase OS=Danio rerio GN=ppifb PE=3 SV=1	1	3	2	22.4	20.834	192	0	3.595	107110000	98472000	75745000	174217000	0.378563		19				1212
	H9GYQ0		LOC402804	LOC402804	>tr|H9GYQ0|H9GYQ0_DANRE Uncharacterized protein (Fragment) OS=Danio rerio GN=LOC402804 PE=4 SV=1	1	6	6	28.3	33.71	300	0	50.333	125230000	98425000	128490000	226915000	-0.384559		19				1763
	CON__Q3KNV1;CON__P08729;CON__Q9NSB2;CON__Q6ISB0;CON__Q61726;CON__O43790;CON__Q6NT21;CON__P78385;CON__Q14533;CON__P78386				>Q3KNV1 TREMBL:Q3KNV1;Q96GE1 Tax_Id=9606 Gene_Symbol=KRT7 keratin 7;>P08729 SWISS-PROT:P08729 Tax_Id=9606 Gene_Symbol=KRT7 Keratin, type II cytoskeletal 7;>Q9NSB2 SWISS-PROT:Q9NSB2 Keratin, type II cuticular Hb4 (Hair keratin, type II Hb4) - Homo sapiens (	10	7	2	12.4	51.385	469	0.00041563	3.3048	76913000	98101000	0	98101000			19			+	462
	Q5U3G0		pgrmc1	pgrmc1	>tr|Q5U3G0|Q5U3G0_DANRE Progesterone receptor membrane component 1 OS=Danio rerio GN=pgrmc1 PE=2 SV=1	1	6	5	24.6	20.282	179	0	27.455	71949000	97952000	90500000	188452000	0.114157		19				2080
	F1Q8D2		nsfl1c	nsfl1c	>tr|F1Q8D2|F1Q8D2_DANRE Uncharacterized protein OS=Danio rerio GN=nsfl1c PE=4 SV=1	1	6	6	22	40.762	372	0	26.898	205730000	97468000	146260000	243728000	-0.585535		19				953
	F1Q6Y7;Q6NXA4;E9QBB9;F8W5B1;F1QU46;F1QDH0;F1R548	Interleukin enhancer-binding factor 3 homolog	ilf3b;ilf3	ilf3b	>tr|F1Q6Y7|F1Q6Y7_DANRE Uncharacterized protein OS=Danio rerio GN=ilf3b PE=4 SV=1;>sp|Q6NXA4|ILF3_DANRE Interleukin enhancer-binding factor 3 homolog OS=Danio rerio GN=ilf3 PE=1 SV=2	7	10	10	15.6	90.432	833	0	19.294	122680000	97463000	32075000	129538000	1.60341		19				923
	F1R4G5;F1Q7C5;Q6PYX2;Q5NJJ5		matn4	matn4	>tr|F1R4G5|F1R4G5_DANRE Uncharacterized protein OS=Danio rerio GN=matn4 PE=4 SV=1;>tr|F1Q7C5|F1Q7C5_DANRE Uncharacterized protein OS=Danio rerio GN=matn4 PE=4 SV=1;>tr|Q6PYX2|Q6PYX2_DANRE Matrilin-4-like protein OS=Danio rerio GN=matn4 PE=2 SV=1;>tr|Q5NJJ5	4	5	5	10.7	72.403	657	0	17.212	250610000	97198000	174360000	271558000	-0.843071		19				935
	Q6PBJ1	Peptidyl-prolyl cis-trans isomerase	fkbp1b	fkbp1b	>tr|Q6PBJ1|Q6PBJ1_DANRE Peptidyl-prolyl cis-trans isomerase OS=Danio rerio GN=fkbp1b PE=4 SV=1	1	2	2	25	11.894	108	0	20.856	153650000	96911000	145740000	242651000	-0.588665		19				2402
	R4GEZ2;R4GDT8		si:ch211-132g1.3	si:ch211-132g1.3	>tr|R4GEZ2|R4GEZ2_DANRE Uncharacterized protein OS=Danio rerio GN=si:ch211-132g1.3 PE=4 SV=1;>tr|R4GDT8|R4GDT8_DANRE Uncharacterized protein OS=Danio rerio GN=si:ch211-132g1.3 PE=4 SV=1	2	8	8	32	29.885	272	0	44.463	165280000	96873000	162800000	259673000	-0.748934		19				2842
	H9GXV0;F1Q6Z9;F1QKH3		ganab	ganab	>tr|H9GXV0|H9GXV0_DANRE Uncharacterized protein OS=Danio rerio GN=ganab PE=4 SV=1	3	8	8	11.2	106.78	941	0	11.502	128530000	96569000	40922000	137491000	1.23868		19				1755
	Q803E5;F1R877		etf1b;etf1a	etf1b	>tr|Q803E5|Q803E5_DANRE Eukaryotic translation termination factor 1 OS=Danio rerio GN=etf1 PE=2 SV=1;>tr|F1R877|F1R877_DANRE Uncharacterized protein (Fragment) OS=Danio rerio GN=zgc:171591 PE=4 SV=1	2	6	6	24	49.612	442	0	20.697	102070000	96383000	53998000	150381000	0.835873		19				2724
	Q6DGD8		rnpep	rnpep	>tr|Q6DGD8|Q6DGD8_DANRE Arginyl aminopeptidase (Aminopeptidase B) OS=Danio rerio GN=rnpep PE=2 SV=1	1	9	4	23.2	71.263	626	0	84.608	207240000	96005000	125430000	221435000	-0.385701		19				2159
	F1R1C0;Q0P4F7;E9QHF9;E9QEB7;E9QDF8	Acyl-CoA synthetase family member 2, mitochondrial	acsf2	acsf2	>tr|F1R1C0|F1R1C0_DANRE Acyl-CoA synthetase family member 2, mitochondrial OS=Danio rerio GN=acsf2 PE=4 SV=1;>sp|Q0P4F7|ACSF2_DANRE Acyl-CoA synthetase family member 2, mitochondrial OS=Danio rerio GN=acsf2 PE=2 SV=1	5	7	7	19	67.573	606	0	29.645	72818000	95704000	0	95704000			19				1468
	F1QF15;Q7SXW6;Q56A35;F1QLV9	Actin-related protein 2-A;Actin-related protein 2-B	actr2a;actr2b	actr2a	>tr|F1QF15|F1QF15_DANRE Actin-related protein 2-A OS=Danio rerio GN=actr2a PE=3 SV=1;>sp|Q7SXW6|ARP2A_DANRE Actin-related protein 2-A OS=Danio rerio GN=actr2a PE=2 SV=1;>sp|Q56A35|ARP2B_DANRE Actin-related protein 2-B OS=Danio rerio GN=actr2b PE=2 SV=1;>tr	4	6	6	20.6	44.693	394	0	15.949	83192000	95650000	34064000	129714000	1.48952		19				1085
	Q568B3		2010-09-01	2010-09-01	>tr|Q568B3|Q568B3_DANRE Septin 10 OS=Danio rerio GN=sept10 PE=2 SV=1	1	8	7	29.8	49.625	429	0	17.593	74211000	95423000	0	95423000			19				1987
	F1R818;Q4VBV9	Omega-amidase NIT2	nit2	nit2	>tr|F1R818|F1R818_DANRE Omega-amidase NIT2 OS=Danio rerio GN=nit2 PE=4 SV=1;>sp|Q4VBV9|NIT2_DANRE Omega-amidase NIT2 OS=Danio rerio GN=nit2 PE=2 SV=1	2	10	10	52.8	31.052	284	0	59.103	165130000	95156000	175600000	270756000	-0.883926		19				1571
	I3ITJ0;Q6DGM0;I3ISX0		rpl35a	rpl35a	>tr|I3ITJ0|I3ITJ0_DANRE Uncharacterized protein OS=Danio rerio GN=rpl35a PE=4 SV=1;>tr|Q6DGM0|Q6DGM0_DANRE Ribosomal protein L35a OS=Danio rerio GN=rpl35a PE=4 SV=1;>tr|I3ISX0|I3ISX0_DANRE Uncharacterized protein (Fragment) OS=Danio rerio GN=rpl35a PE=4 SV	3	3	3	23.9	8.1875	71	0	15.045	74920000	94830000	24013000	118843000	1.98153		19				1781
	F1RAF9;A9LDD9		shmt2	shmt2	>tr|F1RAF9|F1RAF9_DANRE Uncharacterized protein (Fragment) OS=Danio rerio GN=shmt2 PE=3 SV=1;>tr|A9LDD9|A9LDD9_DANRE Mitochondrial serine hydroxymethyltransferase OS=Danio rerio GN=shmt2 PE=2 SV=1	2	5	5	20.2	54.199	491	0	19.822	100670000	94613000	59975000	154588000	0.657677		19				251
	Q7ZVV6		slc25a14	slc25a14	>tr|Q7ZVV6|Q7ZVV6_DANRE Slc25a14 protein OS=Danio rerio GN=slc25a14 PE=2 SV=1	1	6	6	25.2	31.967	286	0	20.183	171580000	93248000	184790000	278038000	-0.986742		19				2686
	Q6NWJ2		spcs3	spcs3	>tr|Q6NWJ2|Q6NWJ2_DANRE Signal peptidase complex subunit 3 homolog (S. cerevisiae) OS=Danio rerio GN=spcs3 PE=2 SV=1	1	6	6	28.9	20.253	180	0	18.547	68139000	93107000	102390000	195497000	-0.137113		19				2281
	E7FAZ5		hp1bp3	hp1bp3	>tr|E7FAZ5|E7FAZ5_DANRE Uncharacterized protein OS=Danio rerio GN=hp1bp3 PE=3 SV=1	1	4	4	9.6	65.168	595	0	6.5501	76510000	93105000	0	93105000			19				683
	F1Q963;A1A5Z3	Elongation factor Ts, mitochondrial	tsfm	tsfm	>tr|F1Q963|F1Q963_DANRE Elongation factor Ts, mitochondrial OS=Danio rerio GN=tsfm PE=3 SV=2;>sp|A1A5Z3|EFTS_DANRE Elongation factor Ts, mitochondrial OS=Danio rerio GN=tsfm PE=2 SV=1	2	4	4	18.2	33.2	303	0	135.02	80190000	92981000	52524000	145505000	0.823959		19				17
	Q7ZV49;E7FAU2;REV__F1QRE0		hprt1	hprt1	>tr|Q7ZV49|Q7ZV49_DANRE Hprt1 protein OS=Danio rerio GN=hprt1 PE=2 SV=1	3	12	11	64.2	24.698	218	0	37.706	202150000	92512000	233120000	325632000	-1.33336		19				2660
	Q6NW90		tubb5	tubb5	>tr|Q6NW90|Q6NW90_DANRE Tubulin, beta 5 OS=Danio rerio GN=tubb5 PE=2 SV=1	1	29	2	69.1	49.672	444	0	4.5575	82072000	92122000	24401000	116523000	1.91661		19				2274
	Q1LYN0		ndufb11	ndufb11	>tr|Q1LYN0|Q1LYN0_DANRE Uncharacterized protein OS=Danio rerio GN=ndufb11 PE=4 SV=1	1	1	1	16.7	16.802	150	0	4.3209	290750000	91953000	407180000	499133000	-2.1467		19				1889
	Q08C84		smyd4	smyd4	>tr|Q08C84|Q08C84_DANRE SET and MYND domain containing 4 OS=Danio rerio GN=smyd4 PE=2 SV=1	1	1	1	2.1	83.676	753	1	-2	178590000	91778000	0	91778000			19		+		1807
	Q6PCR7	Eukaryotic translation initiation factor 3 subunit A	eif3a	eif3a	>sp|Q6PCR7|EIF3A_DANRE Eukaryotic translation initiation factor 3 subunit A OS=Danio rerio GN=eif3a PE=2 SV=1	1	5	5	5.4	151.29	1267	0	34.906	189680000	91487000	40746000	132233000	1.16691		19				2443
	E9QFX0;E9QDI1		apoc1l	apoc1l	>tr|E9QFX0|E9QFX0_DANRE Uncharacterized protein OS=Danio rerio GN=apoc1l PE=4 SV=1;>tr|E9QDI1|E9QDI1_DANRE Uncharacterized protein OS=Danio rerio GN=apoc1l PE=4 SV=1	2	2	2	27.4	9.785	84	0	37.304	124920000	91470000	114530000	206000000	-0.324355		19				800
	E7FCV2;F1R0S4		c5	c5	>tr|E7FCV2|E7FCV2_DANRE Uncharacterized protein OS=Danio rerio GN=c5 PE=4 SV=1;>tr|F1R0S4|F1R0S4_DANRE Uncharacterized protein (Fragment) OS=Danio rerio GN=c5 PE=4 SV=1	2	17	17	16.5	191.01	1702	0	56.765	258210000	91382000	162180000	253562000	-0.827614		19				709
	Q7SXP4;E9QIC5;E9QGF8;F1QXQ1;Q6NYA0	Serine/arginine-rich splicing factor 1A;Serine/arginine-rich splicing factor 1B	srsf1a;srsf1b	srsf1a	>sp|Q7SXP4|SRS1A_DANRE Serine/arginine-rich splicing factor 1A OS=Danio rerio GN=srsf1a PE=2 SV=2;>tr|E9QIC5|E9QIC5_DANRE Serine/arginine-rich-splicing factor 1A OS=Danio rerio GN=srsf1a PE=4 SV=2;>tr|E9QGF8|E9QGF8_DANRE Serine/arginine-rich-splicing facto	5	6	6	31.5	28.383	257	0	8.575	51072000	91049000	12514000	103563000	2.8631		19				2541
	F1QBZ6		gsto2	gsto2	>tr|F1QBZ6|F1QBZ6_DANRE Uncharacterized protein OS=Danio rerio GN=gsto2 PE=4 SV=1	1	7	7	47.1	27.584	240	0	35.086	66873000	91002000	36728000	127730000	1.30902		19				1028
	Q9DGL3		atp1b1a	atp1b1a	>tr|Q9DGL3|Q9DGL3_DANRE Na+/K+ ATPase beta subunit isoform 1 OS=Danio rerio GN=atp1b1a PE=2 SV=1	1	5	5	21.6	35.177	306	0	11.8	187110000	90971000	137230000	228201000	-0.593117		19				2803
	Q1L663;F1R9I1;F1R259;X1WG57;F8W518		ep300a;ep300b	ep300a	>tr|Q1L663|Q1L663_DANRE E1A binding protein p300 a (Fragment) OS=Danio rerio GN=ep300a PE=2 SV=1;>tr|F1R9I1|F1R9I1_DANRE Uncharacterized protein OS=Danio rerio GN=ep300a PE=4 SV=1;>tr|F1R259|F1R259_DANRE Uncharacterized protein OS=Danio rerio GN=ep300b PE=	5	1	1	5.9	21.488	186	0	5.5101	225790000	90912000	0	90912000			19				1476
	B7ZV62		nsfa	nsfa	>tr|B7ZV62|B7ZV62_DANRE N-ethylmaleimide-sensitive factor OS=Danio rerio GN=nsfa PE=2 SV=1	1	15	11	30	82.584	744	0	38.908	289620000	90466000	209120000	299586000	-1.20888		19				370
	U3JAT6;U3JAP6;X1WEC4;F1R3V3		capgb	capgb	>tr|U3JAT6|U3JAT6_DANRE Uncharacterized protein OS=Danio rerio GN=capgb PE=4 SV=1	4	5	5	18.2	43.621	391	0	14.765	87476000	90374000	37025000	127399000	1.28741		19				2890
	F1RC39;Q0P483;B8JMH8	Mitochondrial coenzyme A transporter SLC25A42	slc25a42	slc25a42	>tr|F1RC39|F1RC39_DANRE Mitochondrial coenzyme A transporter SLC25A42 OS=Danio rerio GN=slc25a42 PE=3 SV=1;>sp|Q0P483|S2542_DANRE Mitochondrial coenzyme A transporter SLC25A42 OS=Danio rerio GN=slc25a42 PE=2 SV=1	3	8	8	38.3	35.966	326	0	34.186	211110000	90062000	224790000	314852000	-1.31959		19				1636
	F1QAM8		vim	vim	>tr|F1QAM8|F1QAM8_DANRE Uncharacterized protein OS=Danio rerio GN=vim PE=3 SV=1	1	8	5	21.5	52.537	455	0	16.772	106490000	90005000	61840000	151845000	0.541465		19				1003
	F1R0C3;E7F4F1;F1Q9X9		trap1	trap1	>tr|F1R0C3|F1R0C3_DANRE Uncharacterized protein (Fragment) OS=Danio rerio GN=trap1 PE=3 SV=2;>tr|E7F4F1|E7F4F1_DANRE Uncharacterized protein OS=Danio rerio GN=trap1 PE=3 SV=1;>tr|F1Q9X9|F1Q9X9_DANRE Uncharacterized protein OS=Danio rerio GN=trap1 PE=3 SV=1	3	8	8	15.5	79.32	699	0	16.779	100700000	89854000	32644000	122498000	1.46076		19				591
	F1R5W4		glrx	glrx	>tr|F1R5W4|F1R5W4_DANRE Uncharacterized protein OS=Danio rerio GN=glrx PE=4 SV=1	1	4	2	60	11.379	105	0	169.34	144540000	89618000	144870000	234488000	-0.692898		19				1532
	F1Q884	Glycine N-methyltransferase	gnmt	gnmt	>tr|F1Q884|F1Q884_DANRE Glycine N-methyltransferase OS=Danio rerio GN=gnmt PE=3 SV=1	1	4	4	24.5	33.233	294	0	18.095	79299000	89556000	37589000	127145000	1.25248		19				949
	A9JRG9;E7F6D6		afg3l2	afg3l2	>tr|A9JRG9|A9JRG9_DANRE Si:ch211-12e1.4 protein OS=Danio rerio GN=afg3l2 PE=2 SV=1	2	12	12	21	88.695	800	0	39.375	237850000	89548000	146940000	236488000	-0.714494		19				240
	Q32PL1	Protein phosphatase 1 regulatory subunit 7	ppp1r7	ppp1r7	>sp|Q32PL1|PP1R7_DANRE Protein phosphatase 1 regulatory subunit 7 OS=Danio rerio GN=ppp1r7 PE=2 SV=1	1	4	4	21.2	39.384	345	0	132.79	121280000	89537000	77955000	167492000	0.199842		19				1910
	F1QJC9;F1QSC5;CON__Q862S4		col1a1a	col1a1a	>tr|F1QJC9|F1QJC9_DANRE Uncharacterized protein OS=Danio rerio GN=col1a1a PE=4 SV=1;>tr|F1QSC5|F1QSC5_DANRE Uncharacterized protein OS=Danio rerio GN=col1a1a PE=4 SV=1	3	5	5	5.3	136.92	1447	0	65.532	107450000	89514000	0	89514000			19				1167
	Q6DC49		tuba8l3	tuba8l3	>tr|Q6DC49|Q6DC49_DANRE Tubulin alpha 8-like 3a protein OS=Danio rerio GN=tuba8l3 PE=2 SV=1	1	25	0	63.6	50.066	450	0	4.5212	69986000	89423000	0	89423000			19				2146
	Q7ZU46;F8W5B2		hspa4a	hspa4a	>tr|Q7ZU46|Q7ZU46_DANRE Heat shock protein 4, like OS=Danio rerio GN=hspa4a PE=2 SV=1;>tr|F8W5B2|F8W5B2_DANRE Uncharacterized protein OS=Danio rerio GN=hspa4a PE=3 SV=1	2	8	6	12.5	93.343	833	0	14.369	138160000	89288000	50841000	140129000	0.812474		19				2615
	Q58EG2;B7ZD02	Erlin-1	erlin1	erlin1	>sp|Q58EG2|ERLN1_DANRE Erlin-1 OS=Danio rerio GN=erlin1 PE=2 SV=1;>tr|B7ZD02|B7ZD02_DANRE Erlin-1 OS=Danio rerio GN=erlin1 PE=4 SV=1	2	6	6	18.4	38.319	342	0	56.315	353360000	89081000	286180000	375261000	-1.68373		19				1999
	Q6DGJ8		surf4l	surf4l	>tr|Q6DGJ8|Q6DGJ8_DANRE Surf4l protein OS=Danio rerio GN=surf4l PE=2 SV=1	1	4	2	21.2	30.293	269	0	60.13	130710000	89037000	79274000	168311000	0.167557		19				2166
	Q5U3A7	Dynamin-like 120 kDa protein, mitochondrial;Dynamin-like 120 kDa protein, form S1	opa1	opa1	>sp|Q5U3A7|OPA1_DANRE Dynamin-like 120 kDa protein, mitochondrial OS=Danio rerio GN=opa1 PE=2 SV=1	1	4	4	7.7	111.33	966	0	40.884	101220000	88883000	28468000	117351000	1.64257		19				2076
	F1Q9P7		si:ch1073-221c23.2	si:ch1073-221c23.2	>tr|F1Q9P7|F1Q9P7_DANRE Uncharacterized protein (Fragment) OS=Danio rerio GN=si:ch1073-221c23.2 PE=4 SV=1	1	2	2	58.3	5.3222	48	0	8.8089	702540000	88781000	380660000	469441000	-2.10018		19				985
	Q5TYR6;Q5TYR5;R4GE66		zgc:101840	zgc:101840	>tr|Q5TYR6|Q5TYR6_DANRE Uncharacterized protein OS=Danio rerio GN=zgc:101840 PE=4 SV=1;>tr|Q5TYR5|Q5TYR5_DANRE Uncharacterized protein OS=Danio rerio GN=zgc:101840 PE=4 SV=1	3	4	3	47	21.95	202	0	26.551	78512000	88756000	61402000	150158000	0.531559		19				2058
	Q5BLE8	Putative all-trans-retinol 13,14-reductase	retsat	retsat	>sp|Q5BLE8|RETST_DANRE Putative all-trans-retinol 13,14-reductase OS=Danio rerio GN=retsat PE=2 SV=1	1	10	8	23.2	67.936	607	0	47.777	213610000	88656000	127670000	216326000	-0.526129		19				2009
	Q1LX53;K7DYE9		bcl2l13	bcl2l13	>tr|Q1LX53|Q1LX53_DANRE Bcl2l13 protein OS=Danio rerio GN=bcl2l13 PE=2 SV=1;>tr|K7DYE9|K7DYE9_DANRE Uncharacterized protein OS=Danio rerio GN=bcl2l13 PE=4 SV=1	2	6	6	21.2	51.644	485	0	37.293	117570000	88570000	40546000	129116000	1.12726		19				1872
	Q6DG42;E7F3I9;F1R0E2;F1Q7T1		pak2a;pak1	pak2a	>tr|Q6DG42|Q6DG42_DANRE Pak2a protein OS=Danio rerio GN=pak2a PE=2 SV=1;>tr|E7F3I9|E7F3I9_DANRE Uncharacterized protein OS=Danio rerio GN=pak1 PE=4 SV=1	4	6	2	17.4	57.307	517	0	46.653	77339000	88403000	15112000	103515000	2.5484		19				2154
	Q1L8N2		rad23ab	rad23ab	>tr|Q1L8N2|Q1L8N2_DANRE Uncharacterized protein OS=Danio rerio GN=rad23ab PE=4 SV=1	1	7	6	33.7	43.895	404	0	24.057	337710000	88339000	291940000	380279000	-1.72455		19				1830
	F8W4Z6	NADPH--cytochrome P450 reductase	zgc:63480	zgc:63480	>tr|F8W4Z6|F8W4Z6_DANRE NADPH--cytochrome P450 reductase OS=Danio rerio GN=zgc:63480 PE=3 SV=1	1	8	7	20.1	76.39	671	0	32.221	148060000	88055000	63041000	151096000	0.482115		19				1721
	F1QRX4;F8W278;F8W5X7;F8W5F8		bin1b	bin1b	>tr|F1QRX4|F1QRX4_DANRE Uncharacterized protein OS=Danio rerio GN=bin1 PE=4 SV=1	4	7	7	25.5	40.969	364	0	22.691	123600000	87776000	89954000	177730000	-0.0353609		19				1308
	F1QGC3		pdlim5b	pdlim5b	>tr|F1QGC3|F1QGC3_DANRE Uncharacterized protein OS=Danio rerio GN=pdlim5b PE=4 SV=1	1	5	2	40.1	21.781	197	0	13.426	118490000	87625000	122930000	210555000	-0.488423		19				1107
	Q6DHK1	NAD(P)H-hydrate epimerase	apoa1bp	apoa1bp	>sp|Q6DHK1|NNRE_DANRE NAD(P)H-hydrate epimerase OS=Danio rerio GN=apoa1bp PE=2 SV=1	1	8	8	33.6	30.881	283	0	35.787	140510000	87447000	138620000	226067000	-0.664655		19				2195
	F1Q8K1;X1WFL7;X1WBT9		hspa12a	hspa12a	>tr|F1Q8K1|F1Q8K1_DANRE Uncharacterized protein (Fragment) OS=Danio rerio GN=hspa12a PE=4 SV=1;>tr|X1WFL7|X1WFL7_DANRE Uncharacterized protein (Fragment) OS=Danio rerio GN=hspa12a PE=4 SV=1	3	9	8	18.7	73.581	658	0	22.713	161560000	87277000	91933000	179210000	-0.0749813		19				961
	Q6P124;F1QJB8;F1QFP9;F1QGX3;F1QX72;F1QSJ7;A1L1U3;E9QCK9		g3bp1	g3bp1	>tr|Q6P124|Q6P124_DANRE GTPase activating protein (SH3 domain) binding protein 1 OS=Danio rerio GN=g3bp1 PE=2 SV=1;>tr|F1QJB8|F1QJB8_DANRE Uncharacterized protein (Fragment) OS=Danio rerio GN=g3bp1 PE=4 SV=1	8	4	3	13.4	53.169	477	0	8.6038	86399000	87051000	21241000	108292000	2.03501		19				2345
	Q4G5T7	Reticulon	rtn2b	rtn2b	>tr|Q4G5T7|Q4G5T7_DANRE Reticulon OS=Danio rerio GN=rtn2b PE=2 SV=1	1	4	4	26	22.993	208	0	9.6053	83950000	86996000	141040000	228036000	-0.697083		19				1918
	B8JKP3;F8W621;Q504A5;F8W334	Probable thiopurine S-methyltransferase	tpmt.1;tpmt.2;tpmt	tpmt.1	>tr|B8JKP3|B8JKP3_DANRE Uncharacterized protein OS=Danio rerio GN=si:ch73-345a19.2 PE=3 SV=1;>tr|F8W621|F8W621_DANRE Uncharacterized protein OS=Danio rerio GN=zgc:101684 PE=3 SV=1;>sp|Q504A5|TPMT_DANRE Probable thiopurine S-methyltransferase OS=Danio rerio	4	9	9	52.4	26.247	231	0	26.837	93639000	86981000	94865000	181846000	-0.125176		19				423
	F1QWR0		nipsnap3a	nipsnap3a	>tr|F1QWR0|F1QWR0_DANRE Uncharacterized protein OS=Danio rerio GN=nipsnap3 PE=4 SV=1	1	7	7	40.1	30.837	272	0	56.787	144180000	86850000	159430000	246280000	-0.876325		19				1391
	E7F8P1		si:ch211-235m3.11	si:ch211-235m3.11	>tr|E7F8P1|E7F8P1_DANRE Uncharacterized protein OS=Danio rerio GN=si:ch211-235m3.11 PE=4 SV=1	1	1	1	4.8	30.602	269	0.002284	2.4383	65513000	86102000	0	86102000			19				646
	Q642M9	Trans-1,2-dihydrobenzene-1,2-diol dehydrogenase	dhdh	dhdh	>sp|Q642M9|DHDH_DANRE Trans-1,2-dihydrobenzene-1,2-diol dehydrogenase OS=Danio rerio GN=dhdh PE=2 SV=2	1	5	5	22.8	36.566	334	0	42.191	237260000	85894000	183800000	269694000	-1.09751		19				2102
	Q6DEM2		crk	crk	>tr|Q6DEM2|Q6DEM2_DANRE Uncharacterized protein OS=Danio rerio GN=crk PE=2 SV=1	1	7	7	33.4	34.263	311	0	23.351	156080000	85849000	58929000	144778000	0.542824		19				2151
	F1RDG4		si:dkey-222f2.1	si:dkey-222f2.1	>tr|F1RDG4|F1RDG4_DANRE Uncharacterized protein OS=Danio rerio GN=si:dkey-222f2.1 PE=3 SV=1	1	3	1	7.1	49.99	438	1	-2	92469000	85788000	0	85788000			19		+		1656
	Q5PNP4		nt5e	nt5e	>tr|Q5PNP4|Q5PNP4_DANRE Uncharacterized protein OS=Danio rerio GN=nt5e PE=3 SV=2	1	13	13	33.8	62.967	571	0	58.77	446670000	85597000	359010000	444607000	-2.06839		19				2018
	F1QUP1		rpz	rpz	>tr|F1QUP1|F1QUP1_DANRE Uncharacterized protein OS=Danio rerio GN=rpz PE=4 SV=1	1	5	5	29.1	26.604	227	0	18.033	69715000	85594000	50486000	136080000	0.761626		19				1356
	H9GYB8		pin1	pin1	>tr|H9GYB8|H9GYB8_DANRE Uncharacterized protein (Fragment) OS=Danio rerio GN=pin1 PE=4 SV=1	1	6	6	82.2	11.952	107	0	62.504	118390000	85465000	110810000	196275000	-0.374682		19				1760
	E7FC21;A2ATX6		nt5c2a	nt5c2a	>tr|E7FC21|E7FC21_DANRE Uncharacterized protein OS=Danio rerio GN=nt5c2a PE=3 SV=1;>tr|A2ATX6|A2ATX6_DANRE Uncharacterized protein OS=Danio rerio GN=nt5c2a PE=3 SV=1	2	5	1	17.4	46.438	403	0	13.128	99372000	84981000	39735000	124716000	1.09673		19				30
	F1Q890;E9QGF2		plg	plg	>tr|F1Q890|F1Q890_DANRE Uncharacterized protein OS=Danio rerio GN=plg PE=3 SV=1	2	9	9	13	91.633	818	0	37.089	214820000	84807000	115370000	200177000	-0.444013		19				950
	F1QG62;B0V2T0;B0JZP3		si:ch73-52e5.1	si:ch73-52e5.1	>tr|F1QG62|F1QG62_DANRE Uncharacterized protein (Fragment) OS=Danio rerio GN=si:ch73-52e5.1 PE=4 SV=1;>tr|B0V2T0|B0V2T0_DANRE Uncharacterized protein OS=Danio rerio GN=si:ch73-52e5.1 PE=4 SV=1	3	9	9	58.8	23.452	204	0	56.078	90103000	84438000	148550000	232988000	-0.814984		19				327
	F1QQI6		tomm70a	tomm70a	>tr|F1QQI6|F1QQI6_DANRE Uncharacterized protein OS=Danio rerio GN=tomm70a PE=4 SV=1	1	6	6	12.4	65.24	579	0	34.159	145960000	84349000	84300000	168649000	0.000838334		19				1280
	Q6P3I8		gcdh	gcdh	>tr|Q6P3I8|Q6P3I8_DANRE Glutaryl-Coenzyme A dehydrogenase OS=Danio rerio GN=gcdh PE=2 SV=1	1	3	2	8.6	48.885	441	0	6.9252	112330000	83620000	80092000	163712000	0.0621899		19				2361
	E7FCV6				>tr|E7FCV6|E7FCV6_DANRE Uncharacterized protein OS=Danio rerio PE=3 SV=1	1	8	4	11.3	98.873	876	0	45.405	164060000	83608000	68361000	151969000	0.290467		19				710
	A4IGC8;E7EZW8		aldh18a1	aldh18a1	>tr|A4IGC8|A4IGC8_DANRE Aldh18a1 protein OS=Danio rerio GN=aldh18a1 PE=2 SV=1;>tr|E7EZW8|E7EZW8_DANRE Uncharacterized protein OS=Danio rerio GN=aldh18a1 PE=4 SV=1	2	2	2	6.9	85.376	782	0	3.865	1564300000	83428000	0	83428000			19				108
	A6NA21;A3KP36		ptrfb	ptrfb	>tr|A6NA21|A6NA21_DANRE Polymerase I and transcript release factor OS=Danio rerio GN=ptrfb PE=2 SV=1;>tr|A3KP36|A3KP36_DANRE Ptrf protein OS=Danio rerio GN=ptrfb PE=2 SV=1	2	6	6	14.3	51.774	454	0	21.152	159150000	83422000	125880000	209302000	-0.593549		19				174
	A2BIC6		lap3	lap3	>tr|A2BIC6|A2BIC6_DANRE Uncharacterized protein OS=Danio rerio GN=lap3 PE=3 SV=1	1	7	7	17.6	55.368	517	0	13.78	141950000	83370000	160650000	244020000	-0.946321		19				59
	Q7T399		rhoae	rhoae	>tr|Q7T399|Q7T399_DANRE Ras homolog gene family, member Ae OS=Danio rerio GN=rhoae PE=2 SV=1	1	11	1	55.4	21.977	193	0	9.8615	69562000	83303000	110810000	194113000	-0.411648		19				2589
	I3ISS5;F1QUS9	Ubiquitin carboxyl-terminal hydrolase	usp7	usp7	>tr|I3ISS5|I3ISS5_DANRE Ubiquitin carboxyl-terminal hydrolase OS=Danio rerio GN=usp7 PE=3 SV=1;>tr|F1QUS9|F1QUS9_DANRE Ubiquitin carboxyl-terminal hydrolase OS=Danio rerio GN=usp7 PE=3 SV=1	2	3	3	4.3	128.66	1103	0	6.1682	147560000	83227000	24158000	107385000	1.78455		19				1363
	Q5RZ65	Anterior gradient protein 2 homolog	agr2	agr2	>sp|Q5RZ65|AGR2_DANRE Anterior gradient protein 2 homolog OS=Danio rerio GN=agr2 PE=2 SV=1	1	5	5	35.1	19.677	171	0	15.465	85017000	83131000	26788000	109919000	1.6338		19				2048
	A2CEM4;A2CEM3;A2CEM2		atl3	atl3	>tr|A2CEM4|A2CEM4_DANRE Uncharacterized protein OS=Danio rerio GN=atl3 PE=4 SV=1	3	6	6	16	58.082	513	0	20.316	87025000	83025000	42366000	125391000	0.970639		19				72
	F1Q7J1		zgc:110800	zgc:110800	>tr|F1Q7J1|F1Q7J1_DANRE Uncharacterized protein (Fragment) OS=Danio rerio GN=zgc:110800 PE=4 SV=1	1	11	11	40.3	48.174	467	0	31.485	383520000	83002000	311570000	394572000	-1.90834		19				942
	E7F6Q8		LOC101882266	LOC101882266	>tr|E7F6Q8|E7F6Q8_DANRE Uncharacterized protein OS=Danio rerio GN=LOC101882266 PE=4 SV=1	1	3	3	28.8	15.215	132	0	6.6101	26920000	82993000	0	82993000			19				617
	Q9MIY8	Cytochrome c oxidase subunit 1	mt-co1	mt-co1	>sp|Q9MIY8|COX1_DANRE Cytochrome c oxidase subunit 1 OS=Danio rerio GN=mt-co1 PE=2 SV=1	1	2	2	8.5	56.805	516	0	6.3755	165820000	82769000	73215000	155984000	0.176951		19				2822
	A2BIM7;F1RD17		tars	tars	>tr|A2BIM7|A2BIM7_DANRE Uncharacterized protein OS=Danio rerio GN=tars PE=3 SV=1;>tr|F1RD17|F1RD17_DANRE Uncharacterized protein OS=Danio rerio GN=tars PE=3 SV=1	2	7	7	12.3	82.845	718	0	17.442	92113000	82687000	24342000	107029000	1.76421		19				63
	F1R8B5;E9QGG9;E7F131		tfr1b	tfr1b	>tr|F1R8B5|F1R8B5_DANRE Uncharacterized protein OS=Danio rerio GN=tfr1b PE=4 SV=1;>tr|E9QGG9|E9QGG9_DANRE Uncharacterized protein OS=Danio rerio GN=tfr1b PE=4 SV=1;>tr|E7F131|E7F131_DANRE Uncharacterized protein OS=Danio rerio GN=tfr1b PE=4 SV=1	3	7	7	15.3	85.375	771	0	31.356	70647000	82360000	0	82360000			19				544
	Q6TNS5;E9QG86;E9QF73;E9QCD6		MLC3SM;zgc:153867	MLC3SM	>tr|Q6TNS5|Q6TNS5_DANRE Myosin light chain alkali, smooth-muscle isoform OS=Danio rerio GN=MLC3SM PE=2 SV=1;>tr|E9QG86|E9QG86_DANRE Uncharacterized protein OS=Danio rerio GN=zgc:153867 PE=4 SV=1;>tr|E9QF73|E9QF73_DANRE Uncharacterized protein OS=Danio reri	4	6	2	45	16.937	151	0	47.422	61575000	81384000	14872000	96256000	2.45215		19				827
	B0S751;Q7ZUC7	Prostaglandin E synthase 2	ptgesl;ptges2	ptgesl	>tr|B0S751|B0S751_DANRE Prostaglandin E synthase 2 OS=Danio rerio GN=ptgesl PE=4 SV=1;>sp|Q7ZUC7|PGES2_DANRE Prostaglandin E synthase 2 OS=Danio rerio GN=ptges2 PE=2 SV=1	2	6	6	24.3	42.907	378	0	44.678	160260000	81208000	155690000	236898000	-0.938983		19				287
	E9QFN0;X1WC14		si:dkeyp-50d11.2	si:dkeyp-50d11.2	>tr|E9QFN0|E9QFN0_DANRE Uncharacterized protein OS=Danio rerio GN=si:dkeyp-50d11.2 PE=4 SV=1;>tr|X1WC14|X1WC14_DANRE Uncharacterized protein (Fragment) OS=Danio rerio GN=si:dkeyp-50d11.2 PE=4 SV=1	2	13	11	28.4	80.396	704	0	72.744	329980000	81079000	256820000	337899000	-1.66336		19				830
	E7F8W2		si:zfos-489f5.2	si:zfos-489f5.2	>tr|E7F8W2|E7F8W2_DANRE Uncharacterized protein OS=Danio rerio GN=si:zfos-489f5.2 PE=4 SV=1	1	5	5	7.3	135.76	1230	0	14.314	255320000	80365000	97167000	177532000	-0.273899		19				650
	A0JMF4		sept7b	sept7b	>tr|A0JMF4|A0JMF4_DANRE Septin 7b OS=Danio rerio GN=sept7b PE=2 SV=1	1	5	2	15.2	49.764	429	0	76.347	82645000	80226000	46915000	127141000	0.774021		19				5
	P83571	RuvB-like 2	ruvbl2	ruvbl2	>sp|P83571|RUVB2_DANRE RuvB-like 2 OS=Danio rerio GN=ruvbl2 PE=1 SV=1	1	4	4	11.7	51.25	463	0	61.815	78598000	80159000	32035000	112194000	1.32322		19				1797
	Q9I9E9;Q7ZWD3		eif2s1b	eif2s1b	>tr|Q9I9E9|Q9I9E9_DANRE Eukaryotic translation initiation factor 2, subunit 1 alpha OS=Danio rerio GN=eif2s1b PE=2 SV=1	2	8	8	34.9	36.139	315	0	15.059	99241000	79972000	12852000	92824000	2.6375		19				2812
	Q1LUQ5;Q1LUQ6;F1R1U9;F1QVU8;F1QBP4;F1QJG3;F1QPH1		si:dkey-21e2.16	si:dkey-21e2.16	>tr|Q1LUQ5|Q1LUQ5_DANRE Uncharacterized protein OS=Danio rerio GN=si:dkey-21e2.16 PE=3 SV=1;>tr|Q1LUQ6|Q1LUQ6_DANRE Uncharacterized protein OS=Danio rerio GN=si:dkey-21e2.16 PE=3 SV=1	7	4	4	23.1	27.764	251	0	11.166	38119000	79884000	0	79884000			19				1842
	F1QZ45;X1WHT2;X1WFD2;X1WC51		ap2a1	ap2a1	>tr|F1QZ45|F1QZ45_DANRE Uncharacterized protein (Fragment) OS=Danio rerio GN=ap2a1 PE=4 SV=1	4	7	1	15.2	104.44	938	0	21.956	101590000	79807000	34512000	114319000	1.20942		19				1426
	F8W2V6		idh3b	idh3b	>tr|F8W2V6|F8W2V6_DANRE Uncharacterized protein OS=Danio rerio GN=idh3b PE=3 SV=1	1	5	5	19.1	41.987	383	0	15.87	157530000	79794000	123800000	203594000	-0.633659		19				1705
	Q6NYS4;E9QEY5		pebp1	pebp1	>tr|Q6NYS4|Q6NYS4_DANRE Phosphatidylethanolamine binding protein OS=Danio rerio GN=pebp1 PE=2 SV=1;>tr|E9QEY5|E9QEY5_DANRE Uncharacterized protein OS=Danio rerio GN=pebp1 PE=4 SV=1	2	6	6	44.4	20.861	187	0	78.216	109440000	79648000	200390000	280038000	-1.3311		19				2313
	G1K2X0		ttnb	ttnb	>tr|G1K2X0|G1K2X0_DANRE Uncharacterized protein (Fragment) OS=Danio rerio GN=ttnb PE=4 SV=1	1	494	3	34.5	2458.5	22190	0	36.94	147720000	79644000	64137000	143781000	0.312409		19				1738
	F1QNG4;Q6AZA4;Q503B6;F8W5K1		hrasa;kras;hrasb	hrasa	>tr|F1QNG4|F1QNG4_DANRE Uncharacterized protein OS=Danio rerio GN=hrasa PE=4 SV=1;>tr|Q6AZA4|Q6AZA4_DANRE K-ras OS=Danio rerio GN=kras PE=2 SV=1;>tr|Q503B6|Q503B6_DANRE -Ha-ras Harvey rat sarcoma viral oncogene homolog, like OS=Danio rerio GN=hrasb PE=2 SV	4	7	2	56.6	21.443	189	0	44.855	70302000	79151000	89312000	168463000	-0.174246		19				1251
	Q6DC04;I3ITN7;I3ISR8	Histone-arginine methyltransferase CARM1	carm1	carm1	>sp|Q6DC04|CARM1_DANRE Histone-arginine methyltransferase CARM1 OS=Danio rerio GN=carm1 PE=2 SV=1	3	4	4	10	64.895	588	0	10.772	134860000	78908000	73984000	152892000	0.0929583		19				2143
	Q9PTP1	Proliferating cell nuclear antigen	pcna	pcna	>sp|Q9PTP1|PCNA_DANRE Proliferating cell nuclear antigen OS=Danio rerio GN=pcna PE=1 SV=2	1	4	4	24.6	28.61	260	0	60.968	46254000	78620000	13428000	92048000	2.54965		19				2827
	Q7ZZA3	Peptidyl-prolyl cis-trans isomerase	fkbp11	fkbp11	>tr|Q7ZZA3|Q7ZZA3_DANRE Peptidyl-prolyl cis-trans isomerase OS=Danio rerio GN=fkbp11 PE=2 SV=1	1	2	2	18.8	20.964	192	0	8.1992	24140000	78445000	0	78445000			19				2707
	Q8JFT7;F8W2Z0	Importin subunit alpha	kpna3	kpna3	>tr|Q8JFT7|Q8JFT7_DANRE Importin subunit alpha OS=Danio rerio GN=kpna3 PE=3 SV=2	2	5	4	19.8	57.647	520	0	9.7636	83292000	78372000	43160000	121532000	0.860643		19				2758
	Q6PBS8		chchd2	chchd2	>tr|Q6PBS8|Q6PBS8_DANRE Chchd2l protein OS=Danio rerio GN=chchd2 PE=2 SV=1	1	3	3	27.4	17.713	168	0	14.344	70500000	78288000	112460000	190748000	-0.522549		19				2413
	F8W4R4;F1R4L5		pof1b	pof1b	>tr|F8W4R4|F8W4R4_DANRE Uncharacterized protein (Fragment) OS=Danio rerio GN=pof1b PE=4 SV=1;>tr|F1R4L5|F1R4L5_DANRE Uncharacterized protein OS=Danio rerio GN=pof1b PE=4 SV=1	2	4	4	11.3	63.749	556	0	9.3115	61893000	77731000	0	77731000			19				1522
	Q6DGM9		ndufa7	ndufa7	>tr|Q6DGM9|Q6DGM9_DANRE Uncharacterized protein OS=Danio rerio GN=ndufa7 PE=4 SV=1	1	6	6	51	11.587	104	0	17.849	283620000	77409000	408160000	485569000	-2.39856		19				2172
	Q6P001;E7F2Z3		dhrs13l1;CU638740.1	dhrs13l1	>tr|Q6P001|Q6P001_DANRE Uncharacterized protein OS=Danio rerio GN=dhrs13l1 PE=2 SV=1;>tr|E7F2Z3|E7F2Z3_DANRE Uncharacterized protein OS=Danio rerio GN=CU638740.1 PE=4 SV=1	2	5	5	29.2	34.742	318	0	57.638	102990000	77263000	58196000	135459000	0.408858		19				2326
	F1QGW6;E9QBU9;F1RBM8		eif2s3	eif2s3	>tr|F1QGW6|F1QGW6_DANRE Uncharacterized protein OS=Danio rerio GN=eif2s3 PE=4 SV=1	3	7	7	26.1	51.221	472	0	20.869	82257000	77152000	40487000	117639000	0.930245		19				1120
	F1Q4Q4		lmf2b	lmf2b	>tr|F1Q4Q4|F1Q4Q4_DANRE Uncharacterized protein OS=Danio rerio GN=lmf2b PE=4 SV=1	1	3	3	6.7	80.351	713	0	9.7022	112750000	76790000	46395000	123185000	0.726949		19				884
	E9QBZ6;Q803J6		sdcbp2	sdcbp2	>tr|E9QBZ6|E9QBZ6_DANRE Uncharacterized protein OS=Danio rerio GN=sdcbp2 PE=4 SV=1;>tr|Q803J6|Q803J6_DANRE Sdcbp protein OS=Danio rerio GN=sdcbp2 PE=2 SV=1	2	3	3	18.4	28.823	267	0	6.6494	54430000	76747000	0	76747000			19				777
	E9QDX8;Q6PH75		ctsba	ctsba	>tr|E9QDX8|E9QDX8_DANRE Uncharacterized protein OS=Danio rerio GN=ctsba PE=3 SV=1;>tr|Q6PH75|Q6PH75_DANRE Cathepsin B OS=Danio rerio GN=ctsba PE=2 SV=1	2	3	3	19.1	31.048	283	0	61.742	73663000	76723000	46691000	123414000	0.716515		19				804
	F1Q9U6	Adenylosuccinate synthetase	adssl	adssl	>tr|F1Q9U6|F1Q9U6_DANRE Adenylosuccinate synthetase OS=Danio rerio GN=adssl PE=3 SV=1	1	7	6	22.2	51.19	468	0	17.259	56658000	76585000	0	76585000			19				989
	Q6NZV4;F8W3V9;F8W5N8		csrp1a	csrp1a	>tr|Q6NZV4|Q6NZV4_DANRE Cysteine and glycine-rich protein 1 OS=Danio rerio GN=csrp1a PE=2 SV=1;>tr|F8W3V9|F8W3V9_DANRE Uncharacterized protein OS=Danio rerio GN=csrp1a PE=4 SV=1	3	6	6	42.2	20.51	192	0	27.372	42987000	76389000	51333000	127722000	0.573478		19				2323
	A8WHV7		si:dkey-190g11.7	si:dkey-190g11.7	>tr|A8WHV7|A8WHV7_DANRE Uncharacterized protein OS=Danio rerio GN=si:dkey-190g11.7 PE=4 SV=1	1	4	4	61.1	12.144	113	0	31.218	220900000	76344000	291380000	367724000	-1.93232		19				225
	Q7ZV55	Eukaryotic translation initiation factor 3 subunit I	eif3i	eif3i	>sp|Q7ZV55|EIF3I_DANRE Eukaryotic translation initiation factor 3 subunit I OS=Danio rerio GN=eif3i PE=2 SV=1	1	4	4	16.9	36.286	325	0	9.3305	129500000	76268000	43307000	119575000	0.816478		19				2661
	F8W3Y5;F1RAF3;F1QX43;F1R7H1;F1QJW3;F1RBV6;F8W3L8;F8W2P0;F8W602	Dystrobrevin	dtnba;dtng	dtnba	>tr|F8W3Y5|F8W3Y5_DANRE Dystrobrevin OS=Danio rerio GN=dtnba PE=3 SV=1;>tr|F1RAF3|F1RAF3_DANRE Dystrobrevin OS=Danio rerio GN=dtnba PE=3 SV=1;>tr|F1QX43|F1QX43_DANRE Dystrobrevin (Fragment) OS=Danio rerio GN=dtng PE=3 SV=1;>tr|F1R7H1|F1R7H1_DANRE Dystrobre	9	4	4	10.5	64.249	571	0	12.278	112250000	76207000	54314000	130521000	0.488599		19				1181
	F1R5X0	Phosphorylase	pygb	pygb	>tr|F1R5X0|F1R5X0_DANRE Phosphorylase OS=Danio rerio GN=pygb PE=3 SV=1	1	25	7	33.8	97.412	843	0	36.087	124630000	75901000	46234000	122135000	0.715165		19				1533
	Q503E2		prep	prep	>tr|Q503E2|Q503E2_DANRE Uncharacterized protein OS=Danio rerio GN=prep PE=2 SV=1	1	12	12	27.2	80.336	709	0	43.078	199310000	75852000	126250000	202102000	-0.735024		19				1952
	Q6ZM12		OTTDARP00000002003	OTTDARP00000002003	>tr|Q6ZM12|Q6ZM12_DANRE Novel beta globin OS=Danio rerio GN=OTTDARP00000002003 PE=3 SV=1	1	7	7	56.5	16.295	147	0	76.306	461060000	75846000	696130000	771976000	-3.19821		19				2516
	F1Q8C8;B0V3F8	Interferon-inducible double-stranded RNA-dependent protein kinase activator A homolog	prkra	prkra	>tr|F1Q8C8|F1Q8C8_DANRE Interferon-inducible double-stranded RNA-dependent protein kinase activator A homolog OS=Danio rerio GN=prkra PE=4 SV=1;>sp|B0V3F8|PRKRA_DANRE Interferon-inducible double-stranded RNA-dependent protein kinase activator A homolog OS=	2	3	3	20.4	31.559	289	0	9.7508	66950000	75711000	43521000	119232000	0.798791		19				329
	Q502E4		ndufs4	ndufs4	>tr|Q502E4|Q502E4_DANRE NADH dehydrogenase (Ubiquinone) Fe-S protein 4, (NADH-coenzyme Q reductase) OS=Danio rerio GN=ndufs4 PE=2 SV=1	1	4	4	35.7	19.005	168	0	14.13	128860000	75578000	139410000	214988000	-0.883296		19				1946
	Q6YI49;F1QIF3		uchl1	uchl1	>tr|Q6YI49|Q6YI49_DANRE Ubiquitin C-terminal hydrolase L1 OS=Danio rerio GN=uchl1 PE=2 SV=1	2	7	7	60.1	24.247	218	0	23.844	114870000	75569000	118070000	193639000	-0.643776		19				2513
	F8W4Q1;F1RBA4		dspa	dspa	>tr|F8W4Q1|F8W4Q1_DANRE Uncharacterized protein OS=Danio rerio GN=dspa PE=4 SV=2;>tr|F1RBA4|F1RBA4_DANRE Uncharacterized protein (Fragment) OS=Danio rerio GN=dspa PE=4 SV=1	2	6	6	6.1	235.14	2059	0	43.102	111090000	75569000	25179000	100748000	1.58557		19				1620
	Q5D016	Prefoldin subunit 1	pfdn1	pfdn1	>sp|Q5D016|PFD1_DANRE Prefoldin subunit 1 OS=Danio rerio GN=pfdn1 PE=2 SV=1	1	4	4	39.3	13.987	122	0	11.758	55536000	75528000	0	75528000			19				2011
	Q6DHD5		akr7a3	akr7a3	>tr|Q6DHD5|Q6DHD5_DANRE Uncharacterized protein OS=Danio rerio GN=akr7a3 PE=2 SV=1	1	5	5	27.6	36.48	323	0	39.632	148740000	75460000	63868000	139328000	0.240619		19				2190
	F1Q8W8		calr	calr	>tr|F1Q8W8|F1Q8W8_DANRE Uncharacterized protein OS=Danio rerio GN=calr PE=3 SV=1	1	5	5	20.4	48.64	417	0	43.526	78744000	75367000	47887000	123254000	0.654299		19				970
	B0V0X5		nceh1a	nceh1a	>tr|B0V0X5|B0V0X5_DANRE Uncharacterized protein OS=Danio rerio GN=nceh1a PE=4 SV=1	1	5	5	18.1	45.711	408	0	9.4622	156830000	75231000	103620000	178851000	-0.461903		19				320
	F1QH80;A9JSW0	Peptidyl-prolyl cis-trans isomerase	fkbp2	fkbp2	>tr|F1QH80|F1QH80_DANRE Peptidyl-prolyl cis-trans isomerase OS=Danio rerio GN=fkbp2 PE=4 SV=1;>tr|A9JSW0|A9JSW0_DANRE Peptidyl-prolyl cis-trans isomerase OS=Danio rerio GN=fkbp2 PE=2 SV=1	2	3	3	27.8	13.717	126	0	29.138	99408000	75025000	87780000	162805000	-0.226521		19				245
	Q6DGB2;B0S5J9;B0S5J8		impa1	impa1	>tr|Q6DGB2|Q6DGB2_DANRE Inositol(Myo)-1(Or 4)-monophosphatase 1 OS=Danio rerio GN=impa1 PE=2 SV=1;>tr|B0S5J9|B0S5J9_DANRE Uncharacterized protein OS=Danio rerio GN=impa1 PE=4 SV=1	3	4	4	21.3	30.579	282	0	9.3945	36377000	74781000	0	74781000			19				2158
	Q9MIZ0	NADH-ubiquinone oxidoreductase chain 1	mt-nd1	mt-nd1	>sp|Q9MIZ0|NU1M_DANRE NADH-ubiquinone oxidoreductase chain 1 OS=Danio rerio GN=mt-nd1 PE=3 SV=1	1	2	2	4.9	35.737	324	0.00042499	3.5028	82037000	74670000	73459000	148129000	0.0235895		19				2824
	A2BG80;E9QDM7;F1R630;A9JTH3;F1Q7N3;F8W514;E7F4Y6;X1WDS4;F1QNS2	Serine/threonine-protein phosphatase 2A 55 kDa regulatory subunit B	ppp2r2ab;ppp2r2d	ppp2r2ab	>tr|A2BG80|A2BG80_DANRE Serine/threonine-protein phosphatase 2A 55 kDa regulatory subunit B OS=Danio rerio GN=ppp2r2ab PE=3 SV=1;>tr|E9QDM7|E9QDM7_DANRE Serine/threonine-protein phosphatase 2A 55 kDa regulatory subunit B delta isoform OS=Danio rerio GN=ppp	9	4	2	13.8	51.711	448	0	12.059	66500000	74271000	19083000	93354000	1.96051		19				43
	F1QWB4;F1QAZ9;E9QGT0;B0UXJ3		hnrnpk	hnrnpk	>tr|F1QWB4|F1QWB4_DANRE Uncharacterized protein OS=Danio rerio GN=hnrnpk PE=4 SV=1;>tr|F1QAZ9|F1QAZ9_DANRE Uncharacterized protein OS=Danio rerio GN=hnrnpk PE=4 SV=1;>tr|E9QGT0|E9QGT0_DANRE Uncharacterized protein OS=Danio rerio GN=hnrnpk PE=4 SV=1;>tr|B0U	4	6	5	24	47.595	429	0	33.198	70874000	74266000	24625000	98891000	1.59258		19				1383
	F1QAU9;F1RD95				>tr|F1QAU9|F1QAU9_DANRE Uncharacterized protein (Fragment) OS=Danio rerio PE=4 SV=1;>tr|F1RD95|F1RD95_DANRE Uncharacterized protein (Fragment) OS=Danio rerio PE=4 SV=1	2	2	2	2.5	171.04	1491	0.00042123	3.4324	84108000	74182000	0	74182000			19				1007
	Q1LYJ7;E9QEH2;E9QFM6		kng1	kng1	>tr|Q1LYJ7|Q1LYJ7_DANRE Uncharacterized protein OS=Danio rerio GN=kng1 PE=4 SV=1;>tr|E9QEH2|E9QEH2_DANRE Uncharacterized protein OS=Danio rerio GN=kng1 PE=4 SV=1	3	4	4	14.5	36.978	331	0	20.067	179990000	74043000	102030000	176073000	-0.462558		19				1886
	Q8AWD9		ctsd	ctsd	>tr|Q8AWD9|Q8AWD9_DANRE Ctsd protein OS=Danio rerio GN=ctsd PE=2 SV=1	1	6	6	17.6	43.199	398	0	27.602	178120000	73978000	126670000	200648000	-0.775907		19				2752
	O42364;E9QBB8	Apolipoprotein Eb	apoeb	apoeb	>sp|O42364|APOEB_DANRE Apolipoprotein Eb OS=Danio rerio GN=apoeb PE=2 SV=1;>tr|E9QBB8|E9QBB8_DANRE Apolipoprotein Eb OS=Danio rerio GN=apoeb PE=3 SV=1	2	3	3	12.5	31.673	281	0	12.767	29643000	73756000	0	73756000			19				1785
	F1Q8U2;F1R3G7;E9QFX2		ubqln4	ubqln4	>tr|F1Q8U2|F1Q8U2_DANRE Uncharacterized protein OS=Danio rerio GN=ubqln4 PE=4 SV=1;>tr|F1R3G7|F1R3G7_DANRE Uncharacterized protein OS=Danio rerio GN=ubqln4 PE=4 SV=1;>tr|E9QFX2|E9QFX2_DANRE Uncharacterized protein OS=Danio rerio GN=ubqln4 PE=4 SV=1	3	5	5	14.2	63.606	599	0	11.878	104530000	73658000	47153000	120811000	0.643493		19				968
	F1QC05		ephx1	ephx1	>tr|F1QC05|F1QC05_DANRE Uncharacterized protein OS=Danio rerio GN=ephx1 PE=4 SV=1	1	4	4	13.8	51.967	456	0	37.657	119160000	73417000	133040000	206457000	-0.857674		19				1030
	Q1LV51		ogn	ogn	>tr|Q1LV51|Q1LV51_DANRE Uncharacterized protein OS=Danio rerio GN=ogn PE=4 SV=1	1	4	4	20.5	32.715	292	0	81.097	60439000	73210000	18735000	91945000	1.9663		19				1849
	Q5G9L7		crabp2b	crabp2b	>tr|Q5G9L7|Q5G9L7_DANRE Duplicated cellular retinoic acid-binding protein 2b OS=Danio rerio GN=crabp2b PE=2 SV=1	1	3	2	19.9	16.188	146	0	7.114	69800000	73078000	36036000	109114000	1.02		19				2015
	F1QLM7		glrx	glrx	>tr|F1QLM7|F1QLM7_DANRE Uncharacterized protein OS=Danio rerio GN=glrx PE=4 SV=1	1	4	2	45.7	11.406	105	0	4.9889	73781000	72786000	45579000	118365000	0.675292		19				1213
	F1QZS8		sgcd	sgcd	>tr|F1QZS8|F1QZS8_DANRE Uncharacterized protein OS=Danio rerio GN=sgcd PE=4 SV=1	1	4	4	20.9	32.357	292	0	15.895	137740000	72392000	56098000	128490000	0.367881		19				1437
	A2BHN0	Annexin	anxa3a	anxa3a	>tr|A2BHN0|A2BHN0_DANRE Annexin OS=Danio rerio GN=anxa3a PE=3 SV=1	1	7	7	27.9	37.305	340	0	38.923	106230000	72369000	26037000	98406000	1.47481		19				57
	Q6TGS6;Q1LWM3;Q1LWM1;Q1LWM2;Q1LWM0	Tyrosine--tRNA ligase, cytoplasmic	yars	yars	>sp|Q6TGS6|SYYC_DANRE Tyrosine--tRNA ligase, cytoplasmic OS=Danio rerio GN=yars PE=2 SV=2;>tr|Q1LWM3|Q1LWM3_DANRE Tyrosine--tRNA ligase, cytoplasmic OS=Danio rerio GN=yars PE=4 SV=1	5	5	5	13.4	59.533	529	0	9.473	85174000	72108000	30292000	102400000	1.25122		19				2485
	Q9PW80;E9QJD2	Insulin-like growth factor 2 mRNA-binding protein 3	igf2bp3	igf2bp3	>sp|Q9PW80|IF2B3_DANRE Insulin-like growth factor 2 mRNA-binding protein 3 OS=Danio rerio GN=igf2bp3 PE=1 SV=1	2	4	3	9.8	63.351	582	0	7.8839	64588000	72059000	10739000	82798000	2.74632		19				2838
	A8E5F3		glod4	glod4	>tr|A8E5F3|A8E5F3_DANRE Glyoxalase domain containing 4 OS=Danio rerio GN=glod4 PE=2 SV=1	1	6	6	31.2	33.06	298	0	46.788	165730000	72009000	145860000	217869000	-1.01834		19				194
	Q5U3A3		ralab	ralab	>tr|Q5U3A3|Q5U3A3_DANRE Uncharacterized protein OS=Danio rerio GN=ralab PE=2 SV=1	1	11	5	71.3	22.966	202	0	64.761	90625000	71519000	148890000	220409000	-1.05785		19				2074
	A8WGM1		vapal	vapal	>tr|A8WGM1|A8WGM1_DANRE Uncharacterized protein OS=Danio rerio GN=vapal PE=2 SV=1	1	3	3	12.2	27.456	246	0	10.161	81602000	71400000	67517000	138917000	0.0806733		19				221
	Q6P0H2;F1QLV5;E9QEA9		nqo1	nqo1	>tr|Q6P0H2|Q6P0H2_DANRE NAD(P)H dehydrogenase, quinone 1 OS=Danio rerio GN=nqo1 PE=2 SV=1;>tr|F1QLV5|F1QLV5_DANRE Uncharacterized protein (Fragment) OS=Danio rerio GN=nqo1 PE=4 SV=1;>tr|E9QEA9|E9QEA9_DANRE Uncharacterized protein OS=Danio rerio GN=nqo1 PE=	3	2	2	15.3	31.089	275	0	7.844	82709000	71389000	68690000	140079000	0.0556017		19				1219
	Q9PVF8;E9QEM4;E9QJM0		ctnna1	ctnna1	>tr|Q9PVF8|Q9PVF8_DANRE Catenin (Cadherin-associated protein), alpha OS=Danio rerio GN=ctnna1 PE=2 SV=1;>tr|E9QEM4|E9QEM4_DANRE Uncharacterized protein OS=Danio rerio GN=ctnna1 PE=4 SV=1;>tr|E9QJM0|E9QJM0_DANRE Uncharacterized protein OS=Danio rerio GN=ctn	3	10	10	22.9	100.52	907	0	31.141	125750000	71230000	57895000	129125000	0.299046		19				2835
	Q6PBX5	1,2-dihydroxy-3-keto-5-methylthiopentene dioxygenase	adi1	adi1	>sp|Q6PBX5|MTND_DANRE 1,2-dihydroxy-3-keto-5-methylthiopentene dioxygenase OS=Danio rerio GN=adi1 PE=2 SV=2	1	6	6	39.8	21.423	181	0	45.413	73719000	71203000	90865000	162068000	-0.351787		19				2420
	Q1L8L9	Adenylate kinase 2, mitochondrial	ak2	ak2	>sp|Q1L8L9|KAD2_DANRE Adenylate kinase 2, mitochondrial OS=Danio rerio GN=ak2 PE=2 SV=1	1	2	2	8.7	26.616	241	0	4.2923	39034000	71070000	0	71070000			19				1829
	Q6P5K6;E9QG11		slc25a20	slc25a20	>tr|Q6P5K6|Q6P5K6_DANRE Solute carrier family 25 (Carnitine/acylcarnitine translocase), member 20 OS=Danio rerio GN=slc25a20 PE=2 SV=1	2	8	8	35.3	32.779	300	0	38.998	155110000	70796000	162630000	233426000	-1.19985		19				2376
	F1RDX1		auh	auh	>tr|F1RDX1|F1RDX1_DANRE Uncharacterized protein OS=Danio rerio GN=auh PE=3 SV=1	1	6	6	19.1	34.739	325	0	34.02	98147000	70742000	92953000	163695000	-0.393934		19				1663
	Q6DHR6;E7EZ90;X1WHL0		thop1	thop1	>tr|Q6DHR6|Q6DHR6_DANRE Uncharacterized protein OS=Danio rerio GN=thop1 PE=2 SV=1;>tr|E7EZ90|E7EZ90_DANRE Uncharacterized protein OS=Danio rerio GN=thop1 PE=4 SV=1	3	6	6	12.2	77.977	686	0	19.944	93207000	70315000	38078000	108393000	0.884875		19				510
	E7FC79		pdpr	pdpr	>tr|E7FC79|E7FC79_DANRE Uncharacterized protein OS=Danio rerio GN=pdpr PE=3 SV=1	1	6	6	9	98.803	885	0	12.008	171060000	70220000	83031000	153251000	-0.241768		19				698
	F1Q8G5		si:rp71-36a1.3	si:rp71-36a1.3	>tr|F1Q8G5|F1Q8G5_DANRE Uncharacterized protein OS=Danio rerio GN=si:rp71-36a1.3 PE=4 SV=1	1	6	6	17.8	42.455	381	0	47.688	118750000	70143000	143740000	213883000	-1.03509		19				956
	F1Q769;F1RA80;F1Q765		nefmb	nefmb	>tr|F1Q769|F1Q769_DANRE Uncharacterized protein (Fragment) OS=Danio rerio GN=nefmb PE=3 SV=1;>tr|F1RA80|F1RA80_DANRE Uncharacterized protein (Fragment) OS=Danio rerio GN=nefmb PE=3 SV=1;>tr|F1Q765|F1Q765_DANRE Uncharacterized protein OS=Danio rerio GN=nefm	3	10	8	22.8	53.569	465	0	32.143	279630000	70067000	316350000	386417000	-2.17471		19				931
	Q6P0H6	COP9 signalosome complex subunit 4	cops4	cops4	>sp|Q6P0H6|CSN4_DANRE COP9 signalosome complex subunit 4 OS=Danio rerio GN=cops4 PE=2 SV=1	1	3	3	11.8	46.345	406	0	8.331	73962000	69964000	35133000	105097000	0.993786		19				2334
	Q24JW4;E7EZY1;X1WFH2;B0UYL5		flj13639	flj13639	>tr|Q24JW4|Q24JW4_DANRE Flj13639 protein OS=Danio rerio GN=flj13639 PE=2 SV=1	4	10	10	38.8	35.677	320	0	63.151	505620000	69737000	404900000	474637000	-2.53757		19				1901
	Q7ZSZ0		rab1a	rab1a	>tr|Q7ZSZ0|Q7ZSZ0_DANRE RAB1A, member RAS oncogene family OS=Danio rerio GN=rab1a PE=2 SV=1	1	15	0	79.6	22.288	201	0	38.158	72862000	69566000	139320000	208886000	-1.00195		19				2603
	B8A5V6;B8A5V5		pdlim1	pdlim1	>tr|B8A5V6|B8A5V6_DANRE Uncharacterized protein OS=Danio rerio GN=pdlim1 PE=4 SV=1	2	4	4	19.9	35.188	322	0	21.737	153630000	69526000	73040000	142566000	-0.0711342		19				396
	F1R223		LOC795887	LOC795887	>tr|F1R223|F1R223_DANRE Uncharacterized protein (Fragment) OS=Danio rerio GN=LOC795887 PE=4 SV=1	1	3	3	13.1	34.511	305	0	6.5972	63245000	69467000	42038000	111505000	0.724634		19				1474
	Q1JPY6		pfdn2	pfdn2	>tr|Q1JPY6|Q1JPY6_DANRE Prefoldin subunit 2 OS=Danio rerio GN=pfdn2 PE=2 SV=1	1	2	2	15.4	17.063	156	0	5.2228	54265000	69379000	63096000	132475000	0.13695		19				1826
	F1QUE7		calr3b	calr3b	>tr|F1QUE7|F1QUE7_DANRE Uncharacterized protein OS=Danio rerio GN=calr3b PE=3 SV=1	1	5	3	17.5	48.287	417	0	20.905	123490000	69354000	114700000	184054000	-0.725814		19				1351
	A9C462	Cytochrome c oxidase subunit 6A, mitochondrial	cox6a1	cox6a1	>tr|A9C462|A9C462_DANRE Cytochrome c oxidase subunit 6A, mitochondrial OS=Danio rerio GN=cox6a1 PE=3 SV=1	1	3	3	41.7	12.226	108	0	7.4331	45249000	69080000	0	69080000			19				236
	E7F1R1;F1QYZ6;B0S5R6	Pyruvate carboxylase	pcxa	pcxa	>tr|E7F1R1|E7F1R1_DANRE Pyruvate carboxylase OS=Danio rerio GN=pcxa PE=3 SV=1	3	9	9	11.3	129.83	1181	0	60.305	173720000	69041000	82548000	151589000	-0.25778		19				552
	Q7ZUQ0		arpc1a	arpc1a	>tr|Q7ZUQ0|Q7ZUQ0_DANRE Actin related protein 2/3 complex, subunit 1A OS=Danio rerio GN=arpc1a PE=2 SV=1	1	4	4	16.8	41.574	370	0	15.159	77003000	69025000	0	69025000			19				2640
	F6NL91		omd	omd	>tr|F6NL91|F6NL91_DANRE Uncharacterized protein OS=Danio rerio GN=omd PE=4 SV=1	1	7	7	19.5	46.008	401	0	12.555	143410000	68710000	145480000	214190000	-1.08223		19				1681
	F1QM47		c7a	c7a	>tr|F1QM47|F1QM47_DANRE Uncharacterized protein (Fragment) OS=Danio rerio GN=c7a PE=4 SV=1	1	5	5	9.1	97.235	868	0	13.954	154940000	68464000	73023000	141487000	-0.0930054		19				1229
	A9C3R9;K9J6Q0	All-trans-retinyl ester 13-cis isomerohydrolase	rpe65b;rpe65c	rpe65b	>sp|A9C3R9|RP65B_DANRE All-trans-retinyl ester 13-cis isomerohydrolase OS=Danio rerio GN=rpe65b PE=1 SV=1;>tr|K9J6Q0|K9J6Q0_DANRE Retinal Mueller cells isomerohydrolase OS=Danio rerio GN=rpe65c PE=3 SV=1	2	10	6	28.8	60.613	532	0	22.173	259480000	67956000	190000000	257956000	-1.48333		19				232
	E7F569		sb:cb252	sb:cb252	>tr|E7F569|E7F569_DANRE Uncharacterized protein OS=Danio rerio GN=sb:cb252 PE=4 SV=1	1	5	4	31.6	24.118	225	0	19.331	66493000	67774000	47555000	115329000	0.511135		19				603
	F1QIS3;E7F4H1;E9QCJ7		dysf	dysf	>tr|F1QIS3|F1QIS3_DANRE Uncharacterized protein OS=Danio rerio GN=dysf PE=4 SV=2	3	17	17	10.4	237.21	2072	0	137.28	344140000	67715000	273900000	341615000	-2.0161		19				1158
	Q45QT2		tmsb4x	tmsb4x	>tr|Q45QT2|Q45QT2_DANRE Beta thymosin-like protein OS=Danio rerio GN=tmsb4x PE=4 SV=1	1	4	4	79.5	4.9805	44	0	19.185	153910000	67687000	192620000	260307000	-1.50881		19				1914
	Q8AXX6		ppp2r5ea	ppp2r5ea	>tr|Q8AXX6|Q8AXX6_DANRE Ppp2r5e2 protein OS=Danio rerio GN=ppp2r5ea PE=2 SV=1	1	8	5	20.3	54.587	468	0	22.621	89835000	67571000	74469000	142040000	-0.140236		19				2754
	Q66I24;F1QIB1	Argininosuccinate synthase	ass1	ass1	>sp|Q66I24|ASSY_DANRE Argininosuccinate synthase OS=Danio rerio GN=ass1 PE=2 SV=1;>tr|F1QIB1|F1QIB1_DANRE Argininosuccinate synthase (Fragment) OS=Danio rerio GN=ass1 PE=4 SV=1	2	14	14	43.5	47.128	414	0	58.237	483220000	67339000	468130000	535469000	-2.7974		19				2114
	Q7T3C6	Cleavage and polyadenylation specificity factor subunit 5	cpsf5	cpsf5	>sp|Q7T3C6|CPSF5_DANRE Cleavage and polyadenylation specificity factor subunit 5 OS=Danio rerio GN=cpsf5 PE=2 SV=1	1	7	7	39.5	26.272	228	0	14.289	35004000	67328000	14659000	81987000	2.19942		19				2593
	A7YT77		qdpra	qdpra	>tr|A7YT77|A7YT77_DANRE Qdpra protein OS=Danio rerio GN=qdpra PE=2 SV=1	1	5	5	32.1	24.634	237	0	52.329	50312000	67301000	33769000	101070000	0.994928		19				184
	X1WHY2;X1WBW7;A1A5X7;F1R0M4		taf15;fus	taf15	>tr|X1WHY2|X1WHY2_DANRE Uncharacterized protein (Fragment) OS=Danio rerio GN=taf15 PE=4 SV=1;>tr|X1WBW7|X1WBW7_DANRE Uncharacterized protein OS=Danio rerio GN=taf15 PE=4 SV=1;>tr|A1A5X7|A1A5X7_DANRE Uncharacterized protein OS=Danio rerio GN=taf15 PE=2 SV=1	4	1	1	7.5	22.082	213	0	4.2348	61192000	67299000	18028000	85327000	1.90035		19				15
	Q9MIY9	NADH-ubiquinone oxidoreductase chain 2	mt-nd2	mt-nd2	>sp|Q9MIY9|NU2M_DANRE NADH-ubiquinone oxidoreductase chain 2 OS=Danio rerio GN=mt-nd2 PE=3 SV=1	1	1	1	2.6	37.721	348	0.0011981	2.8388	92570000	66983000	0	66983000			19				2823
	F1Q555;E7F8F0;F1R2R0		gpd2	gpd2	>tr|F1Q555|F1Q555_DANRE Uncharacterized protein OS=Danio rerio GN=gpd2 PE=3 SV=1;>tr|E7F8F0|E7F8F0_DANRE Uncharacterized protein OS=Danio rerio GN=gpd2 PE=3 SV=1;>tr|F1R2R0|F1R2R0_DANRE Uncharacterized protein OS=Danio rerio GN=gpd2 PE=3 SV=1	3	5	5	10.1	80.594	726	0	33.7	137090000	66792000	78276000	145068000	-0.228895		19				640
	F6NPA4		col5a1	col5a1	>tr|F6NPA4|F6NPA4_DANRE Uncharacterized protein (Fragment) OS=Danio rerio GN=col5a1 PE=4 SV=1	1	4	4	4	198.87	2011	0	31.889	25590000	66744000	0	66744000			19				1685
	F1R0Q5;Q5TYV0	ER membrane protein complex subunit 7	emc7	emc7	>tr|F1R0Q5|F1R0Q5_DANRE ER membrane protein complex subunit 7 OS=Danio rerio GN=emc7 PE=4 SV=1;>sp|Q5TYV0|EMC7_DANRE ER membrane protein complex subunit 7 OS=Danio rerio GN=emc7 PE=2 SV=1	2	4	4	25	27.33	244	0	11.494	35032000	66484000	35512000	101996000	0.904701		19				1456
	A5JV83	Heat shock protein beta-11	hspb11	hspb11	>sp|A5JV83|HSPBB_DANRE Heat shock protein beta-11 OS=Danio rerio GN=hspb11 PE=2 SV=2	1	4	4	37.6	23.822	205	0	8.0077	58692000	66433000	51156000	117589000	0.376997		19				121
	F1Q4Q8;E7EZU7		sardh	sardh	>tr|F1Q4Q8|F1Q4Q8_DANRE Uncharacterized protein OS=Danio rerio GN=sardh PE=3 SV=1;>tr|E7EZU7|E7EZU7_DANRE Uncharacterized protein OS=Danio rerio GN=sardh PE=4 SV=1	2	4	4	7.9	102.81	924	0	13.478	65131000	66294000	0	66294000			19				886
	F8W5X1;E9QGV8;A7YYD9;E7FGA2;Q6NUT4		pabpn1	pabpn1	>tr|F8W5X1|F8W5X1_DANRE Uncharacterized protein OS=Danio rerio GN=pabpn1 PE=4 SV=2;>tr|E9QGV8|E9QGV8_DANRE Uncharacterized protein OS=Danio rerio GN=pabpn1 PE=4 SV=1;>tr|A7YYD9|A7YYD9_DANRE Pabpn1 protein OS=Danio rerio GN=pabpn1 PE=2 SV=1;>tr|E7FGA2|E7FGA	5	3	3	17.5	23.716	217	0	39.461	58100000	66273000	26548000	92821000	1.31982		19				186
	F6NRN3		si:dkey-288i20.1	si:dkey-288i20.1	>tr|F6NRN3|F6NRN3_DANRE Uncharacterized protein (Fragment) OS=Danio rerio GN=si:dkey-288i20.1 PE=4 SV=1	1	4	3	19.9	48.776	438	0	26.14	73526000	66156000	29891000	96047000	1.14616		19				1687
	F1QFJ8;Q6P0V0		hnrnph1l;hnrnph1	hnrnph1l	>tr|F1QFJ8|F1QFJ8_DANRE Uncharacterized protein OS=Danio rerio GN=hnrnph1l PE=4 SV=1;>tr|Q6P0V0|Q6P0V0_DANRE Heterogeneous nuclear ribonucleoprotein H1 OS=Danio rerio GN=hnrnph1 PE=2 SV=1	2	2	2	8.4	44.138	407	0	35.265	48069000	66128000	0	66128000			19				1093
	F1R6L3		cirbpb	cirbpb	>tr|F1R6L3|F1R6L3_DANRE Uncharacterized protein (Fragment) OS=Danio rerio GN=cirbpb PE=4 SV=1	1	7	0	40.2	23.494	224	0	15.197	35726000	66022000	18282000	84304000	1.85252		19				1552
	Q7SZC7		pgrmc2	pgrmc2	>tr|Q7SZC7|Q7SZC7_DANRE Progesterone receptor membrane component 2 OS=Danio rerio GN=pgrmc2 PE=2 SV=1	1	6	5	30.8	22.533	201	0	17.018	64813000	65909000	62094000	128003000	0.0860216		19				2551
	Q6NYD7	OCIA domain-containing protein 1	ociad1	ociad1	>sp|Q6NYD7|OCAD1_DANRE OCIA domain-containing protein 1 OS=Danio rerio GN=ociad1 PE=2 SV=1	1	4	4	22.9	29.733	266	0	151.18	84929000	65778000	51269000	117047000	0.359518		19				2298
	F1QAG3;Q5BJI7	N-lysine methyltransferase SMYD2-A	smyd2a	smyd2a	>tr|F1QAG3|F1QAG3_DANRE N-lysine methyltransferase SMYD2-A OS=Danio rerio GN=smyd2a PE=4 SV=1;>sp|Q5BJI7|SMY2A_DANRE N-lysine methyltransferase SMYD2-A OS=Danio rerio GN=smyd2a PE=2 SV=1	2	2	2	11	50.051	435	0	5.7701	57283000	65671000	20560000	86231000	1.67542		19				998
	F1R454		ca2	ca2	>tr|F1R454|F1R454_DANRE Uncharacterized protein OS=Danio rerio GN=ca2 PE=4 SV=1	1	4	4	19.2	28.903	260	0	30.991	48902000	65555000	24200000	89755000	1.4377		19				1512
	A3KQK2	Asparagine synthetase	asns	asns	>tr|A3KQK2|A3KQK2_DANRE Asparagine synthetase OS=Danio rerio GN=asns PE=4 SV=1	1	5	5	12	64.034	560	0	17.962	55834000	65390000	5761500	71151500	3.50455		19				96
	Q5U3E2		cetp	cetp	>tr|Q5U3E2|Q5U3E2_DANRE Cholesteryl ester transfer protein, plasma OS=Danio rerio GN=cetp PE=2 SV=1	1	6	6	18.5	54.797	493	0	23.585	274810000	65253000	226150000	291403000	-1.79316		19				2078
	E9QEQ1		apoc2	apoc2	>tr|E9QEQ1|E9QEQ1_DANRE Uncharacterized protein OS=Danio rerio GN=apoc2 PE=4 SV=1	1	2	2	29	11.162	100	0	235.25	68410000	65083000	0	65083000			19				818
	Q6DHC1;Q6P129;F8W3J3	Ras-related protein Rab-18-B	rab18b;rab18a	rab18b	>sp|Q6DHC1|RB18B_DANRE Ras-related protein Rab-18-B OS=Danio rerio GN=rab18b PE=2 SV=1;>tr|Q6P129|Q6P129_DANRE RAB18A, member RAS oncogene family OS=Danio rerio GN=rab18a PE=2 SV=1	3	7	7	46.8	23.013	205	0	43.118	58443000	64935000	88298000	153233000	-0.443384		19				2188
	Q7SZY8		grhpra	grhpra	>tr|Q7SZY8|Q7SZY8_DANRE Novel protein similar to human glyoxylate reductase/hydroxypyruvate reductase (GRHPR) OS=Danio rerio GN=grhpra PE=3 SV=1	1	5	5	34.6	35.128	327	0	16.724	167760000	64843000	93881000	158724000	-0.533882		19				2560
	F1QT82;Q502Q7		prph	prph	>tr|F1QT82|F1QT82_DANRE Uncharacterized protein OS=Danio rerio GN=prph PE=3 SV=1;>tr|Q502Q7|Q502Q7_DANRE Prph protein OS=Danio rerio GN=prph PE=2 SV=1	2	6	3	18.9	50.689	435	0	19.586	83520000	64800000	69620000	134420000	-0.103508		19				1329
	B0S7X3;Q6DGW9		tmco1	tmco1	>tr|B0S7X3|B0S7X3_DANRE Uncharacterized protein OS=Danio rerio GN=tmco1 PE=4 SV=1;>tr|Q6DGW9|Q6DGW9_DANRE Tmco1 protein OS=Danio rerio GN=tmco1 PE=2 SV=1	2	2	2	15.8	20.973	184	0	7.2474	51799000	64798000	71054000	135852000	-0.132967		19				297
	Q7ZTT4;F8W3B6		clic4	clic4	>tr|Q7ZTT4|Q7ZTT4_DANRE Chloride intracellular channel 4 OS=Danio rerio GN=clic4 PE=2 SV=1;>tr|F8W3B6|F8W3B6_DANRE Uncharacterized protein OS=Danio rerio GN=clic4 PE=4 SV=1	2	7	6	43.7	28.37	252	0	11.457	58270000	64523000	40160000	104683000	0.684054		19				2610
	F1QYN9;B0S5Q3;B0S5Q2		sdhc	sdhc	>tr|F1QYN9|F1QYN9_DANRE Uncharacterized protein OS=Danio rerio GN=sdhc PE=4 SV=1;>tr|B0S5Q3|B0S5Q3_DANRE Uncharacterized protein OS=Danio rerio GN=sdhc PE=4 SV=1;>tr|B0S5Q2|B0S5Q2_DANRE Uncharacterized protein OS=Danio rerio GN=sdhc PE=4 SV=1	3	2	2	20.3	16.003	143	0	7.7682	93030000	64333000	89335000	153668000	-0.473667		19				275
	F1QGF2;A4IG42	Protein FAM115	zgc:162193;fam115	zgc:162193	>tr|F1QGF2|F1QGF2_DANRE Uncharacterized protein OS=Danio rerio GN=zgc:162193 PE=4 SV=1;>sp|A4IG42|F115_DANRE Protein FAM115 OS=Danio rerio GN=fam115 PE=2 SV=1	2	4	4	8.4	101.04	912	0	13.488	62496000	64315000	0	64315000			19				105
	CON__Q2M2I5				>Q2M2I5 SWISS-PROT:Q2M2I5 Tax_Id=9606 Gene_Symbol=KRT24 Keratin, type I cytoskeletal 24	1	3	1	6.1	55.087	525	0	4.2243	78081000	64234000	14837000	79071000	2.11414		19			+	467
	A5PMP6;A5PMP8;A8KB97		si:dkey-21e7.2;si:ch211-140f21.1	si:dkey-21e7.2	>tr|A5PMP6|A5PMP6_DANRE Uncharacterized protein OS=Danio rerio GN=si:dkey-21e7.2 PE=4 SV=1;>tr|A5PMP8|A5PMP8_DANRE Uncharacterized protein OS=Danio rerio GN=si:ch211-140f21.1 PE=4 SV=1	3	6	6	7.6	187.6	1680	0	32.309	110760000	64173000	43353000	107526000	0.565835		19				140
	F1R1P6		nans	nans	>tr|F1R1P6|F1R1P6_DANRE Uncharacterized protein OS=Danio rerio GN=nans PE=4 SV=1	1	5	5	18.1	40.174	359	0	34.448	161790000	64158000	87734000	151892000	-0.451507		19				1470
	F1RA47		si:ch211-26b3.4	si:ch211-26b3.4	>tr|F1RA47|F1RA47_DANRE Uncharacterized protein OS=Danio rerio GN=si:ch211-26b3.4 PE=4 SV=1	1	1	1	1.4	116.76	1031	1	-2	86124000	64096000	0	64096000			19		+		1605
	Q6DH28		mob4	mob4	>tr|Q6DH28|Q6DH28_DANRE MOB1, Mps One Binder kinase activator-like 3 (Yeast) OS=Danio rerio GN=mob4 PE=2 SV=1	1	4	4	33.8	26.067	225	0	11.256	27909000	64036000	0	64036000			19				2182
	F1RAJ8;F1Q581;Q7ZUN8	Synaptobrevin homolog YKT6	ykt6	ykt6	>tr|F1RAJ8|F1RAJ8_DANRE Synaptobrevin homolog YKT6 OS=Danio rerio GN=ykt6 PE=4 SV=1;>tr|F1Q581|F1Q581_DANRE Synaptobrevin homolog YKT6 OS=Danio rerio GN=ykt6 PE=4 SV=1;>sp|Q7ZUN8|YKT6_DANRE Synaptobrevin homolog YKT6 OS=Danio rerio GN=ykt6 PE=2 SV=1	3	5	5	44.4	22.375	198	0	41.751	67767000	63995000	105580000	169575000	-0.722305		19				892
	F6NMD4;F1QMA8		si:ch211-288g17.4	si:ch211-288g17.4	>tr|F6NMD4|F6NMD4_DANRE Uncharacterized protein OS=Danio rerio GN=si:ch211-288g17.4 PE=4 SV=1	2	4	4	10.2	61.469	529	0	84.479	77517000	63838000	66989000	130827000	-0.0695088		19				1683
	Q6IQK3;Q7SZZ5		vamp3;vamp2	vamp3	>tr|Q6IQK3|Q6IQK3_DANRE Uncharacterized protein OS=Danio rerio GN=vamp3 PE=4 SV=1;>tr|Q7SZZ5|Q7SZZ5_DANRE Uncharacterized protein OS=Danio rerio GN=vamp2 PE=4 SV=1	2	4	2	48	11.355	102	0	16.116	155390000	63837000	200460000	264297000	-1.65085		19				2251
	B8JLR6		si:ch211-251b21.1	si:ch211-251b21.1	>tr|B8JLR6|B8JLR6_DANRE Uncharacterized protein OS=Danio rerio GN=si:ch211-251b21.1 PE=4 SV=1	1	6	6	14.6	50.259	458	0	29.122	48611000	63752000	0	63752000			19				440
	A9JRE2;F1QYU4	Methylthioribose-1-phosphate isomerase	mri1	mri1	>sp|A9JRE2|MTNA_DANRE Methylthioribose-1-phosphate isomerase OS=Danio rerio GN=mri1 PE=2 SV=1	2	3	3	11.3	37.98	353	0	3.9397	63594000	63634000	30954000	94588000	1.03967		19				239
	Q6IQT8;Q8AWW7	RuvB-like 1	ruvbl1	ruvbl1	>tr|Q6IQT8|Q6IQT8_DANRE RuvB-like 1 OS=Danio rerio GN=ruvbl1 PE=2 SV=1;>sp|Q8AWW7|RUVB1_DANRE RuvB-like 1 OS=Danio rerio GN=ruvbl1 PE=2 SV=1	2	3	3	9.2	50.366	456	0	7.9279	59592000	63615000	24901000	88516000	1.35316		19				2258
	E9QFI5;Q6P5L2		dbi	dbi	>tr|E9QFI5|E9QFI5_DANRE Uncharacterized protein OS=Danio rerio GN=dbi PE=4 SV=1;>tr|Q6P5L2|Q6P5L2_DANRE Uncharacterized protein OS=Danio rerio GN=dbi PE=4 SV=1	2	3	3	54.1	9.6158	85	0	6.4681	173850000	63537000	150480000	214017000	-1.2439		19				829
	Q4V914;B8JN00;B8JN01;B8JMZ9;X1WBM2;Q1RLR9	Histone H2A	h2afy2	h2afy2	>tr|Q4V914|Q4V914_DANRE Histone H2A OS=Danio rerio GN=h2afy2 PE=2 SV=1;>tr|B8JN00|B8JN00_DANRE Histone H2A OS=Danio rerio GN=h2afy2 PE=3 SV=1;>tr|B8JN01|B8JN01_DANRE Histone H2A OS=Danio rerio GN=h2afy2 PE=3 SV=1	6	4	4	11.4	39.864	367	0	12.341	71438000	63453000	46160000	109613000	0.459045		19				1930
	Q66I77	Cytochrome c oxidase subunit 6A, mitochondrial	cox6a2	cox6a2	>tr|Q66I77|Q66I77_DANRE Cytochrome c oxidase subunit 6A, mitochondrial OS=Danio rerio GN=cox6a2 PE=3 SV=1	1	1	1	17.5	11.271	103	0	4.0521	84698000	63286000	25754000	89040000	1.29709		19				2116
	B8JL29;B8JL30;B8JL31		hmgb2a	hmgb2a	>tr|B8JL29|B8JL29_DANRE Uncharacterized protein OS=Danio rerio GN=hmgb2a PE=4 SV=1;>tr|B8JL30|B8JL30_DANRE Uncharacterized protein OS=Danio rerio GN=hmgb2a PE=4 SV=1	3	7	7	31.9	24.096	213	0	12.462	73956000	63226000	106180000	169406000	-0.747922		19				427
	Q6DBR7;B7ZDD0		zgc:92429	zgc:92429	>tr|Q6DBR7|Q6DBR7_DANRE Uncharacterized protein OS=Danio rerio GN=zgc:92429 PE=2 SV=1;>tr|B7ZDD0|B7ZDD0_DANRE Uncharacterized protein OS=Danio rerio GN=zgc:92429 PE=4 SV=1	2	5	5	16.5	44.09	387	0	25.952	59146000	63095000	21655000	84750000	1.54283		19				2138
	F1QPX6		zgc:152830	zgc:152830	>tr|F1QPX6|F1QPX6_DANRE Uncharacterized protein (Fragment) OS=Danio rerio GN=zgc:152830 PE=4 SV=1	1	5	5	24.3	32.603	305	0	42.235	90082000	62986000	92178000	155164000	-0.549391		19				1272
	F1R886;F1QFC2		cfb	cfb	>tr|F1R886|F1R886_DANRE Uncharacterized protein OS=Danio rerio GN=cfb PE=3 SV=1;>tr|F1QFC2|F1QFC2_DANRE Uncharacterized protein OS=Danio rerio GN=cfb PE=3 SV=1	2	4	4	11	84.991	761	0	12.817	159940000	62554000	111110000	173664000	-0.828815		19				1574
	F1QGG3		nsfb	nsfb	>tr|F1QGG3|F1QGG3_DANRE Uncharacterized protein OS=Danio rerio GN=nsfb PE=3 SV=1	1	8	4	14.1	82.811	747	0	11.551	128870000	62510000	79498000	142008000	-0.346832		19				1108
	Q7ZUD3		gmfb	gmfb	>tr|Q7ZUD3|Q7ZUD3_DANRE Glia maturation factor, beta OS=Danio rerio GN=gmfb PE=2 SV=1	1	4	4	30.3	16.871	142	0	16.703	51891000	62392000	27150000	89542000	1.20041		19				2623
	Q7ZVI8		nploc4	nploc4	>tr|Q7ZVI8|Q7ZVI8_DANRE Nploc4 protein OS=Danio rerio GN=nploc4 PE=2 SV=1	1	6	6	11.2	69.626	624	0	70.596	149430000	62085000	94809000	156894000	-0.610779		19				2677
	B0V234;Q68FN5		fhl2b	fhl2b	>tr|B0V234|B0V234_DANRE Uncharacterized protein OS=Danio rerio GN=fhl2b PE=4 SV=1	2	7	4	31.9	32.441	279	0	16.961	41801000	61904000	0	61904000			19				325
	Q803Y6;A2AR70;F1QPT5;F1QWZ1;X1WEC1;E9QJ10;F1R8T1;F6NXI0;F6NIB1;F1R374;Q6P951;E7FDT6;X1WEG8		pfkfb1	pfkfb1	>tr|Q803Y6|Q803Y6_DANRE 6-phosphofructo-2-kinase/fructose-2, 6-biphosphatase 1 OS=Danio rerio GN=pfkfb1 PE=2 SV=1;>tr|A2AR70|A2AR70_DANRE Uncharacterized protein OS=Danio rerio GN=pfkfb1 PE=4 SV=1	13	6	6	19.9	52.946	457	0	52.278	112990000	61854000	128470000	190324000	-1.05449		19				28
	Q7ZUI8		eif1b	eif1b	>tr|Q7ZUI8|Q7ZUI8_DANRE Eukaryotic translation initiation factor 1B OS=Danio rerio GN=eif1b PE=4 SV=1	1	2	2	29.2	12.882	113	0	19.687	54333000	61848000	25570000	87418000	1.27427		19				2633
	Q7ZUN6		paics	paics	>tr|Q7ZUN6|Q7ZUN6_DANRE Phosphoribosylaminoimidazole carboxylase, phosphoribosylaminoimidazole succinocarboxamide synthetase OS=Danio rerio GN=paics PE=2 SV=1	1	4	4	13.6	47.077	425	0	12.711	54344000	61812000	0	61812000			19				2637
	F8W2P6;Q08BL7;F8W582;F8W2D8;F8W2T7	Glycerate kinase	glyctk	glyctk	>tr|F8W2P6|F8W2P6_DANRE Glycerate kinase OS=Danio rerio GN=glyctk PE=4 SV=1;>sp|Q08BL7|GLCTK_DANRE Glycerate kinase OS=Danio rerio GN=glyctk PE=2 SV=1	5	3	3	9.1	55.721	530	0	8.2456	67111000	61548000	0	61548000			19				1701
	A0JME5		phkg1a	phkg1a	>tr|A0JME5|A0JME5_DANRE Uncharacterized protein OS=Danio rerio GN=phkg1a PE=2 SV=1	1	1	1	4.1	45.367	394	0	6.6087	92511000	61165000	59205000	120370000	0.0469873		19				3
	A5WVX0;F1QN35	Inosine triphosphate pyrophosphatase	itpa;LOC101882233	itpa	>sp|A5WVX0|ITPA_DANRE Inosine triphosphate pyrophosphatase OS=Danio rerio GN=itpa PE=2 SV=1;>tr|F1QN35|F1QN35_DANRE Uncharacterized protein (Fragment) OS=Danio rerio GN=LOC101882233 PE=3 SV=1	2	7	7	53.2	22.869	203	0	24.929	51351000	61139000	73462000	134601000	-0.264905		19				162
	F1QMK6		zgc:92027	zgc:92027	>tr|F1QMK6|F1QMK6_DANRE Uncharacterized protein OS=Danio rerio GN=zgc:92027 PE=4 SV=1	1	4	4	21	22.898	205	0	17.826	33455000	60878000	42901000	103779000	0.50491		19				1239
	F1Q853;A9JSZ7;F1QV84		zgc:174260;zgc:174259	zgc:174260	>tr|F1Q853|F1Q853_DANRE Uncharacterized protein OS=Danio rerio GN=zgc:174260 PE=3 SV=1;>tr|A9JSZ7|A9JSZ7_DANRE Uncharacterized protein OS=Danio rerio GN=zgc:174259 PE=2 SV=1;>tr|F1QV84|F1QV84_DANRE Uncharacterized protein (Fragment) OS=Danio rerio PE=3 SV=	3	7	1	21.6	42.758	371	0	6.6269	60555000	60867000	33841000	94708000	0.846888		19				947
	F1QDQ1;F1R590;E7F9E0	Coatomer subunit alpha	copa	copa	>tr|F1QDQ1|F1QDQ1_DANRE Uncharacterized protein OS=Danio rerio GN=copa PE=4 SV=1;>tr|F1R590|F1R590_DANRE Uncharacterized protein OS=Danio rerio GN=copa PE=4 SV=1;>tr|E7F9E0|E7F9E0_DANRE Uncharacterized protein OS=Danio rerio GN=copa PE=4 SV=1	3	4	4	6.1	138.12	1224	0	5.6416	93164000	60744000	11066000	71810000	2.45661		19				1060
	E9QC86;F1QT75;Q7ZTY4	Histone-binding protein RBBP7	rbb4l;rbbp7	rbb4l	>tr|E9QC86|E9QC86_DANRE Histone-binding protein RBBP7 OS=Danio rerio GN=rbb4l PE=4 SV=1;>tr|F1QT75|F1QT75_DANRE Histone-binding protein RBBP7 OS=Danio rerio GN=rbb4l PE=4 SV=1;>sp|Q7ZTY4|RBBP7_DANRE Histone-binding protein RBBP7 OS=Danio rerio GN=rbbp7 PE=	3	5	3	21.2	47.736	425	0	14.612	46126000	60629000	0	60629000			19				782
	Q6TNQ4;Q803J1;F1RDJ8;Q6NYP1;A2RV07;B0S7S4;Q3B7E7		snx12	snx12	>tr|Q6TNQ4|Q6TNQ4_DANRE Sorting nexin 12, variation 1 OS=Danio rerio GN=snx12 PE=2 SV=1;>tr|Q803J1|Q803J1_DANRE Snx12 protein OS=Danio rerio GN=snx12 PE=2 SV=1;>tr|F1RDJ8|F1RDJ8_DANRE Uncharacterized protein OS=Danio rerio GN=snx12 PE=4 SV=1;>tr|Q6NYP1|Q6N	7	6	6	53.8	18.657	160	0	18.992	52657000	60624000	27850000	88474000	1.12221		19				1658
	B8JLK4	Delta-aminolevulinic acid dehydratase	alad	alad	>tr|B8JLK4|B8JLK4_DANRE Delta-aminolevulinic acid dehydratase OS=Danio rerio GN=alad PE=3 SV=1	1	4	4	20.2	36.018	331	0	18.015	155970000	60498000	86272000	146770000	-0.512005		19				434
	X1WEX1;E7F925;X1WCW9		si:ch211-24o10.10;si:ch211-24o10.9	si:ch211-24o10.10	>tr|X1WEX1|X1WEX1_DANRE Uncharacterized protein OS=Danio rerio GN=si:ch211-24o10.10 PE=4 SV=1;>tr|E7F925|E7F925_DANRE Uncharacterized protein OS=Danio rerio GN=si:ch211-24o10.9 PE=3 SV=1	3	4	4	16.6	60.468	547	0	12.899	120880000	60474000	95042000	155516000	-0.65225		19				653
	B3DK73;H0WF22		si:dkey-222f8.3	si:dkey-222f8.3	>tr|B3DK73|B3DK73_DANRE Si:dkey-222f8.3 OS=Danio rerio GN=si:dkey-222f8.3 PE=2 SV=1;>tr|H0WF22|H0WF22_DANRE Uncharacterized protein OS=Danio rerio GN=si:dkey-222f8.3 PE=4 SV=1	2	3	3	11.4	33.406	290	0	4.3018	44714000	60425000	17865000	78290000	1.75801		19				355
	Q66L49;Q5RIC8	Calcium-binding mitochondrial carrier protein SCaMC-1	slc25a24	slc25a24	>sp|Q66L49|SCMC1_DANRE Calcium-binding mitochondrial carrier protein SCaMC-1 OS=Danio rerio GN=slc25a24 PE=2 SV=1	2	5	5	13.8	53.355	477	0	15.13	62700000	60423000	0	60423000			19				2120
	F1QQY8;Q567E6;F1QPS9;E9QFB6	Coenzyme Q-binding protein COQ10 homolog B, mitochondrial	coq10b	coq10b	>tr|F1QQY8|F1QQY8_DANRE Coenzyme Q-binding protein COQ10 homolog B, mitochondrial OS=Danio rerio GN=coq10b PE=4 SV=1;>sp|Q567E6|CQ10B_DANRE Coenzyme Q-binding protein COQ10 homolog B, mitochondrial OS=Danio rerio GN=coq10b PE=2 SV=1	4	4	4	20.6	27.137	238	0	9.1142	105760000	60420000	122510000	182930000	-1.0198		19				1285
	Q561X9	3-hydroxybutyrate dehydrogenase type 2	bdh2	bdh2	>sp|Q561X9|BDH2_DANRE 3-hydroxybutyrate dehydrogenase type 2 OS=Danio rerio GN=bdh2 PE=2 SV=1	1	7	7	35.5	26.501	245	0	18.98	93574000	60403000	103100000	163503000	-0.771352		19				1972
	Q6P943	Signal transducer and activator of transcription	stat1a	stat1a	>tr|Q6P943|Q6P943_DANRE Signal transducer and activator of transcription OS=Danio rerio GN=stat1a PE=2 SV=1	1	3	3	6.3	86.842	749	0	4.8511	61620000	60317000	10277000	70594000	2.55315		19				2392
	F1QJ90;F1R4D1		si:dkey-78l4.6	si:dkey-78l4.6	>tr|F1QJ90|F1QJ90_DANRE Uncharacterized protein (Fragment) OS=Danio rerio GN=si:dkey-78l4.6 PE=3 SV=1	2	4	4	13.2	28.174	257	0	7.8498	32960000	60106000	0	60106000			19				1163
	Q1LUT0		nutf2	nutf2	>tr|Q1LUT0|Q1LUT0_DANRE Novel protein similar to vertebrate nuclear transport factor 2 (NUTF2) OS=Danio rerio GN=nutf2 PE=2 SV=1	1	3	1	29.9	14.339	127	0	8.1313	70133000	60033000	60261000	120294000	-0.00546885		19				1844
	Q6DBS8		cfd	cfd	>tr|Q6DBS8|Q6DBS8_DANRE Uncharacterized protein OS=Danio rerio GN=cfd PE=2 SV=2	1	4	4	30.5	27.26	249	0	14.458	46984000	59609000	27431000	87040000	1.11972		19				2139
	F1QBS7;F1QJC5;E7FAC8;E7F734;F1QD79	Sulfotransferase	sult2st1;sult2st2	sult2st1	>tr|F1QBS7|F1QBS7_DANRE Uncharacterized protein OS=Danio rerio GN=sult2st1 PE=4 SV=1;>tr|F1QJC5|F1QJC5_DANRE Uncharacterized protein OS=Danio rerio GN=sult2st2 PE=4 SV=1;>tr|E7FAC8|E7FAC8_DANRE Uncharacterized protein OS=Danio rerio GN=sult2st2 PE=4 SV=1;>	5	4	4	26.5	33.632	287	0	9.1895	63045000	59347000	47530000	106877000	0.320337		19				1024
	F8W3T0;E7F8F6;Q6P271;F8W5I6		atp1a3b;atp1a3a	atp1a3b	>tr|F8W3T0|F8W3T0_DANRE Uncharacterized protein OS=Danio rerio GN=atp1a3b PE=3 SV=1;>tr|E7F8F6|E7F8F6_DANRE Uncharacterized protein OS=Danio rerio GN=atp1a3b PE=3 SV=1;>tr|Q6P271|Q6P271_DANRE ATPase, Na+/K+ transporting, alpha 3a polypeptide OS=Danio rerio	4	25	7	35.4	98.833	906	0	33.299	186460000	59344000	106990000	166334000	-0.850302		19				641
	F1QG85	Integrin beta	itgb1a	itgb1a	>tr|F1QG85|F1QG85_DANRE Integrin beta OS=Danio rerio GN=itgb1a PE=3 SV=1	1	5	4	11.2	88.616	798	0	22.314	161920000	59178000	90065000	149243000	-0.605906		19				1106
	Q5TYZ5		cand1	cand1	>tr|Q5TYZ5|Q5TYZ5_DANRE Uncharacterized protein OS=Danio rerio GN=cand1 PE=4 SV=1	1	10	9	14	136.18	1230	0	32.059	129470000	59145000	53006000	112151000	0.158101		19				2059
	Q6P972		tuba2	tuba2	>tr|Q6P972|Q6P972_DANRE Tubulin, alpha 2 OS=Danio rerio GN=tuba2 PE=2 SV=1	1	21	5	55.9	50.036	451	0	13.451	269170000	59124000	427370000	486494000	-2.85367		19				2395
	F1QLD5				>tr|F1QLD5|F1QLD5_DANRE Uncharacterized protein (Fragment) OS=Danio rerio PE=4 SV=1	1	2	2	71.2	9.1305	80	0	17.435	187580000	59077000	119210000	178287000	-1.01284		19				1209
	F1QL05;E9QBN4	Protein-L-isoaspartate O-methyltransferase	pcmtl	pcmtl	>tr|F1QL05|F1QL05_DANRE Protein-L-isoaspartate O-methyltransferase OS=Danio rerio GN=pcmtl PE=3 SV=1;>tr|E9QBN4|E9QBN4_DANRE Protein-L-isoaspartate O-methyltransferase OS=Danio rerio GN=pcmtl PE=3 SV=1	2	6	6	39	26.764	249	0	16.134	128090000	59036000	150560000	209596000	-1.35067		19				1203
	F1QSY7		iars	iars	>tr|F1QSY7|F1QSY7_DANRE Uncharacterized protein OS=Danio rerio GN=iars PE=3 SV=1	1	3	3	3.9	145.06	1270	0	12.913	98429000	58869000	13381000	72250000	2.13732		19				1326
	Q6P023;F8W3M8	Mitogen-activated protein kinase	mapk1	mapk1	>tr|Q6P023|Q6P023_DANRE Mitogen-activated protein kinase 1 OS=Danio rerio GN=mapk1 PE=2 SV=1	2	5	2	14.1	42.147	369	0.0012136	2.9916	74220000	58586000	54272000	112858000	0.110348		19				2327
	F1QTR9;A0MTA1;H0WED1;H0WEZ7;H0WEW8;H0WFG1;H0WFB7	DNA-(apurinic or apyrimidinic site) lyase	apex1	apex1	>tr|F1QTR9|F1QTR9_DANRE DNA-(apurinic or apyrimidinic site) lyase OS=Danio rerio GN=apex1 PE=4 SV=1;>sp|A0MTA1|APEX1_DANRE DNA-(apurinic or apyrimidinic site) lyase OS=Danio rerio GN=apex1 PE=1 SV=1;>tr|H0WED1|H0WED1_DANRE DNA-(apurinic or apyrimidinic sit	7	4	4	22	33.336	296	0	42.679	97729000	58140000	32334000	90474000	0.846479		19				13
	Q7ZUZ4		pdcd5	pdcd5	>tr|Q7ZUZ4|Q7ZUZ4_DANRE Programmed cell death 5 OS=Danio rerio GN=pdcd5 PE=2 SV=1	1	3	3	26.6	14.588	128	0	54.75	95386000	57896000	101520000	159416000	-0.810228		19				2651
	A9JT16		pfdn5	pfdn5	>tr|A9JT16|A9JT16_DANRE Pfdn5 protein OS=Danio rerio GN=pfdn5 PE=2 SV=1	1	2	2	22.2	17.185	153	0	79.665	57235000	57809000	33974000	91783000	0.766863		19				247
	F1QJV7		ddt	ddt	>tr|F1QJV7|F1QJV7_DANRE Uncharacterized protein OS=Danio rerio GN=ddt PE=4 SV=1	1	6	6	62.7	12.951	118	0	63.243	110020000	57549000	125240000	182789000	-1.12183		19				1180
	E7FD19		LOC796572	LOC796572	>tr|E7FD19|E7FD19_DANRE Uncharacterized protein OS=Danio rerio GN=LOC796572 PE=4 SV=1	1	3	3	22	35.225	318	0	33.676	51397000	57359000	24866000	82225000	1.20585		19				714
	F1QK92		uqcc1	uqcc1	>tr|F1QK92|F1QK92_DANRE Uncharacterized protein OS=Danio rerio GN=uqcc1 PE=4 SV=1	1	6	6	28.7	32.808	286	0	41.215	56724000	57002000	78965000	135967000	-0.470201		19				1188
	Q6NV37		gyg1a	gyg1a	>tr|Q6NV37|Q6NV37_DANRE Glycogenin 1 OS=Danio rerio GN=gyg1a PE=2 SV=1	1	2	2	14.9	36.966	329	0	15.004	80676000	56983000	0	56983000			19				2271
	I3ITB4;Q1L8R2;I3ITQ3		sfpq	sfpq	>tr|I3ITB4|I3ITB4_DANRE Uncharacterized protein OS=Danio rerio GN=sfpq PE=4 SV=1;>tr|Q1L8R2|Q1L8R2_DANRE Uncharacterized protein OS=Danio rerio GN=sfpq PE=4 SV=1	3	7	6	16.6	68.519	607	0	16.711	48925000	56969000	0	56969000			19				1780
	F1RDD7		sms	sms	>tr|F1RDD7|F1RDD7_DANRE Uncharacterized protein OS=Danio rerio GN=sms PE=3 SV=1	1	3	3	13.9	40.646	360	0	4.9185	67097000	56706000	35836000	92542000	0.662092		19				1655
	E7F1R2;B0S8F6		si:ch211-250k18.5	si:ch211-250k18.5	>tr|E7F1R2|E7F1R2_DANRE Uncharacterized protein OS=Danio rerio GN=si:ch211-250k18.5 PE=4 SV=1;>tr|B0S8F6|B0S8F6_DANRE Uncharacterized protein (Fragment) OS=Danio rerio GN=si:ch211-250k18.5 PE=4 SV=2	2	1	1	2.2	81.483	717	0.0023211	2.564	77509000	56662000	0	56662000			19				298
	A1A5Y1		zgc:158387	zgc:158387	>tr|A1A5Y1|A1A5Y1_DANRE Uncharacterized protein OS=Danio rerio GN=zgc:158387 PE=2 SV=1	1	2	2	22.1	15.772	140	0	21.563	73740000	56593000	38577000	95170000	0.552883		19				16
	Q5SPD1;F6P2A7;Q5SPC9		eef1db	eef1db	>tr|Q5SPD1|Q5SPD1_DANRE Elongation factor-1, delta, b OS=Danio rerio GN=eef1db PE=2 SV=1;>tr|F6P2A7|F6P2A7_DANRE Uncharacterized protein OS=Danio rerio GN=eef1db PE=3 SV=1;>tr|Q5SPC9|Q5SPC9_DANRE Uncharacterized protein (Fragment) OS=Danio rerio GN=eef1db	3	5	1	29.6	30.327	274	0	7.6271	83343000	56483000	19141000	75624000	1.56115		19				1692
	Q0ZBR7		mif	mif	>tr|Q0ZBR7|Q0ZBR7_DANRE Macrophage migration inhibitory factor OS=Danio rerio GN=mif PE=4 SV=1	1	4	4	52.2	12.412	115	0	43.268	109400000	56368000	125810000	182178000	-1.1583		19				1819
	Q7ZYY0		acad8	acad8	>tr|Q7ZYY0|Q7ZYY0_DANRE Acyl-Coenzyme A dehydrogenase family, member 8 OS=Danio rerio GN=acad8 PE=2 SV=1	1	5	5	22.7	45.227	418	0	16.063	166150000	56307000	99805000	156112000	-0.825798		19				2704
	Q7T2E1		sec13	sec13	>tr|Q7T2E1|Q7T2E1_DANRE SEC13 homolog (S. cerevisiae) OS=Danio rerio GN=sec13 PE=2 SV=1	1	2	2	12.5	35.233	320	0	36.275	73973000	56251000	0	56251000			19				2571
	F1QH31;F1R142		zgc:153284	zgc:153284	>tr|F1QH31|F1QH31_DANRE Uncharacterized protein OS=Danio rerio GN=zgc:153284 PE=4 SV=1;>tr|F1R142|F1R142_DANRE Uncharacterized protein (Fragment) OS=Danio rerio GN=zgc:153284 PE=4 SV=1	2	3	3	31.9	10.314	91	0	14.272	43163000	55878000	11281000	67159000	2.30839		19				1124
	A5PMM3		hspb3	hspb3	>tr|A5PMM3|A5PMM3_DANRE Novel protein similar to vertebrate heat shock 27kDa protein 3 (HSPB3) OS=Danio rerio GN=hspb3 PE=3 SV=1	1	2	2	19.3	17.188	150	0	24.948	82143000	55864000	80933000	136797000	-0.534809		19				137
	Q1JPX3	Phenylalanine--tRNA ligase alpha subunit	farsa	farsa	>sp|Q1JPX3|SYFA_DANRE Phenylalanine--tRNA ligase alpha subunit OS=Danio rerio GN=farsa PE=2 SV=2	1	5	5	14.5	56.364	497	0	10.192	65743000	55821000	39651000	95472000	0.493451		19				1825
	Q19U09;B3DIV2;F8W3S8	Integrin beta	itgb1b.2	itgb1b.2	>tr|Q19U09|Q19U09_DANRE Integrin beta OS=Danio rerio GN=itgb1b.2 PE=2 SV=1	3	5	5	16	66.908	613	0	14.891	113080000	55774000	70877000	126651000	-0.345725		19				1820
	H9GYA8				>tr|H9GYA8|H9GYA8_DANRE Uncharacterized protein OS=Danio rerio PE=4 SV=1	1	6	3	22.5	27.238	240	0	6.1874	199690000	55763000	151240000	207003000	-1.43946		19				1759
	Q5RKP9;B3DI16;B8JLJ7		gna11b;gna11a	gna11b	>tr|Q5RKP9|Q5RKP9_DANRE Uncharacterized protein OS=Danio rerio GN=gna11b PE=2 SV=1;>tr|B3DI16|B3DI16_DANRE Gna11 protein OS=Danio rerio GN=gna11a PE=2 SV=1	3	3	2	11.1	42.005	359	0	23.614	73548000	55740000	30756000	86496000	0.857845		19				346
	E9QBV1;E9QD79;E9QG93;F1R4U8	Clathrin heavy chain	cltcb	cltcb	>tr|E9QBV1|E9QBV1_DANRE Clathrin heavy chain OS=Danio rerio GN=cltcb PE=3 SV=1;>tr|E9QD79|E9QD79_DANRE Clathrin heavy chain OS=Danio rerio GN=cltcb PE=3 SV=1;>tr|E9QG93|E9QG93_DANRE Clathrin heavy chain OS=Danio rerio GN=cltcb PE=3 SV=1	4	25	3	21	191.63	1677	0	11.664	110460000	55666000	13465000	69131000	2.04758		19				776
	Q6DBR3		adprh	adprh	>tr|Q6DBR3|Q6DBR3_DANRE Uncharacterized protein OS=Danio rerio GN=adprh PE=2 SV=1	1	7	7	36.3	38.771	353	0	33.023	427710000	55426000	358150000	413576000	-2.69193		19				2136
	Q6NYJ8;E7F120;Q6TH39		mob1a;mob1bb	mob1a	>tr|Q6NYJ8|Q6NYJ8_DANRE Mobkl1b protein OS=Danio rerio GN=mob1a PE=2 SV=1;>tr|E7F120|E7F120_DANRE Uncharacterized protein OS=Danio rerio GN=mob1a PE=4 SV=1;>tr|Q6TH39|Q6TH39_DANRE Chromosome 2 open reading frame 6 OS=Danio rerio GN=mob1bb PE=2 SV=1	3	4	2	20.4	25.03	216	0	8.5249	38551000	55299000	33043000	88342000	0.742909		19				541
	F1R6L1;Q1LUP2;Q1LUP1;Q1LY67;Q1LY66		add3a	add3a	>tr|F1R6L1|F1R6L1_DANRE Uncharacterized protein OS=Danio rerio GN=add3a PE=4 SV=1;>tr|Q1LUP2|Q1LUP2_DANRE Uncharacterized protein OS=Danio rerio GN=add3a PE=4 SV=1;>tr|Q1LUP1|Q1LUP1_DANRE Uncharacterized protein OS=Danio rerio GN=add3a PE=4 SV=1;>tr|Q1LY67	5	6	6	18.9	72.473	644	0	47.413	146900000	55263000	98950000	154213000	-0.840386		19				1551
	F1QKI4;Q7ZUH1	UPF0568 protein C14orf166 homolog	zgc:56576	zgc:56576	>tr|F1QKI4|F1QKI4_DANRE Uncharacterized protein OS=Danio rerio GN=zgc:56576 PE=4 SV=1;>sp|Q7ZUH1|CN166_DANRE UPF0568 protein C14orf166 homolog OS=Danio rerio GN=zgc:56576 PE=2 SV=1	2	7	7	33.1	27.871	242	0	21.915	45294000	55173000	37905000	93078000	0.541574		19				1195
	Q6TGV5		psmd10	psmd10	>tr|Q6TGV5|Q6TGV5_DANRE Gankyrin OS=Danio rerio GN=psmd10 PE=2 SV=1	1	4	4	34.1	24.417	226	0	24.132	48826000	55114000	38423000	93537000	0.520449		19				2489
	Q08BY9		clgn	clgn	>tr|Q08BY9|Q08BY9_DANRE Calmegin OS=Danio rerio GN=clgn PE=2 SV=1	1	5	5	13.5	71.513	630	0	17.738	172270000	54918000	95857000	150775000	-0.803605		19				1804
	Q6NZ07-2;Q6NZ07	Nicalin-1	ncl1	ncl1	>sp|Q6NZ07-2|NCLN_DANRE Isoform 2 of Nicalin-1 OS=Danio rerio GN=ncl1;>sp|Q6NZ07|NCLN_DANRE Nicalin-1 OS=Danio rerio GN=ncl1 PE=2 SV=1	2	4	4	10	63.859	571	0	27.391	69463000	54914000	23761000	78675000	1.20858		19				2319
	B0JZJ1;Q6NWH7;F1RBJ8;F1Q5L6;E9QG17;I3ISW2;F1QBS1		ddx5	ddx5	>tr|B0JZJ1|B0JZJ1_DANRE Ddx5 protein OS=Danio rerio GN=ddx5 PE=2 SV=1;>tr|Q6NWH7|Q6NWH7_DANRE Ddx5 protein OS=Danio rerio GN=ddx5 PE=2 SV=1;>tr|F1RBJ8|F1RBJ8_DANRE Uncharacterized protein OS=Danio rerio GN=ddx5 PE=3 SV=1;>tr|F1Q5L6|F1Q5L6_DANRE Uncharacter	7	3	3	7.4	55.263	488	0	15.982	46083000	54896000	0	54896000			19				254
	Q08BB1	Elongation factor G, mitochondrial	gfm1	gfm1	>sp|Q08BB1|EFGM_DANRE Elongation factor G, mitochondrial OS=Danio rerio GN=gfm1 PE=2 SV=1	1	3	3	6.7	82.748	745	0	7.572	73453000	54833000	27249000	82082000	1.00884		19				1799
	A2BIP1;F1Q4P9		atp2a3	atp2a3	>tr|A2BIP1|A2BIP1_DANRE Uncharacterized protein (Fragment) OS=Danio rerio GN=atp2a3 PE=3 SV=1;>tr|F1Q4P9|F1Q4P9_DANRE Uncharacterized protein (Fragment) OS=Danio rerio GN=atp2a3 PE=4 SV=1	2	18	3	18.6	102.69	932	0	5.4695	250160000	54715000	117890000	172605000	-1.10743		19				65
	Q6IQE0-2;Q6IQE0-3;Q6IQE0;F6NPA6;F6NQ93;F6P3Y7;F6NTM3;E7FE61;B0S627;F1QZ57;F1QB76	Poly(U)-binding-splicing factor PUF60-B	puf60b;puf60a	puf60b	>sp|Q6IQE0-2|PU60B_DANRE Isoform 2 of Poly(U)-binding-splicing factor PUF60-B OS=Danio rerio GN=puf60b;>sp|Q6IQE0-3|PU60B_DANRE Isoform 3 of Poly(U)-binding-splicing factor PUF60-B OS=Danio rerio GN=puf60b;>sp|Q6IQE0|PU60B_DANRE Poly(U)-binding-splicing fa	11	3	3	9.6	53.725	499	0	6.6569	57794000	54505000	15506000	70011000	1.81356		19				2240
	F8W542		mgp	mgp	>tr|F8W542|F8W542_DANRE Uncharacterized protein (Fragment) OS=Danio rerio GN=mgp PE=4 SV=1	1	3	3	39.3	12.726	112	0	19.518	114150000	54369000	139410000	193779000	-1.35848		19				1722
	Q5XIZ6	Glycerol-3-phosphate dehydrogenase 1-like protein	gpd1l	gpd1l	>sp|Q5XIZ6|GPD1L_DANRE Glycerol-3-phosphate dehydrogenase 1-like protein OS=Danio rerio GN=gpd1l PE=2 SV=1	1	6	5	22.8	38.284	351	0	11.813	101880000	54356000	56624000	110980000	-0.0589744		19				2086
	Q803H5		gnb1b	gnb1b	>tr|Q803H5|Q803H5_DANRE Gnb1l protein OS=Danio rerio GN=gnb1b PE=2 SV=1	1	13	2	47.1	37.303	340	0	40.047	127380000	54340000	65094000	119434000	-0.26051		19				2728
	Q7ZZJ7;F1RAE7		slc4a1a	slc4a1a	>tr|Q7ZZJ7|Q7ZZJ7_DANRE Erythroid band 3 anion exchanger 1 OS=Danio rerio GN=slc4a1a PE=2 SV=1;>tr|F1RAE7|F1RAE7_DANRE Uncharacterized protein OS=Danio rerio GN=slc4a1a PE=4 SV=1	2	3	3	5.4	101.46	905	0	18.694	102360000	54338000	46551000	100889000	0.223149		19				2708
	Q7ZV68	Vacuolar protein sorting-associated protein 29	vps29	vps29	>sp|Q7ZV68|VPS29_DANRE Vacuolar protein sorting-associated protein 29 OS=Danio rerio GN=vps29 PE=2 SV=1	1	4	4	17	20.399	182	0	7.2258	38484000	54316000	34113000	88429000	0.671056		19				2663
	F1QMX0		zgc:154045	zgc:154045	>tr|F1QMX0|F1QMX0_DANRE Uncharacterized protein (Fragment) OS=Danio rerio GN=zgc:154045 PE=4 SV=1	1	5	5	40.8	19.25	174	0	85.576	46428000	54276000	58004000	112280000	-0.095838		19				1241
	F1QHT9;B3DFU8;F1Q5T4		ddx19	ddx19	>tr|F1QHT9|F1QHT9_DANRE Uncharacterized protein OS=Danio rerio GN=ddx19 PE=4 SV=1	3	4	4	14	54.732	487	0	12.543	54825000	54112000	14216000	68328000	1.92843		19				1142
	Q66IB6		hmgb2b	hmgb2b	>tr|Q66IB6|Q66IB6_DANRE High-mobility group box 2 OS=Danio rerio GN=hmgb2b PE=2 SV=1	1	7	7	35	24.253	214	0	16.913	54793000	54098000	78534000	132632000	-0.537742		19				2118
	Q1LWG2;I3ISK7		ndufs6	ndufs6	>tr|Q1LWG2|Q1LWG2_DANRE Uncharacterized protein OS=Danio rerio GN=ndufs6 PE=4 SV=1;>tr|I3ISK7|I3ISK7_DANRE Uncharacterized protein (Fragment) OS=Danio rerio GN=ndufs6 PE=4 SV=1	2	5	5	47.3	14.232	129	0	27.382	110760000	54076000	128770000	182846000	-1.25174		19				1865
	E7F3G8		si:ch211-113j14.1	si:ch211-113j14.1	>tr|E7F3G8|E7F3G8_DANRE Uncharacterized protein OS=Danio rerio GN=si:ch211-113j14.1 PE=4 SV=1	1	7	7	16.8	65.991	573	0	25.185	60379000	53971000	38636000	92607000	0.482239		19				579
	A2BHT9;Q5PNM4	ATP-dependent Clp protease proteolytic subunit	clpp	clpp	>tr|A2BHT9|A2BHT9_DANRE ATP-dependent Clp protease proteolytic subunit OS=Danio rerio GN=clpp PE=3 SV=1;>tr|Q5PNM4|Q5PNM4_DANRE ATP-dependent Clp protease proteolytic subunit OS=Danio rerio GN=clpp PE=3 SV=1	2	1	1	6.8	24.04	220	0	5.6597	40704000	53783000	0	53783000			19				58
	F8W2B6;E7FH53		myot	myot	>tr|F8W2B6|F8W2B6_DANRE Uncharacterized protein OS=Danio rerio GN=si:ch211-194m19.4 PE=4 SV=1;>tr|E7FH53|E7FH53_DANRE Uncharacterized protein OS=Danio rerio GN=si:ch211-194m19.4 PE=4 SV=1	2	3	3	15	62.207	561	0	8.5714	52375000	53721000	0	53721000			19				764
	F6P921		cfhl4	cfhl4	>tr|F6P921|F6P921_DANRE Uncharacterized protein OS=Danio rerio GN=cfhl4 PE=4 SV=2	1	5	5	14.2	52.444	471	0	10.557	140680000	53621000	95779000	149400000	-0.836911		19				1696
	B8A454		bag2	bag2	>tr|B8A454|B8A454_DANRE Uncharacterized protein OS=Danio rerio GN=bag2 PE=4 SV=1	1	3	3	18.3	23.625	208	0	5.681	27845000	53531000	11618000	65149000	2.20401		19				376
	Q6NWK3;Q90Z38		ranbp1	ranbp1	>tr|Q6NWK3|Q6NWK3_DANRE Ranbp1 protein OS=Danio rerio GN=ranbp1 PE=2 SV=1;>tr|Q90Z38|Q90Z38_DANRE Ran binding protein 1 OS=Danio rerio GN=ranbp1 PE=2 SV=1	2	3	3	21.3	24.626	211	0	75.908	48562000	53337000	38932000	92269000	0.45418		19				2284
	Q6PBY8		skp1	skp1	>tr|Q6PBY8|Q6PBY8_DANRE S-phase kinase-associated protein 1 OS=Danio rerio GN=skp1 PE=2 SV=1	1	8	8	55.8	18.69	163	0	29.22	63421000	53231000	80334000	133565000	-0.593744		19				2424
	F1RDL2;F1QYU7	S-adenosylmethionine synthase	mat2aa	mat2aa	>tr|F1RDL2|F1RDL2_DANRE Uncharacterized protein OS=Danio rerio GN=mat2aa PE=3 SV=1;>tr|F1QYU7|F1QYU7_DANRE S-adenosylmethionine synthase OS=Danio rerio GN=mat2aa PE=2 SV=1	2	2	1	11.7	34.044	309	0	10.195	40298000	53085000	0	53085000			19				1421
	E7F6S3;F6NVK8		cul3b	cul3b	>tr|E7F6S3|E7F6S3_DANRE Uncharacterized protein OS=Danio rerio PE=3 SV=1;>tr|F6NVK8|F6NVK8_DANRE Uncharacterized protein OS=Danio rerio GN=cul3a PE=4 SV=1	2	4	4	11.8	63.213	543	0	31.413	66234000	52985000	20165000	73150000	1.39373		19				619
	F1R8S3;B0S4U2;B0S4U1	Phosphoinositide phospholipase C	plcd1b	plcd1b	>tr|F1R8S3|F1R8S3_DANRE Uncharacterized protein OS=Danio rerio GN=plcd1b PE=4 SV=1	3	5	5	8.5	85.599	749	0	18.141	60893000	52954000	14751000	67705000	1.84393		19				1583
	F1QM43;Q568P1	Guanosine-3,5-bis(diphosphate) 3-pyrophosphohydrolase MESH1	hddc3	hddc3	>tr|F1QM43|F1QM43_DANRE Guanosine-3,5-bis(diphosphate) 3-pyrophosphohydrolase MESH1 OS=Danio rerio GN=hddc3 PE=4 SV=1;>sp|Q568P1|MESH1_DANRE Guanosine-3,5-bis(diphosphate) 3-pyrophosphohydrolase MESH1 OS=Danio rerio GN=hddc3 PE=2 SV=1	2	5	5	40	20.386	180	0	39.457	30271000	52929000	18347000	71276000	1.52851		19				1228
	Q7ZVA4	Protein S100	s100a10b	s100a10b	>tr|Q7ZVA4|Q7ZVA4_DANRE S100 calcium binding protein A10b OS=Danio rerio GN=s100a10b PE=4 SV=1	1	2	2	24	11.157	100	0.00041719	3.3391	65149000	52585000	31383000	83968000	0.744668		19				2669
	F1QKF2;A0ELQ2;Q5RGZ4	Calcium-transporting ATPase	atp2b4	atp2b4	>tr|F1QKF2|F1QKF2_DANRE Uncharacterized protein OS=Danio rerio GN=atp2b4 PE=3 SV=1	3	4	4	7.2	129.8	1174	0	36.186	108320000	52560000	40628000	93188000	0.371491		19				1192
	F1R0S8;E9QCI8;Q7ZVT1		ist1	ist1	>tr|F1R0S8|F1R0S8_DANRE Uncharacterized protein OS=Danio rerio GN=ist1 PE=4 SV=1;>tr|E9QCI8|E9QCI8_DANRE Uncharacterized protein OS=Danio rerio GN=ist1 PE=4 SV=1;>tr|Q7ZVT1|Q7ZVT1_DANRE Uncharacterized protein OS=Danio rerio GN=ist1 PE=2 SV=1	3	2	2	8.2	37.533	341	0	13.546	62899000	52456000	32199000	84655000	0.704092		19				786
	F1R7F6		uggt1	uggt1	>tr|F1R7F6|F1R7F6_DANRE Uncharacterized protein OS=Danio rerio GN=uggt1 PE=4 SV=1	1	4	4	5.1	176.35	1554	0	9.8585	112460000	52078000	23366000	75444000	1.15626		19				1560
	Q7ZUP5		dnaja2	dnaja2	>tr|Q7ZUP5|Q7ZUP5_DANRE DnaJ (Hsp40) homolog, subfamily A, member 2 OS=Danio rerio GN=dnaja2 PE=2 SV=1	1	3	3	11.4	45.537	412	0	11.028	40128000	51880000	0	51880000			19				2639
	Q6TLF6	Regucalcin	rgn	rgn	>sp|Q6TLF6|RGN_DANRE Regucalcin OS=Danio rerio GN=rgn PE=2 SV=1	1	3	3	10.8	32.809	295	0	75.043	113370000	51695000	83587000	135282000	-0.693254		19				2500
	F1QXJ4		stxbp3	stxbp3	>tr|F1QXJ4|F1QXJ4_DANRE Uncharacterized protein OS=Danio rerio GN=stxbp3 PE=4 SV=1	1	9	9	22.2	67.32	590	0	42.509	135120000	51102000	92008000	143110000	-0.84838		19				1400
	F1QN22;E9QDB6		mrps23	mrps23	>tr|F1QN22|F1QN22_DANRE Uncharacterized protein OS=Danio rerio GN=mrps23 PE=4 SV=1;>tr|E9QDB6|E9QDB6_DANRE Uncharacterized protein OS=Danio rerio GN=mrps23 PE=4 SV=1	2	3	3	23	21.395	187	0	10.351	66437000	50950000	81399000	132349000	-0.675929		19				797
	Q803F2		rhogb	rhogb	>tr|Q803F2|Q803F2_DANRE Ras homolog gene family, member Gb OS=Danio rerio GN=rhogb PE=2 SV=1	1	5	4	39.3	21.253	191	0	35.754	37213000	50791000	52574000	103365000	-0.0497766		19				2725
	X1WDY3;F1R7D6;Q7T309		serpinb1l3	serpinb1l3	>tr|X1WDY3|X1WDY3_DANRE Uncharacterized protein OS=Danio rerio GN=serpinb1l3 PE=4 SV=1;>tr|F1R7D6|F1R7D6_DANRE Uncharacterized protein OS=Danio rerio GN=serpinb1l3 PE=3 SV=2;>tr|Q7T309|Q7T309_DANRE Serpin peptidase inhibitor, clade B (Ovalbumin), member 1,	3	4	4	25.2	28.992	258	0	18.926	55879000	50636000	37105000	87741000	0.44855		19				1559
	A2BF91		zgc:101858	zgc:101858	>tr|A2BF91|A2BF91_DANRE Uncharacterized protein OS=Danio rerio GN=zgc:101858 PE=4 SV=1	1	4	4	28.7	28.117	265	0	40.004	50984000	50618000	45949000	96567000	0.139617		19				38
	Q6TH20		drg2	drg2	>tr|Q6TH20|Q6TH20_DANRE Developmentally regulated GTP binding protein 2 OS=Danio rerio GN=drg2 PE=2 SV=1	1	2	2	8.5	40.881	364	0	6.1161	69985000	50560000	46928000	97488000	0.107547		19				2496
	B0V2V4;Q5CZV0	Transmembrane protein 182	tmem182	tmem182	>tr|B0V2V4|B0V2V4_DANRE Transmembrane protein 182 OS=Danio rerio GN=tmem182 PE=4 SV=1;>sp|Q5CZV0|TM182_DANRE Transmembrane protein 182 OS=Danio rerio GN=tmem182 PE=2 SV=1	2	2	2	9.7	27.981	248	0	14.208	264730000	50390000	210620000	261010000	-2.06343		19				328
	E7F0Q4		spaca4l	spaca4l	>tr|E7F0Q4|E7F0Q4_DANRE Uncharacterized protein OS=Danio rerio GN=spaca4l PE=4 SV=1	1	1	1	8.7	13.716	127	0	6.7164	43834000	50379000	0	50379000			19				538
	Q4V9D8;F1R5E5;Q5XIZ2		rras	rras	>tr|Q4V9D8|Q4V9D8_DANRE Related RAS viral (R-ras) oncogene homolog OS=Danio rerio GN=rras PE=2 SV=1;>tr|F1R5E5|F1R5E5_DANRE Uncharacterized protein (Fragment) OS=Danio rerio GN=rras PE=4 SV=1;>tr|Q5XIZ2|Q5XIZ2_DANRE Rras protein OS=Danio rerio GN=rras PE=4	3	6	5	48.5	22.164	196	0	20.175	30604000	50254000	30174000	80428000	0.735932		19				1934
	Q6PC73;E9QFV9;Q5RKN6;I3IS41		grb2b;grb2a	grb2b	>tr|Q6PC73|Q6PC73_DANRE Growth factor receptor-bound protein 2 OS=Danio rerio GN=grb2b PE=2 SV=1;>tr|E9QFV9|E9QFV9_DANRE Uncharacterized protein OS=Danio rerio GN=grb2b PE=4 SV=1;>tr|Q5RKN6|Q5RKN6_DANRE Uncharacterized protein OS=Danio rerio GN=grb2a PE=2	4	7	7	41.9	25.287	217	0	42.846	29722000	50246000	16068000	66314000	1.64482		19				2436
	F1Q6P3		col6a1	col6a1	>tr|F1Q6P3|F1Q6P3_DANRE Uncharacterized protein (Fragment) OS=Danio rerio GN=col6a1 PE=4 SV=1	1	3	3	5.5	108.05	1010	0	10.902	73450000	50231000	9780100	60011100	2.36066		19				919
	F1QPJ6;X1WC28		LOC100535398	LOC100535398	>tr|F1QPJ6|F1QPJ6_DANRE Uncharacterized protein (Fragment) OS=Danio rerio GN=LOC100535398 PE=4 SV=1;>tr|X1WC28|X1WC28_DANRE Uncharacterized protein (Fragment) OS=Danio rerio GN=LOC100535398 PE=4 SV=1	2	4	4	51.5	18.399	165	0	20.762	51152000	50199000	30981000	81180000	0.696275		19				1265
	F1QJ03		LOC101882579	LOC101882579	>tr|F1QJ03|F1QJ03_DANRE Uncharacterized protein (Fragment) OS=Danio rerio GN=LOC101882579 PE=4 SV=1	1	4	4	8.7	110.5	954	0	20.827	74194000	49933000	8279300	58212300	2.59241		19				1159
	B0UXP9	Inosine-5-monophosphate dehydrogenase 2	impdh2	impdh2	>sp|B0UXP9|IMDH2_DANRE Inosine-5-monophosphate dehydrogenase 2 OS=Danio rerio GN=impdh2 PE=3 SV=1	1	4	3	10.3	55.695	514	0	3.8373	43031000	49900000	0	49900000			19				305
	Q803W1;E9QIS9	Secernin-3	scrn3	scrn3	>sp|Q803W1|SCRN3_DANRE Secernin-3 OS=Danio rerio GN=scrn3 PE=2 SV=1;>tr|E9QIS9|E9QIS9_DANRE Secernin-3 OS=Danio rerio GN=scrn3 PE=4 SV=2	2	3	3	9.6	46.973	417	0	8.379	96152000	49749000	110520000	160269000	-1.15157		19				2741
	Q7ZU89;E9QGY2;Q7ZW27		arcn1b;arcn1a	arcn1b	>tr|Q7ZU89|Q7ZU89_DANRE Archain 1 like OS=Danio rerio GN=arcn1b PE=2 SV=1;>tr|E9QGY2|E9QGY2_DANRE Uncharacterized protein OS=Danio rerio GN=arcn1b PE=4 SV=1;>tr|Q7ZW27|Q7ZW27_DANRE Archain 1 OS=Danio rerio GN=arcn1a PE=2 SV=1	3	4	4	9.4	56.722	512	0	5.7255	53782000	49740000	15800000	65540000	1.65448		19				2619
	E7F0E2		gnpda2	gnpda2	>tr|E7F0E2|E7F0E2_DANRE Uncharacterized protein OS=Danio rerio GN=gnpda2 PE=3 SV=1	1	3	3	23.5	31.351	277	0	39.037	40063000	49735000	21966000	71701000	1.17899		19				532
	A9JRA9;E7FAQ3		zgc:172053;si:ch211-125e6.5	zgc:172053	>tr|A9JRA9|A9JRA9_DANRE Uncharacterized protein OS=Danio rerio GN=zgc:172053 PE=2 SV=1;>tr|E7FAQ3|E7FAQ3_DANRE Uncharacterized protein OS=Danio rerio GN=si:ch211-125e6.5 PE=4 SV=1	2	3	3	29.1	16.83	151	0	15.246	113050000	49683000	141630000	191313000	-1.5113		19				237
	Q7ZVB5;B0V1I0		snrpd3l;snrpd3	snrpd3l	>tr|Q7ZVB5|Q7ZVB5_DANRE Small nuclear ribonucleoprotein D3 polypeptide, like OS=Danio rerio GN=snrpd3l PE=2 SV=1;>tr|B0V1I0|B0V1I0_DANRE Uncharacterized protein OS=Danio rerio GN=snrpd3 PE=4 SV=1	2	3	3	31.2	13.996	128	0	60.865	68499000	49651000	41348000	90999000	0.264005		19				2671
	F1QLV0;E9QGI7		zgc:92161	zgc:92161	>tr|F1QLV0|F1QLV0_DANRE Uncharacterized protein OS=Danio rerio GN=zgc:92161 PE=3 SV=1;>tr|E9QGI7|E9QGI7_DANRE Uncharacterized protein OS=Danio rerio GN=zgc:92161 PE=3 SV=1	2	4	4	27.5	27.52	258	0	18.452	38272000	49636000	30295000	79931000	0.712307		19				1218
	B8JLZ4		pmpca	pmpca	>tr|B8JLZ4|B8JLZ4_DANRE Uncharacterized protein OS=Danio rerio GN=pmpca PE=3 SV=1	1	2	2	8.5	57.589	517	0	3.8778	60607000	49534000	0	49534000			19				445
	F1RAM9		tmed7	tmed7	>tr|F1RAM9|F1RAM9_DANRE Uncharacterized protein OS=Danio rerio GN=tmed7 PE=3 SV=1	1	5	5	33.8	24.441	216	0	9.4552	46062000	49481000	31521000	81002000	0.650561		19				1611
	F1Q5D5;E9QI36;Q66HY3		hars	hars	>tr|F1Q5D5|F1Q5D5_DANRE Uncharacterized protein OS=Danio rerio GN=hars PE=3 SV=1	3	3	3	7.5	58.145	520	0	7.5008	44545000	49443000	0	49443000			19				895
	F8W3Q7		apobec2a	apobec2a	>tr|F8W3Q7|F8W3Q7_DANRE Uncharacterized protein (Fragment) OS=Danio rerio GN=apobec2a PE=4 SV=1	1	2	2	16.2	30.18	266	0	24.64	91416000	49398000	41349000	90747000	0.2566		19				1708
	Q1LWB1;I3ITE0	3-hydroxyisobutyrate dehydrogenase	hibadha	hibadha	>tr|Q1LWB1|Q1LWB1_DANRE Uncharacterized protein OS=Danio rerio GN=hibadha PE=4 SV=1	2	6	5	25	34.819	328	0	15.429	99185000	49195000	100610000	149805000	-1.03219		19				1863
	Q8AYH1		hsd17b4	hsd17b4	>tr|Q8AYH1|Q8AYH1_DANRE 17-beta-hydroxysteroid dehydrogenase type 4 OS=Danio rerio GN=hsd17b4 PE=2 SV=1	1	4	4	8.8	78.624	725	0	20.31	49017000	49176000	36875000	86051000	0.415311		19				2757
	F1QEZ5		slc27a1a	slc27a1a	>tr|F1QEZ5|F1QEZ5_DANRE Uncharacterized protein OS=Danio rerio GN=slc27a1a PE=4 SV=1	1	6	6	14.4	72.131	647	0	10.771	141230000	48888000	100740000	149628000	-1.04308		19				1083
	F1QRV2;F6NUR2;F1QRV1		si:ch211-209n20.1	si:ch211-209n20.1	>tr|F1QRV2|F1QRV2_DANRE Uncharacterized protein OS=Danio rerio GN=si:ch211-209n20.1 PE=4 SV=1;>tr|F6NUR2|F6NUR2_DANRE Uncharacterized protein OS=Danio rerio GN=si:ch211-209n20.1 PE=4 SV=1;>tr|F1QRV1|F1QRV1_DANRE Uncharacterized protein (Fragment) OS=Danio	3	4	3	7.6	71.592	629	0	8.138	47408000	48837000	9691100	58528100	2.33324		19				1304
	E9QG66		emc1	emc1	>tr|E9QG66|E9QG66_DANRE Uncharacterized protein OS=Danio rerio GN=emc1 PE=4 SV=1	1	3	3	3.6	108.28	964	0	111.59	111430000	48772000	58922000	107694000	-0.272753		19				841
	F6NJS4		atl2	atl2	>tr|F6NJS4|F6NJS4_DANRE Uncharacterized protein (Fragment) OS=Danio rerio GN=atl2 PE=4 SV=1	1	4	4	10.4	68.599	606	0	14.285	66253000	48717000	26891000	75608000	0.857302		19				1679
	F1R7S1		cope	cope	>tr|F1R7S1|F1R7S1_DANRE Uncharacterized protein (Fragment) OS=Danio rerio GN=cope PE=4 SV=1	1	2	2	8.5	27.831	246	0	8.8863	25090000	48691000	0	48691000			19				1567
	A5PMG3;A5PMG4;Q6PC06;K7DYH7;F1QNI0	Adenosylhomocysteinase	ahcyl1;ahcyl2	ahcyl1	>tr|A5PMG3|A5PMG3_DANRE Adenosylhomocysteinase OS=Danio rerio GN=ahcyl1 PE=3 SV=1;>tr|A5PMG4|A5PMG4_DANRE Adenosylhomocysteinase OS=Danio rerio GN=ahcyl1 PE=3 SV=1;>tr|Q6PC06|Q6PC06_DANRE Adenosylhomocysteinase OS=Danio rerio GN=ahcyl2 PE=2 SV=1	5	3	3	6	55.696	500	0	3.8589	69409000	48667000	32871000	81538000	0.566128		19				135
	Q1ECX9	Protein disulfide-isomerase A4	pdia4	pdia4	>tr|Q1ECX9|Q1ECX9_DANRE Pdia4 protein OS=Danio rerio GN=pdia4 PE=2 SV=1	1	5	5	12.9	72.466	642	0	10.777	106280000	48356000	68310000	116666000	-0.498402		19				1823
	Q1LYQ0;F1Q907				>tr|Q1LYQ0|Q1LYQ0_DANRE Novel protein OS=Danio rerio GN=CH211-31O18.2-001 PE=2 SV=1	2	3	3	20.7	30.815	271	0	7.2523	81247000	48316000	81788000	130104000	-0.759388		19				1890
	B8A443	Oxysterol-binding protein	osbp	osbp	>tr|B8A443|B8A443_DANRE Oxysterol-binding protein OS=Danio rerio GN=osbp PE=3 SV=1	1	5	5	9.5	85.817	760	0	12.944	105230000	48237000	53205000	101442000	-0.141422		19				375
	Q1ECU7		jph1b	jph1b	>tr|Q1ECU7|Q1ECU7_DANRE Junctophilin 1b OS=Danio rerio GN=jph1b PE=2 SV=1	1	3	3	8.2	73.707	673	0	6.2066	86015000	48152000	38003000	86155000	0.341482		19				1821
	H0WF44;Q04475	Beta-2-microglobulin	b2m	b2m	>tr|H0WF44|H0WF44_DANRE Beta-2-microglobulin OS=Danio rerio GN=b2m PE=4 SV=1;>sp|Q04475|B2MG_DANRE Beta-2-microglobulin OS=Danio rerio GN=b2m PE=3 SV=1	2	2	2	22.3	13.107	112	0	11.917	70814000	47997000	69248000	117245000	-0.528828		19				1742
	Q1LWX6		hsd17b8	hsd17b8	>tr|Q1LWX6|Q1LWX6_DANRE FabG (Beta-ketoacyl-[acyl-carrier-protein] reductase, E. coli) like OS=Danio rerio GN=hsd17b8 PE=3 SV=1	1	6	6	34	26.983	256	0	14.558	56775000	47946000	46918000	94864000	0.0312689		19				1869
	CON__Q3SX28				>Q3SX28 TREMBL:Q3SX28;Q5KR48 (Bos taurus) Tropomyosin 2	1	13	2	30.6	33.012	284	0	8.7991	70184000	47724000	16345000	64069000	1.54587		19			+	468
	F1QTF0		hmgcl	hmgcl	>tr|F1QTF0|F1QTF0_DANRE Uncharacterized protein OS=Danio rerio GN=hmgcl PE=4 SV=1	1	5	5	15.6	35.859	340	0	27.037	79211000	47686000	68776000	116462000	-0.528339		19				1334
	F1QWW6;H9GYR4		dnajc11	dnajc11	>tr|F1QWW6|F1QWW6_DANRE Uncharacterized protein OS=Danio rerio GN=dnajc11 PE=4 SV=1	2	4	4	11.4	63.447	563	0	10.45	76298000	47635000	38917000	86552000	0.291621		19				1394
	Q1LUX4;F1QL66		capn12	capn12	>tr|Q1LUX4|Q1LUX4_DANRE Uncharacterized protein OS=Danio rerio GN=capn12 PE=4 SV=1;>tr|F1QL66|F1QL66_DANRE Uncharacterized protein OS=Danio rerio GN=capn12 PE=4 SV=1	2	8	8	17.2	77.557	685	0	21.05	65712000	47554000	28517000	76071000	0.737744		19				1208
	F1Q912;F1R0P8;E9QDV1;F1R821;F1R906;F1QZV8;H9GXQ6;E9QGZ5;F1R6W9;E9QCN0;F1QHQ0;K7DYP4;F1QSI0;F1RE89;F1R995;F1QT34;F1QPN6;H9GZL5;F1QGB3;F1QF22;F1R5Y0;F1QIX6;F1QAU4;F1QT11;H9GYY6;H9GXN7;E9QIY5;F1QY47;F1RCD1;H9GYF8;H9GY49;F1QLX0;F1QCN2;F1QGX2;E9QDN0;R4GDY0;K7DY94;E7F4F3;E7F196;K7DYC7;E7EYZ8;E7F8F9;H9GYA2;H2ZRH4;E9QC41;E7FAI2;F1QC83;E7F4D9;L7N0X1;H9GYA7;F1QH35;F1QBP8;F1Q4L7;E9QFI3;E9QCH9;E7FFZ2;E7FCS7;…		si:dkey-261p22.1;si:dkey-191j3.2;si:dkey-172k15.6;si:dkey-193i10.4;si:dkey-16p6.1;si:dkey-265e15.5;si:dkey-26m3.3;si:dkey-56m15.2;si:dkeyp-80d11.14;si:dkey-19c16.1;si:dkey-157e10.5;si:dkey-52l1.1;si:dkey-204l2.3;si:ch211-171l17.14;si:ch211-76m11.5;si:dkey-43l17.1;si:rp71-5o12.3;si:dkeyp-80d11.10;LOC101885187;si:ch211-106j21.5;si:dkeyp-15a6.2;si:rp71-1l17.2;si:ch211-106j21.2;CABZ01075273.1;BX57195…	si:dkey-261p22.1	>tr|F1Q912|F1Q912_DANRE Uncharacterized protein OS=Danio rerio GN=si:dkey-261p22.1 PE=4 SV=4;>tr|F1R0P8|F1R0P8_DANRE Uncharacterized protein (Fragment) OS=Danio rerio GN=si:dkey-191j3.2 PE=4 SV=1;>tr|E9QDV1|E9QDV1_DANRE Uncharacterized protein OS=Danio rer	308	4	2	7.4	134.33	1179	0	5.6092	76113000	47526000	0	47526000			19				973
	E7FCN9		cspg4	cspg4	>tr|E7FCN9|E7FCN9_DANRE Uncharacterized protein OS=Danio rerio GN=cspg4 PE=4 SV=1	1	6	6	6.3	255.49	2305	0	23.575	70525000	47477000	20276000	67753000	1.22746		19				704
	F1RCB2		pl10	pl10	>tr|F1RCB2|F1RCB2_DANRE Uncharacterized protein OS=Danio rerio GN=pl10 PE=3 SV=1	1	5	2	10.3	75.831	688	0	23.673	40890000	47412000	4628800	52040800	3.35654		19				1639
	F1QWK0;E7FAM6		zgc:103601;si:dkey-78a14.5	zgc:103601	>tr|F1QWK0|F1QWK0_DANRE Uncharacterized protein OS=Danio rerio GN=zgc:103601 PE=3 SV=1;>tr|E7FAM6|E7FAM6_DANRE Uncharacterized protein OS=Danio rerio GN=si:dkey-78a14.5 PE=3 SV=1	2	3	3	16.7	33.122	288	0	6.9916	36234000	47267000	19479000	66746000	1.27891		19				679
	E9QGC9;Q6DHF0		myoz1b	myoz1b	>tr|E9QGC9|E9QGC9_DANRE Uncharacterized protein OS=Danio rerio GN=myoz1b PE=4 SV=1;>tr|Q6DHF0|Q6DHF0_DANRE Uncharacterized protein OS=Danio rerio GN=myoz1b PE=2 SV=1	2	3	3	20.6	28.11	243	0	6.3538	56246000	47230000	19675000	66905000	1.26334		19				842
	F1QR83;Q7SXP2-2;Q7SXP2	NEDD8-activating enzyme E1 regulatory subunit	nae1	nae1	>tr|F1QR83|F1QR83_DANRE NEDD8-activating enzyme E1 regulatory subunit OS=Danio rerio GN=nae1 PE=4 SV=1;>sp|Q7SXP2-2|ULA1_DANRE Isoform 2 of NEDD8-activating enzyme E1 regulatory subunit OS=Danio rerio GN=nae1;>sp|Q7SXP2|ULA1_DANRE NEDD8-activating enzyme E	3	6	6	23.1	60.431	533	0	35.004	134040000	47128000	94365000	141493000	-1.00167		19				1293
	Q6NUY0	Adenylate kinase 4, mitochondrial	ak4	ak4	>tr|Q6NUY0|Q6NUY0_DANRE Uncharacterized protein OS=Danio rerio GN=ak4 PE=2 SV=1	1	3	3	27	25.441	226	0	7.7409	23336000	47052000	0	47052000			19				2267
	Q6IQJ1		tomm22	tomm22	>tr|Q6IQJ1|Q6IQJ1_DANRE Tomm22 protein OS=Danio rerio GN=tomm22 PE=2 SV=1	1	4	4	38.8	14.785	134	0	71.739	62911000	47035000	75927000	122962000	-0.690878		19				2249
	F1QWM3		ube2ka	ube2ka	>tr|F1QWM3|F1QWM3_DANRE Uncharacterized protein OS=Danio rerio GN=ube2ka PE=3 SV=1	1	3	1	36.5	22.392	200	0	34.471	41057000	46896000	45025000	91921000	0.0587386		19				1389
	Q7T2A8	SH3 domain-binding glutamic acid-rich-like protein	zgc:64130	zgc:64130	>tr|Q7T2A8|Q7T2A8_DANRE SH3 domain-binding glutamic acid-rich-like protein OS=Danio rerio GN=zgc:64130 PE=3 SV=1	1	4	4	48.7	12.921	115	0	15.458	71376000	46728000	71210000	117938000	-0.607793		19				2566
	E7FCD8		atp6v1ab	atp6v1ab	>tr|E7FCD8|E7FCD8_DANRE Uncharacterized protein OS=Danio rerio GN=atp6v1ab PE=3 SV=1	1	16	3	38.6	68.377	617	0	7.226	78756000	46705000	37353000	84058000	0.322353		19				702
	A9C3S0		si:ch211-198n5.11	si:ch211-198n5.11	>tr|A9C3S0|A9C3S0_DANRE Uncharacterized protein OS=Danio rerio GN=si:ch211-198n5.11 PE=4 SV=1	1	8	8	20.4	66.63	603	0	17.699	149810000	46641000	108310000	154951000	-1.2155		19				233
	Q6DGJ3	Mitochondrial import inner membrane translocase subunit Tim13	timm13	timm13	>sp|Q6DGJ3|TIM13_DANRE Mitochondrial import inner membrane translocase subunit Tim13 OS=Danio rerio GN=timm13 PE=3 SV=1	1	2	2	30.5	10.621	95	0	37.205	53131000	46620000	40732000	87352000	0.194786		19				2164
	E9QF17;A7MC00;E9QCE4		mapre2	mapre2	>tr|E9QF17|E9QF17_DANRE Uncharacterized protein OS=Danio rerio GN=zgc:171788 PE=4 SV=2;>tr|A7MC00|A7MC00_DANRE Uncharacterized protein OS=Danio rerio GN=zgc:171788 PE=2 SV=1;>tr|E9QCE4|E9QCE4_DANRE Uncharacterized protein OS=Danio rerio GN=zgc:171788 PE=4	3	3	2	14.5	36.954	330	0	6.4493	95232000	46580000	43869000	90449000	0.0865088		19				180
	Q7ZUG0	Small nuclear ribonucleoprotein E	snrpe	snrpe	>sp|Q7ZUG0|RUXE_DANRE Small nuclear ribonucleoprotein E OS=Danio rerio GN=snrpe PE=3 SV=1	1	2	2	25	10.789	92	0	13.078	63604000	46519000	22520000	69039000	1.04661		19				2626
	Q5SNQ3		nrbp1	nrbp1	>tr|Q5SNQ3|Q5SNQ3_DANRE Uncharacterized protein OS=Danio rerio GN=nrbp1 PE=4 SV=1	1	4	4	14.5	58.644	519	0	9.6033	66252000	46267000	31366000	77633000	0.560782		19				2049
	X1WGJ5		si:ch73-156o22.2	si:ch73-156o22.2	>tr|X1WGJ5|X1WGJ5_DANRE Uncharacterized protein OS=Danio rerio GN=si:ch73-156o22.2 PE=4 SV=1	1	2	2	17.5	14.037	126	0	7.0099	76997000	46260000	127910000	174170000	-1.46729		19				2902
	E9QHR6;Q6NWH5	Transmembrane protein 11, mitochondrial	tmem11	tmem11	>tr|E9QHR6|E9QHR6_DANRE Transmembrane protein 11, mitochondrial OS=Danio rerio GN=tmem11 PE=4 SV=1;>sp|Q6NWH5|TMM11_DANRE Transmembrane protein 11, mitochondrial OS=Danio rerio GN=tmem11 PE=2 SV=1	2	3	3	27.2	18.975	169	0	15.558	43565000	46227000	73821000	120048000	-0.675296		19				857
	Q6TH15	Eukaryotic translation initiation factor 3 subunit D	eif3d	eif3d	>sp|Q6TH15|EIF3D_DANRE Eukaryotic translation initiation factor 3 subunit D OS=Danio rerio GN=eif3d PE=2 SV=1	1	3	3	6.7	64.089	552	0	10.434	52543000	46154000	12070000	58224000	1.93503		19				2495
	F1QFV2;F1QS20		hnrnpa1b	hnrnpa1b	>tr|F1QFV2|F1QFV2_DANRE Uncharacterized protein OS=Danio rerio GN=hnrnpa1b PE=4 SV=1	2	5	5	18.1	40.529	403	0	9.8888	52500000	45950000	16265000	62215000	1.49829		19				1102
	F1R9X2		coq3	coq3	>tr|F1R9X2|F1R9X2_DANRE Uncharacterized protein OS=Danio rerio GN=coq3 PE=4 SV=1	1	3	3	15.7	35.575	319	0	63.321	60134000	45664000	54376000	100040000	-0.251913		19				1598
	F1Q6R4		neb	neb	>tr|F1Q6R4|F1Q6R4_DANRE Uncharacterized protein (Fragment) OS=Danio rerio GN=neb PE=4 SV=1	1	15	0	39.7	64.288	564	0.0051699	2.1343	48453000	45529000	0	45529000			19				920
	F1R2W1;R4GEH1		dhrs13a.3	dhrs13a.3	>tr|F1R2W1|F1R2W1_DANRE Uncharacterized protein OS=Danio rerio GN=dhrs13a.3 PE=3 SV=1	2	6	6	25.2	34.904	318	0	20.758	76382000	45321000	79120000	124441000	-0.803863		19				1492
	Q1RLU3		upk1a	upk1a	>tr|Q1RLU3|Q1RLU3_DANRE Uncharacterized protein OS=Danio rerio GN=upk1a PE=2 SV=1	1	2	2	11.6	27.473	250	0	10.191	21108000	45183000	6299900	51482900	2.84238		19				1897
	F1R4I7		sri	sri	>tr|F1R4I7|F1R4I7_DANRE Uncharacterized protein OS=Danio rerio GN=sri PE=4 SV=1	1	2	2	9.5	21.377	190	0	5.2769	15431000	44838000	0	44838000			19				1520
	E7FA56		LOC559490	LOC559490	>tr|E7FA56|E7FA56_DANRE Uncharacterized protein OS=Danio rerio GN=LOC559490 PE=4 SV=1	1	4	4	30.9	19.649	181	0	22.686	71709000	44772000	98383000	143155000	-1.13581		19				673
	F1QNA0;Q7ZVZ6	Presequence protease, mitochondrial	pitrm1	pitrm1	>tr|F1QNA0|F1QNA0_DANRE Presequence protease, mitochondrial OS=Danio rerio GN=pitrm1 PE=3 SV=1;>sp|Q7ZVZ6|PREP_DANRE Presequence protease, mitochondrial OS=Danio rerio GN=pitrm1 PE=2 SV=1	2	6	6	8.8	114.97	1023	0	64.479	80691000	44653000	35390000	80043000	0.335415		19				1247
	X1WGZ7;F1QP23		eprs	eprs	>tr|X1WGZ7|X1WGZ7_DANRE Uncharacterized protein OS=Danio rerio GN=eprs PE=4 SV=1;>tr|F1QP23|F1QP23_DANRE Uncharacterized protein OS=Danio rerio GN=eprs PE=3 SV=1	2	5	5	5.7	177.8	1598	0	55.882	64287000	44451000	18292000	62743000	1.281		19				1260
	B8JLK8		itgav	itgav	>tr|B8JLK8|B8JLK8_DANRE Uncharacterized protein OS=Danio rerio GN=itgav PE=3 SV=1	1	5	5	7.7	115.06	1045	0	23.067	95000000	44390000	26691000	71081000	0.733881		19				435
	Q7ZV23;Q7ZU93		nhp2l1b;nhp2l1a	nhp2l1b	>tr|Q7ZV23|Q7ZV23_DANRE NHP2 non-histone chromosome protein 2-like 1 (S. cerevisiae) OS=Danio rerio GN=nhp2l1b PE=2 SV=1;>tr|Q7ZU93|Q7ZU93_DANRE Uncharacterized protein OS=Danio rerio GN=nhp2l1a PE=2 SV=1	2	2	2	24.2	14.018	128	0	4.6038	42651000	44336000	0	44336000			19				2657
	B8A6G0		capn1a	capn1a	>tr|B8A6G0|B8A6G0_DANRE Uncharacterized protein OS=Danio rerio GN=capn1a PE=4 SV=1	1	7	5	13.8	80.497	704	0	40.977	101910000	44214000	61437000	105651000	-0.474605		19				400
	F1QTI1		clic2	clic2	>tr|F1QTI1|F1QTI1_DANRE Uncharacterized protein OS=Danio rerio GN=clic2 PE=4 SV=1	1	6	5	34.3	27.616	239	0	8.6744	63377000	44213000	58432000	102645000	-0.402288		19				1335
	Q6DH80		lygl1	lygl1	>tr|Q6DH80|Q6DH80_DANRE Uncharacterized protein OS=Danio rerio GN=lygl1 PE=2 SV=1	1	6	3	38.8	21.647	196	0	96.466	33135000	44193000	37000000	81193000	0.256293		19				2185
	F1QGK2		txndc12	txndc12	>tr|F1QGK2|F1QGK2_DANRE Uncharacterized protein (Fragment) OS=Danio rerio GN=txndc12 PE=4 SV=1	1	2	2	22.5	11.435	102	0	60.833	64831000	44179000	63525000	107704000	-0.523964		19				1114
	Q568L5;F1R3J0;E9QDZ5;E9QFX1;E9QG13;E9QGW9	Alcohol dehydrogenase [NADP(+)] B	akr1a1b	akr1a1b	>sp|Q568L5|A1A1B_DANRE Alcohol dehydrogenase [NADP(+)] B OS=Danio rerio GN=akr1a1b PE=2 SV=1;>tr|F1R3J0|F1R3J0_DANRE Alcohol dehydrogenase [NADP(+)] B OS=Danio rerio GN=akr1a1b PE=4 SV=1;>tr|E9QDZ5|E9QDZ5_DANRE Alcohol dehydrogenase [NADP(+)] B OS=Danio re	6	4	4	14.2	36.818	324	0	6.7455	104820000	44094000	53810000	97904000	-0.287292		19				1990
	Q6NX86		hmgb1a	hmgb1a	>tr|Q6NX86|Q6NX86_DANRE High-mobility group box 1 OS=Danio rerio GN=hmgb1a PE=2 SV=1	1	3	3	15.6	23.695	205	0	26.271	72100000	43987000	127290000	171277000	-1.53297		19				2288
	F6NK37;F8W434;F8W5R1;A8E7E4		cfh	cfh	>tr|F6NK37|F6NK37_DANRE Uncharacterized protein OS=Danio rerio GN=cfh PE=4 SV=1;>tr|F8W434|F8W434_DANRE Uncharacterized protein OS=Danio rerio GN=cfh PE=4 SV=1	4	15	15	25	101.63	901	0	58.03	350450000	43950000	249350000	293300000	-2.50424		19				1680
	Q66I14		sps2	sps2	>tr|Q66I14|Q66I14_DANRE Selenophosphate synthetase 2 OS=Danio rerio GN=sps2 PE=2 SV=1	1	4	4	26.7	37	344	0	10.199	41031000	43785000	17019000	60804000	1.36329		19				2111
	Q7T3B0	Eukaryotic translation initiation factor 3 subunit M	eif3m	eif3m	>sp|Q7T3B0|EIF3M_DANRE Eukaryotic translation initiation factor 3 subunit M OS=Danio rerio GN=eif3m PE=2 SV=2	1	3	3	13.9	42.699	375	0	95.671	73440000	43766000	23630000	67396000	0.889191		19				2590
	Q6PD83;Q803N9	Basic leucine zipper and W2 domain-containing protein 1-A;Basic leucine zipper and W2 domain-containing protein 1-B	bzw1a;bzw1b	bzw1a	>sp|Q6PD83|BZW1A_DANRE Basic leucine zipper and W2 domain-containing protein 1-A OS=Danio rerio GN=bzw1a PE=2 SV=1;>sp|Q803N9|BZW1B_DANRE Basic leucine zipper and W2 domain-containing protein 1-B OS=Danio rerio GN=bzw1b PE=2 SV=2	2	2	2	9.8	48.075	419	0.0011746	2.6709	31106000	43764000	0	43764000			19				2446
	F1Q4X5		c4	c4	>tr|F1Q4X5|F1Q4X5_DANRE Uncharacterized protein OS=Danio rerio GN=c4 PE=4 SV=1	1	11	10	9	191.05	1700	0	104.64	79145000	43759000	57376000	101135000	-0.390868		19				888
	Q7ZUW5;X1WEM1		rab5aa	rab5aa	>tr|Q7ZUW5|Q7ZUW5_DANRE RAB5A, member RAS oncogene family OS=Danio rerio GN=rab5aa PE=2 SV=1	2	9	4	59.7	23.494	216	0	15.072	59107000	43644000	73791000	117435000	-0.757662		19				2646
	E9QFU6;E9QG44;X1WGK9;E7FAU1;E7F8J2;X1WCD4;E7FE06;R4GEY3;E7FAK0;F1R9N6;E7F2T3;E7EZH8;F1R314;E7F5A4		si:dkey-108k21.21;zgc:153405;si:dkey-108k21.14;si:dkey-108k21.10;si:ch211-113a14.18;si:ch211-113a14.24;si:ch211-113a14.12	si:dkey-108k21.21	>tr|E9QFU6|E9QFU6_DANRE Uncharacterized protein OS=Danio rerio PE=3 SV=1;>tr|E9QG44|E9QG44_DANRE Uncharacterized protein OS=Danio rerio GN=si:dkey-108k21.21 PE=3 SV=1;>tr|X1WGK9|X1WGK9_DANRE Uncharacterized protein OS=Danio rerio GN=zgc:153405 PE=4 SV=1;>t	14	4	4	22.6	16.929	164	0	9.6336	34133000	43639000	18382000	62021000	1.24732		19				643
	E7F7L6	Serine/threonine-protein phosphatase	ppp1cc	ppp1cc	>tr|E7F7L6|E7F7L6_DANRE Serine/threonine-protein phosphatase OS=Danio rerio GN=ppp1cc PE=3 SV=1	1	10	1	37.2	37.082	323	0	43.648	83735000	43604000	34033000	77637000	0.357526		19				632
	E9QIM2;B8JKE9	Superoxide dismutase [Cu-Zn]	sod3b	sod3b	>tr|E9QIM2|E9QIM2_DANRE Superoxide dismutase [Cu-Zn] OS=Danio rerio GN=sod3b PE=3 SV=1;>tr|B8JKE9|B8JKE9_DANRE Superoxide dismutase [Cu-Zn] OS=Danio rerio GN=sod3b PE=3 SV=1	2	4	4	21.9	20.778	192	0	15.018	44305000	43527000	24192000	67719000	0.847381		19				420
	A4FVK4;F1QAX4		rab8a	rab8a	>tr|A4FVK4|A4FVK4_DANRE Rab8a protein OS=Danio rerio GN=rab8a PE=2 SV=1;>tr|F1QAX4|F1QAX4_DANRE Uncharacterized protein OS=Danio rerio GN=rab8a PE=3 SV=1	2	6	5	39.1	23.574	207	0	248.29	28385000	43511000	40951000	84462000	0.0874815		19				104
	F1R7D5;F1R6K1;E9QCT8		phex	phex	>tr|F1R7D5|F1R7D5_DANRE Uncharacterized protein OS=Danio rerio GN=phex PE=4 SV=1;>tr|F1R6K1|F1R6K1_DANRE Uncharacterized protein OS=Danio rerio GN=phex PE=4 SV=1	3	5	5	10.2	83.825	727	0	253.55	66098000	43498000	23521000	67019000	0.887		19				1550
	Q6P119		ndufb3	ndufb3	>tr|Q6P119|Q6P119_DANRE Uncharacterized protein OS=Danio rerio GN=ndufb3 PE=4 SV=1	1	3	3	27.7	10.778	94	0	5.8415	97821000	43469000	124300000	167769000	-1.51577		19				2344
	F1QUW4;Q7ZUW2	Hypoxia up-regulated protein 1	hyou1	hyou1	>tr|F1QUW4|F1QUW4_DANRE Hypoxia up-regulated protein 1 OS=Danio rerio GN=hyou1 PE=3 SV=1;>sp|Q7ZUW2|HYOU1_DANRE Hypoxia up-regulated protein 1 OS=Danio rerio GN=hyou1 PE=2 SV=1	2	4	4	5.4	110.32	980	0	11.876	77982000	43423000	14974000	58397000	1.536		19				1366
	B0R1C4;F1QBX3;B5DDZ4		fap	fap	>tr|B0R1C4|B0R1C4_DANRE Uncharacterized protein OS=Danio rerio GN=fap PE=4 SV=1;>tr|F1QBX3|F1QBX3_DANRE Uncharacterized protein (Fragment) OS=Danio rerio GN=fap PE=4 SV=1	3	4	4	7.9	85.806	750	0	15.471	90707000	43421000	45096000	88517000	-0.0546065		19				266
	B8JME6		si:ch1073-126c3.2	si:ch1073-126c3.2	>tr|B8JME6|B8JME6_DANRE Uncharacterized protein OS=Danio rerio GN=si:ch1073-126c3.2 PE=4 SV=1	1	3	3	15.8	24.77	221	0	11.367	60508000	43373000	65670000	109043000	-0.598437		19				450
	E9QFP4;E7EZ94		gstt1a	gstt1a	>tr|E9QFP4|E9QFP4_DANRE Uncharacterized protein OS=Danio rerio GN=gstt1a PE=3 SV=1;>tr|E7EZ94|E7EZ94_DANRE Uncharacterized protein OS=Danio rerio GN=gstt1a PE=4 SV=1	2	4	4	30.9	20.192	178	0	8.5271	24753000	43331000	14962000	58293000	1.5341		19				511
	Q7ZV92		prp19	prp19	>tr|Q7ZV92|Q7ZV92_DANRE PRP19/PSO4 homolog (S. cerevisiae) OS=Danio rerio GN=prp19 PE=2 SV=1	1	2	2	5.7	54.733	505	0	4.329	40914000	43275000	0	43275000			19				2666
	X1WGC3;X1WEZ3;F1QIJ9		cyp8b3;cyp8b2;cyp8b1	cyp8b3	>tr|X1WGC3|X1WGC3_DANRE Uncharacterized protein (Fragment) OS=Danio rerio GN=cyp8b3 PE=4 SV=1;>tr|X1WEZ3|X1WEZ3_DANRE Uncharacterized protein (Fragment) OS=Danio rerio GN=cyp8b2 PE=4 SV=1;>tr|F1QIJ9|F1QIJ9_DANRE Uncharacterized protein (Fragment) OS=Danio	3	6	6	14.8	59.071	513	0	24.813	79004000	43258000	98389000	141647000	-1.18553		19				2901
	I3IRW7		abat	abat	>tr|I3IRW7|I3IRW7_DANRE Uncharacterized protein OS=Danio rerio GN=abat PE=3 SV=1	1	3	3	10.4	55.729	500	0	12.831	46573000	43255000	28830000	72085000	0.585296		19				1771
	Q7ZVC8;E9QHX7;E9QIC6;E9QJJ5;A8WGS1;Q6NZ09	Proteasomal ubiquitin receptor ADRM1	adrm1;adrm1b	adrm1	>tr|Q7ZVC8|Q7ZVC8_DANRE Adrm1b protein OS=Danio rerio GN=adrm1 PE=2 SV=1;>tr|E9QHX7|E9QHX7_DANRE Uncharacterized protein OS=Danio rerio GN=adrm1 PE=4 SV=1;>tr|E9QIC6|E9QIC6_DANRE Uncharacterized protein OS=Danio rerio GN=adrm1 PE=4 SV=1;>tr|E9QJJ5|E9QJJ5_D	6	2	2	19	19.737	179	0.0023202	2.5624	86642000	43212000	73300000	116512000	-0.762381		19				223
	Q6NSN6	Serine/threonine-protein phosphatase	ppp1caa	ppp1caa	>tr|Q6NSN6|Q6NSN6_DANRE Serine/threonine-protein phosphatase OS=Danio rerio GN=ppp1caa PE=2 SV=1	1	10	2	29.9	37.361	331	0	3.8844	53513000	43173000	24571000	67744000	0.813173		19				2265
	F1RDU8;F1R5I2;F1R3I9;F1QJS8		si:dkey-65b12.6	si:dkey-65b12.6	>tr|F1RDU8|F1RDU8_DANRE Uncharacterized protein (Fragment) OS=Danio rerio GN=si:dkey-65b12.6 PE=4 SV=1;>tr|F1R5I2|F1R5I2_DANRE Uncharacterized protein (Fragment) OS=Danio rerio GN=si:dkey-65b12.6 PE=4 SV=1	4	4	4	4.1	463.01	4234	0	9.5513	55724000	43131000	20153000	63284000	1.09773		19				1661
	F1QVK5;F1QKX6;Q6TGW5	Osteoclast-stimulating factor 1	ostf1	ostf1	>tr|F1QVK5|F1QVK5_DANRE Osteoclast-stimulating factor 1 OS=Danio rerio GN=ostf1 PE=4 SV=1;>tr|F1QKX6|F1QKX6_DANRE Osteoclast-stimulating factor 1 OS=Danio rerio GN=ostf1 PE=4 SV=1;>sp|Q6TGW5|OSTF1_DANRE Osteoclast-stimulating factor 1 OS=Danio rerio GN=ost	3	4	4	22.6	25.859	230	0	6.9971	20858000	42983000	9036800	52019800	2.24988		19				1200
	B3DJJ8		si:ch211-284b7.3	si:ch211-284b7.3	>tr|B3DJJ8|B3DJJ8_DANRE Si:ch211-284b7.3 OS=Danio rerio GN=si:ch211-284b7.3 PE=2 SV=1	1	6	6	42.5	18.115	160	0	13.439	33852000	42926000	50156000	93082000	-0.224571		19				353
	F1R246		dars	dars	>tr|F1R246|F1R246_DANRE Uncharacterized protein OS=Danio rerio GN=dars PE=3 SV=1	1	3	3	6.8	60.541	531	0	5.5774	32661000	42926000	0	42926000			19				1475
	Q5TYP7		ehd3	ehd3	>tr|Q5TYP7|Q5TYP7_DANRE Uncharacterized protein OS=Danio rerio GN=ehd3 PE=4 SV=1	1	9	5	27.7	60.792	535	0	15.34	72429000	42819000	39609000	82428000	0.112423		19				2055
	E7F6F7		abcb7	abcb7	>tr|E7F6F7|E7F6F7_DANRE Uncharacterized protein OS=Danio rerio GN=abcb7 PE=3 SV=1	1	5	5	14.1	82.302	743	0	46.809	66210000	42743000	29810000	72553000	0.519892		19				614
	Q7ZV25		tbca	tbca	>tr|Q7ZV25|Q7ZV25_DANRE Tubulin cofactor a OS=Danio rerio GN=tbca PE=4 SV=1	1	2	2	21.3	12.623	108	0	4.2128	70638000	42714000	75728000	118442000	-0.826118		19				2658
	X1WHF3;F1Q8B0;E9QEK9		zgc:165571	zgc:165571	>tr|X1WHF3|X1WHF3_DANRE Uncharacterized protein (Fragment) OS=Danio rerio GN=zgc:165571 PE=4 SV=1;>tr|F1Q8B0|F1Q8B0_DANRE Ag1 OS=Danio rerio GN=zgc:165571 PE=2 SV=1;>tr|E9QEK9|E9QEK9_DANRE Uncharacterized protein OS=Danio rerio GN=zgc:165571 PE=4 SV=1	3	4	4	35	18.675	163	0	61.077	36188000	42576000	14814000	57390000	1.52308		19				952
	Q6PH15;F8W441		slc1a2;slc1a2b	slc1a2	>tr|Q6PH15|Q6PH15_DANRE Solute carrier family 1 (Glial high affinity glutamate transporter), member 2 OS=Danio rerio GN=slc1a2 PE=2 SV=1;>tr|F8W441|F8W441_DANRE Uncharacterized protein (Fragment) OS=Danio rerio GN=slc1a2b PE=4 SV=1	2	2	2	8	61.266	561	0	9.0925	60315000	42503000	30096000	72599000	0.497993		19				1712
	Q561U0;Q6DFZ8		capn2l;zgc:92480	capn2l	>tr|Q561U0|Q561U0_DANRE Calpain 2, (M/II) large subunit, like OS=Danio rerio GN=capn2l PE=2 SV=1;>tr|Q6DFZ8|Q6DFZ8_DANRE Uncharacterized protein OS=Danio rerio GN=zgc:92480 PE=2 SV=1	2	6	5	15.1	78.593	700	0	50.695	45076000	42445000	14056000	56501000	1.59441		19				1971
	Q5SPG8		si:dkey-11e23.4	si:dkey-11e23.4	>tr|Q5SPG8|Q5SPG8_DANRE Uncharacterized protein OS=Danio rerio GN=si:dkey-11e23.4 PE=4 SV=1	1	4	2	16.9	48.601	439	0	28.896	87351000	42426000	64880000	107306000	-0.612825		19				2051
	Q7ZVL6;F8W462		mcm7	mcm7	>tr|Q7ZVL6|Q7ZVL6_DANRE MCM7 minichromosome maintenance deficient 7 (S. cerevisiae) OS=Danio rerio GN=mcm7 PE=2 SV=1;>tr|F8W462|F8W462_DANRE Uncharacterized protein OS=Danio rerio GN=mcm7 PE=3 SV=1	2	4	4	8.7	80.996	721	0	9.0371	35245000	42382000	0	42382000			19				2681
	Q1LVP7		mrps18c	mrps18c	>tr|Q1LVP7|Q1LVP7_DANRE Uncharacterized protein OS=Danio rerio GN=mrps18c PE=3 SV=1	1	2	2	11.8	15.173	136	0	3.7374	94554000	42364000	60017000	102381000	-0.502532		19				1858
	E7F5R7;A5PF48;B8JLK6;E7FGI1;F1QZR7;F1QKT3	Unconventional myosin-Ic	myo1c	myo1c	>tr|E7F5R7|E7F5R7_DANRE Unconventional myosin-Ic OS=Danio rerio GN=myo1c PE=4 SV=1;>sp|A5PF48|MYO1C_DANRE Unconventional myosin-Ic OS=Danio rerio GN=myo1c PE=3 SV=1	6	3	3	3.3	118.37	1028	0	6.9624	61054000	42351000	19083000	61434000	1.15011		19				608
	Q1LUV0		si:ch211-262h13.5	si:ch211-262h13.5	>tr|Q1LUV0|Q1LUV0_DANRE Uncharacterized protein OS=Danio rerio GN=si:ch211-262h13.5 PE=4 SV=1	1	3	3	12.8	41.605	384	0	6.6218	39376000	42095000	15993000	58088000	1.39621		19				1845
	Q6PFT2;E9QB99		c6	c6	>tr|Q6PFT2|Q6PFT2_DANRE C6 protein OS=Danio rerio GN=c6 PE=2 SV=1;>tr|E9QB99|E9QB99_DANRE Uncharacterized protein OS=Danio rerio GN=c6 PE=4 SV=1	2	7	7	11.9	99.888	885	0	35.202	104720000	42050000	57329000	99379000	-0.447159		19				772
	E7EXY4;X1WG39;F1Q7S8;E7F814;A3KPK0	Protein argonaute-2	CU929240.1	CU929240.1	>tr|E7EXY4|E7EXY4_DANRE Protein argonaute-2 OS=Danio rerio GN=CU929240.1 PE=3 SV=1	5	3	3	5.8	99.018	873	0	7.3904	71774000	42050000	28485000	70535000	0.561903		19				488
	F1QYM4;F1QQ28		eif4h	eif4h	>tr|F1QYM4|F1QYM4_DANRE Uncharacterized protein OS=Danio rerio GN=eif4h PE=4 SV=2;>tr|F1QQ28|F1QQ28_DANRE Uncharacterized protein OS=Danio rerio GN=eif4h PE=4 SV=1	2	4	4	28.5	27.488	256	0	17.969	38533000	41997000	23741000	65738000	0.822906		19				1275
	Q6J0N1		rnf114	rnf114	>tr|Q6J0N1|Q6J0N1_DANRE Ring finger protein 114 OS=Danio rerio GN=rnf114 PE=2 SV=2	1	2	2	11.3	25.315	221	0.00042159	3.4378	22200000	41914000	8932100	50846100	2.23036		19				2261
	Q8UUX0;E7EYV0		akt2	akt2	>tr|Q8UUX0|Q8UUX0_DANRE Akt2 protein OS=Danio rerio GN=akt2 PE=2 SV=1;>tr|E7EYV0|E7EYV0_DANRE Uncharacterized protein OS=Danio rerio GN=akt2 PE=4 SV=1	2	5	4	10	55.501	479	0	7.431	62944000	41671000	29332000	71003000	0.506568		19				502
	A2BHD8;F1QUU0;F1QTE2	Beta-hexosaminidase	hexb	hexb	>tr|A2BHD8|A2BHD8_DANRE Beta-hexosaminidase OS=Danio rerio GN=hexb PE=3 SV=1;>tr|F1QUU0|F1QUU0_DANRE Uncharacterized protein OS=Danio rerio GN=hexb PE=4 SV=1	3	6	6	15	61.532	541	0	42.949	67863000	41593000	62872000	104465000	-0.596077		19				53
	F1QL44		flncb	flncb	>tr|F1QL44|F1QL44_DANRE Uncharacterized protein OS=Danio rerio GN=flncb PE=4 SV=1	1	6	1	2.9	294.55	2743	0	5.9408	70053000	41541000	26514000	68055000	0.647782		19				1205
	Q6TGT3		dynlt3	dynlt3	>tr|Q6TGT3|Q6TGT3_DANRE Dynlt3 protein OS=Danio rerio GN=dynlt3 PE=4 SV=1	1	2	2	29.6	12.688	115	0	8.1224	26859000	41387000	0	41387000			19				2486
	Q6DC92		ralba	ralba	>tr|Q6DC92|Q6DC92_DANRE Uncharacterized protein OS=Danio rerio GN=ralba PE=2 SV=1	1	9	3	53.1	23.463	207	0	7.488	37649000	41354000	23622000	64976000	0.807896		19				2147
	Q4V8U8;I3IRW5;E7EZ91		rab27a	rab27a	>tr|Q4V8U8|Q4V8U8_DANRE Uncharacterized protein OS=Danio rerio GN=rab27a PE=2 SV=1	3	5	5	27.9	25.082	222	0	11.799	30839000	41345000	24838000	66183000	0.735164		19				1928
	Q68EK8;E7F8W6;E7F948;F1RDR1		tnpo2	tnpo2	>tr|Q68EK8|Q68EK8_DANRE Transportin 2 (Importin 3, karyopherin beta 2b) OS=Danio rerio GN=tnpo2 PE=2 SV=1	4	3	3	5.2	100.68	889	0	3.7196	66287000	41269000	26179000	67448000	0.656648		19				2124
	Q6DGT9		pomp	pomp	>tr|Q6DGT9|Q6DGT9_DANRE Uncharacterized protein OS=Danio rerio GN=pomp PE=2 SV=1	1	2	2	26.8	15.968	142	0.0022779	2.4253	34481000	41261000	0	41261000			19				2176
	A7E2L0	Dolichyl-diphosphooligosaccharide--protein glycosyltransferase subunit DAD1	dad1	dad1	>tr|A7E2L0|A7E2L0_DANRE Dad1 protein OS=Danio rerio GN=dad1 PE=4 SV=1	1	2	2	17.7	12.687	113	0	5.7808	44449000	41252000	32452000	73704000	0.346157		19				176
	A3KNM2;I3IT45;I3ITC0		tpd52	tpd52	>tr|A3KNM2|A3KNM2_DANRE Si:ch211-203l9.2 OS=Danio rerio GN=tpd52 PE=2 SV=1;>tr|I3IT45|I3IT45_DANRE Uncharacterized protein OS=Danio rerio GN=tpd52 PE=4 SV=1;>tr|I3ITC0|I3ITC0_DANRE Uncharacterized protein OS=Danio rerio GN=tpd52 PE=4 SV=1	3	4	4	25.1	20.721	187	0	23.095	72196000	41234000	77818000	119052000	-0.916269		19				84
	Q6DHK6	Glutathione peroxidase	gpx4a	gpx4a	>tr|Q6DHK6|Q6DHK6_DANRE Glutathione peroxidase OS=Danio rerio GN=gpx4a PE=3 SV=1	1	2	2	24.1	12.896	112	0.0011797	2.7164	37735000	41044000	0	41044000			19				2196
	E7F9E8;E9QFD5;F1QCQ9		nefla	nefla	>tr|E7F9E8|E7F9E8_DANRE Uncharacterized protein OS=Danio rerio GN=nefla PE=3 SV=1;>tr|E9QFD5|E9QFD5_DANRE Uncharacterized protein OS=Danio rerio GN=nefla PE=3 SV=1;>tr|F1QCQ9|F1QCQ9_DANRE Uncharacterized protein (Fragment) OS=Danio rerio GN=nefla PE=3 SV=1	3	10	7	21.4	61.439	551	0	11.71	126660000	40947000	97928000	138875000	-1.25796		19				658
	Q6DBR6;E9QGN1		stac3	stac3	>tr|Q6DBR6|Q6DBR6_DANRE SH3 and cysteine rich domain 3 OS=Danio rerio GN=stac3 PE=2 SV=1	2	5	5	15.6	38.825	334	0	10.006	32172000	40850000	2882200	43732200	3.82509		19				2137
	E7F4Q9;I3ITK3;I3IT77		si:dkey-19e4.5	si:dkey-19e4.5	>tr|E7F4Q9|E7F4Q9_DANRE Uncharacterized protein OS=Danio rerio GN=si:dkey-19e4.5 PE=4 SV=1;>tr|I3ITK3|I3ITK3_DANRE Uncharacterized protein OS=Danio rerio GN=si:dkey-19e4.5 PE=4 SV=2;>tr|I3IT77|I3IT77_DANRE Uncharacterized protein (Fragment) OS=Danio rerio	3	4	4	45.7	19.374	175	0	13.766	56623000	40815000	53029000	93844000	-0.377682		19				595
	Q803F5	Adipocyte plasma membrane-associated protein	apmap	apmap	>sp|Q803F5|APMAP_DANRE Adipocyte plasma membrane-associated protein OS=Danio rerio GN=apmap PE=2 SV=1	1	1	1	5.3	46.743	415	0	15.854	69014000	40702000	46498000	87200000	-0.192069		19				2726
	Q566V0	Protein archease	zbtb8os	zbtb8os	>sp|Q566V0|ARCH_DANRE Protein archease OS=Danio rerio GN=zbtb8os PE=2 SV=2	1	3	3	28.4	19.02	162	0	12.213	40306000	40701000	70899000	111600000	-0.800701		19				1976
	F1QZM5;X1WG35		itm1	itm1	>tr|F1QZM5|F1QZM5_DANRE Uncharacterized protein OS=Danio rerio GN=itm1 PE=4 SV=1;>tr|X1WG35|X1WG35_DANRE Uncharacterized protein OS=Danio rerio GN=itm1 PE=4 SV=1	2	2	2	5.7	80.145	702	0	10.645	52577000	40612000	22050000	62662000	0.881127		19				1434
	Q6PHD6		ilk	ilk	>tr|Q6PHD6|Q6PHD6_DANRE Integrin linked kinase OS=Danio rerio GN=ilk PE=2 SV=1	1	4	4	9.3	51.063	452	0	6.3781	40678000	40495000	24401000	64896000	0.730804		19				2467
	Q6NV04;F1R263	Acetolactate synthase-like protein	ilvbl	ilvbl	>sp|Q6NV04|ILVBL_DANRE Acetolactate synthase-like protein OS=Danio rerio GN=ilvbl PE=2 SV=1	2	4	4	13.4	67.035	621	0	8.0736	74078000	40372000	41286000	81658000	-0.0322976		19				2268
	Q52PJ7;F1Q5V8;Q5RGY8		dpysl5a	dpysl5a	>tr|Q52PJ7|Q52PJ7_DANRE Collapsin response mediator protein 5.1 OS=Danio rerio GN=dpysl5a PE=2 SV=1;>tr|F1Q5V8|F1Q5V8_DANRE Uncharacterized protein OS=Danio rerio GN=dpysl5a PE=4 SV=1	3	5	5	16.5	61.29	564	0	8.9369	43442000	40226000	0	40226000			19				904
	F1Q7F8		rbm4.2	rbm4.2	>tr|F1Q7F8|F1Q7F8_DANRE Uncharacterized protein OS=Danio rerio GN=rbm4.2 PE=4 SV=1	1	2	2	8.3	42.332	384	0	9.7747	22559000	40024000	0	40024000			19				938
	Q6NYN3;F1Q583;E7F6B5		ipo7	ipo7	>tr|Q6NYN3|Q6NYN3_DANRE Importin 7 OS=Danio rerio GN=ipo7 PE=2 SV=1;>tr|F1Q583|F1Q583_DANRE Uncharacterized protein OS=Danio rerio GN=ipo7 PE=4 SV=1;>tr|E7F6B5|E7F6B5_DANRE Uncharacterized protein OS=Danio rerio GN=ipo7 PE=4 SV=1	3	5	5	7.9	119.44	1039	0	9.252	60875000	40015000	0	40015000			19				2308
	U3JAM9		LOC100330435	LOC100330435	>tr|U3JAM9|U3JAM9_DANRE Uncharacterized protein OS=Danio rerio GN=apobl PE=4 SV=1	1	3	3	38.7	8.7191	75	0	21.975	146600000	39979000	111600000	151579000	-1.48102		19				2888
	F1RDE4;E9QFY4		synpo2b	synpo2b	>tr|F1RDE4|F1RDE4_DANRE Uncharacterized protein (Fragment) OS=Danio rerio GN=synpo2b PE=4 SV=1;>tr|E9QFY4|E9QFY4_DANRE Uncharacterized protein OS=Danio rerio GN=synpo2b PE=4 SV=1	2	2	2	8.1	64.19	581	0	6.6587	40677000	39934000	0	39934000			19				835
	H9GXE9		LOC101886774	LOC101886774	>tr|H9GXE9|H9GXE9_DANRE Uncharacterized protein (Fragment) OS=Danio rerio GN=LOC101886774 PE=4 SV=1	1	4	4	33.3	30.637	276	0	29.022	100020000	39802000	60581000	100383000	-0.606024		19				1751
	G1K2H7;Q68EK7;Q6PHI9	Ras-related protein Rab-4B;Ras-related protein Rab-4A	rab4b;rab4a	rab4b	>tr|G1K2H7|G1K2H7_DANRE Ras-related protein Rab-4B OS=Danio rerio GN=rab4b PE=3 SV=1;>sp|Q68EK7|RAB4B_DANRE Ras-related protein Rab-4B OS=Danio rerio GN=rab4b PE=2 SV=1;>sp|Q6PHI9|RAB4A_DANRE Ras-related protein Rab-4A OS=Danio rerio GN=rab4a PE=2 SV=2	3	4	4	32.4	23.741	213	0	13.849	29533000	39773000	39962000	79735000	-0.0068394		19				1729
	Q6P977		rab42a	rab42a	>tr|Q6P977|Q6P977_DANRE Uncharacterized protein OS=Danio rerio GN=rab42a PE=2 SV=1	1	2	1	6.1	24.473	213	0	4.9798	42508000	39614000	69670000	109284000	-0.814527		19				2396
	Q7ZTI0		ssb	ssb	>tr|Q7ZTI0|Q7ZTI0_DANRE Sjogren syndrome antigen B (Autoantigen La) OS=Danio rerio GN=ssb PE=2 SV=1	1	5	5	18.2	46.137	401	0	17.415	48613000	39377000	34105000	73482000	0.20737		19				2607
	Q4V8Z7		dnm2a	dnm2a	>tr|Q4V8Z7|Q4V8Z7_DANRE Dynamin 2 OS=Danio rerio GN=dnm2a PE=2 SV=1	1	7	1	10.5	86.082	755	0	7.8204	57414000	39303000	25308000	64611000	0.635046		19				1929
	Q566Y8	Protein mago nashi homolog	magoh	magoh	>sp|Q566Y8|MGN_DANRE Protein mago nashi homolog OS=Danio rerio GN=magoh PE=2 SV=1	1	2	2	21.1	17.222	147	0	3.7748	39871000	39122000	25520000	64642000	0.616352		19				1979
	F1R653	Histone deacetylase	hdac1	hdac1	>tr|F1R653|F1R653_DANRE Histone deacetylase OS=Danio rerio GN=hdac1 PE=3 SV=1	1	2	2	8.8	54.781	480	0	4.7175	37309000	39074000	7821200	46895200	2.32075		19				1539
	Q5XJ70		si:ch1073-403i13.1	si:ch1073-403i13.1	>tr|Q5XJ70|Q5XJ70_DANRE Uncharacterized protein OS=Danio rerio GN=si:ch1073-403i13.1 PE=2 SV=1	1	2	1	12.3	25.94	236	0	5.3261	30683000	39005000	12475000	51480000	1.64462		19				2091
	Q3ZB95	Mannose-6-phosphate isomerase	mpi	mpi	>tr|Q3ZB95|Q3ZB95_DANRE Mannose-6-phosphate isomerase OS=Danio rerio GN=mpi PE=2 SV=1	1	5	5	21.6	46.26	422	0	17.535	186030000	38979000	173110000	212089000	-2.15092		19				1913
	A9JTC4;Q803S3	Protein MEMO1	memo1	memo1	>tr|A9JTC4|A9JTC4_DANRE Mediator of cell motility 1 OS=Danio rerio GN=memo1 PE=2 SV=1;>sp|Q803S3|MEMO1_DANRE Protein MEMO1 OS=Danio rerio GN=memo1 PE=2 SV=1	2	4	4	25.9	33.465	297	0	11.941	33481000	38970000	22270000	61240000	0.807262		19				248
	F1QCU3;Q7ZW40;E7F2J5		uso1	uso1	>tr|F1QCU3|F1QCU3_DANRE Uncharacterized protein (Fragment) OS=Danio rerio PE=4 SV=1;>tr|Q7ZW40|Q7ZW40_DANRE USO1 homolog, vesicle docking protein (Yeast) OS=Danio rerio GN=uso1 PE=2 SV=1;>tr|E7F2J5|E7F2J5_DANRE Uncharacterized protein OS=Danio rerio GN=uso	3	2	2	5.2	88.247	787	0	3.7602	119330000	38907000	0	38907000			19				1048
	B0UYA2;B0UYA3;Q1RLR0		cryl1	cryl1	>tr|B0UYA2|B0UYA2_DANRE Uncharacterized protein OS=Danio rerio GN=cryl1 PE=4 SV=1;>tr|B0UYA3|B0UYA3_DANRE Uncharacterized protein OS=Danio rerio GN=cryl1 PE=4 SV=1;>tr|Q1RLR0|Q1RLR0_DANRE Cryl1 protein (Fragment) OS=Danio rerio GN=cryl1 PE=2 SV=1	3	3	3	20.1	29.604	268	0	33.414	99943000	38866000	55133000	93999000	-0.504407		19				310
	Q7ZVX6;X1WCC8	NEDD8-activating enzyme E1 catalytic subunit	uba3	uba3	>sp|Q7ZVX6|UBA3_DANRE NEDD8-activating enzyme E1 catalytic subunit OS=Danio rerio GN=uba3 PE=2 SV=1	2	6	6	23.4	51.663	462	0	18.498	70911000	38785000	84216000	123001000	-1.1186		19				2688
	Q567V5		snrpd2	snrpd2	>tr|Q567V5|Q567V5_DANRE Novel protein similar to vertebrate small nuclear ribonucleoprotein D2 polypeptide 16.5kDa (SNRPD2) OS=Danio rerio GN=snrpd2 PE=4 SV=1	1	3	3	32.2	13.557	118	0	7.8102	26791000	38746000	0	38746000			19				1985
	A9C3P0	Malectin	mlec	mlec	>sp|A9C3P0|MLEC_DANRE Malectin OS=Danio rerio GN=mlec PE=3 SV=1	1	2	2	8.8	31.986	285	0	5.1746	27287000	38554000	9814100	48368100	1.97395		19				230
	F1REN0;F1QFY1;F1Q821		cul5a;cul5b	cul5a	>tr|F1REN0|F1REN0_DANRE Uncharacterized protein OS=Danio rerio GN=cul5a PE=3 SV=1;>tr|F1QFY1|F1QFY1_DANRE Uncharacterized protein OS=Danio rerio GN=cul5b PE=3 SV=1;>tr|F1Q821|F1Q821_DANRE Uncharacterized protein OS=Danio rerio GN=cul5a PE=3 SV=1	3	6	6	11.3	91.012	780	0	15.952	70628000	38537000	33865000	72402000	0.186449		19				1673
	Q6IQC6		psmd4a	psmd4a	>tr|Q6IQC6|Q6IQC6_DANRE Uncharacterized protein OS=Danio rerio GN=psmd4a PE=2 SV=1	1	2	1	12.4	40.124	372	0	6.7597	54235000	38496000	50260000	88756000	-0.384702		19				2238
	F1R8J6;I3ITH5;I3ITF0		ppt1	ppt1	>tr|F1R8J6|F1R8J6_DANRE Uncharacterized protein OS=Danio rerio GN=ppt1 PE=4 SV=1;>tr|I3ITH5|I3ITH5_DANRE Uncharacterized protein OS=Danio rerio GN=ppt1 PE=4 SV=1	3	4	4	22.4	33.92	303	0	56.816	31854000	38301000	18159000	56460000	1.0767		19				1579
	F1Q9D1		alyref	alyref	>tr|F1Q9D1|F1Q9D1_DANRE Uncharacterized protein OS=Danio rerio GN=alyref PE=4 SV=1	1	3	3	20	28.627	280	0	114.67	58669000	38251000	37936000	76187000	0.0119299		19				976
	U3JAS0;Q5TZ66-2;Q5TZ66;Q6PC54-2;Q6PC54	Synaptosomal-associated protein;Synaptosomal-associated protein 25-A;Synaptosomal-associated protein 25-B	snap25a;snap25b	snap25a	>tr|U3JAS0|U3JAS0_DANRE Synaptosomal-associated protein OS=Danio rerio GN=snap25a PE=3 SV=1;>sp|Q5TZ66-2|SN25A_DANRE Isoform 2 of Synaptosomal-associated protein 25-A OS=Danio rerio GN=snap25a;>sp|Q5TZ66|SN25A_DANRE Synaptosomal-associated protein 25-A OS=	5	3	3	34.3	15.001	134	0	27.077	26136000	38132000	24077000	62209000	0.663347		19				2065
	B0UXN0	Sulfhydryl oxidase	qsox1	qsox1	>tr|B0UXN0|B0UXN0_DANRE Sulfhydryl oxidase OS=Danio rerio GN=qsox1 PE=3 SV=1	1	5	5	7.7	88.046	778	0	14.471	82653000	38121000	48005000	86126000	-0.332599		19				304
	Q5BKV7		crip1	crip1	>tr|Q5BKV7|Q5BKV7_DANRE Uncharacterized protein OS=Danio rerio GN=crip1 PE=4 SV=1	1	1	1	36.4	8.5928	77	0	5.0046	28805000	38095000	0	38095000			19				2005
	F1QJF0;H9GZ35;F1R7E2;F1RC98;E7F6Q7;H9GYS9;H0WF04;H9GYF0;F1QEJ0;F1QI94;H9GYQ8;H9GYR0;E9QIE1;E9QC04;E7FB77;H9GY95;E9QBH7;F1QCI5;E9QBA3;E7EZ98;H9GYI4;E7EYN9;F1Q4Y8;H9GYV2;E9QF14;E9QIK7;E7F5Y2;H9GY84;H9GYV5;E7F4H8;E9QGR0;E7EYX8;F1R8I4;F1QD98;F1Q7A4;F1R9W1;F1R784;H0WEA0;F6NH16;E9QJH1;F6P9J4;H0WF42;H0WF95;H0WFH8;F6NYF5;E9QI68;E9QDC7;F1R2W9;E9QJ47;I3IRV5;H0WEI2;H0WF97;F1R284;H0WFD1;H0WF73;E9QH21;H0WEL0;…		si:dkey-250k10.1;si:ch211-197e7.1;si:dkey-14o6.2;si:dkeyp-120g4.1;si:dkey-84h14.2;si:dkey-217g21.3;si:dkey-264f17.1;si:dkey-269p2.1;si:dkey-151g22.1;si:dkey-211i20.2;si:dkeyp-109b10.5;si:ch211-238e22.8;OTTDARG00000019169;si:dkey-156k2.4;si:dkey-11n14.1;si:dkey-27n6.10;si:dkey-240n22.6;si:ch211-218h8.1;si:dkey-269o24.1;trpm2;CABZ01016122.1;si:ch211-209n20.3;si:dkey-165b20.1;si:ch211-106j21.4;si:ch…	si:dkey-250k10.1	>tr|F1QJF0|F1QJF0_DANRE Uncharacterized protein OS=Danio rerio GN=si:dkey-250k10.1 PE=4 SV=2;>tr|H9GZ35|H9GZ35_DANRE Uncharacterized protein (Fragment) OS=Danio rerio PE=4 SV=1;>tr|F1R7E2|F1R7E2_DANRE Uncharacterized protein (Fragment) OS=Danio rerio GN=si	183	6	1	8.2	123.16	1085	0	113.24	61854000	38012000	16808000	54820000	1.17731		19				1172
	Q6IQS6	SUMO-activating enzyme subunit 1	sae1	sae1	>sp|Q6IQS6|SAE1_DANRE SUMO-activating enzyme subunit 1 OS=Danio rerio GN=sae1 PE=2 SV=1	1	4	4	15.2	39.076	348	0	14.637	55179000	37910000	12891000	50801000	1.55621		19				2256
	F1R182;X1WHC2		aimp2	aimp2	>tr|F1R182|F1R182_DANRE Uncharacterized protein OS=Danio rerio GN=aimp2 PE=4 SV=1;>tr|X1WHC2|X1WHC2_DANRE Uncharacterized protein OS=Danio rerio GN=aimp2 PE=4 SV=1	2	4	4	29	34.834	321	0	17.607	25655000	37803000	9255600	47058600	2.0301		19				1465
	X1WEV8;Q6DBY2;E7F7P9	N-alpha-acetyltransferase 50	naa50	naa50	>tr|X1WEV8|X1WEV8_DANRE N-alpha-acetyltransferase 50 OS=Danio rerio GN=naa50 PE=4 SV=1;>sp|Q6DBY2|NAA50_DANRE N-alpha-acetyltransferase 50 OS=Danio rerio GN=naa50 PE=1 SV=1;>tr|E7F7P9|E7F7P9_DANRE N-alpha-acetyltransferase 50 OS=Danio rerio GN=naa50 PE=4 S	3	4	4	30.2	19.282	169	0	6.9739	31830000	37731000	12635000	50366000	1.57832		19				2142
	Q9I9E5	Small nuclear ribonucleoprotein-associated protein	snrpb	snrpb	>tr|Q9I9E5|Q9I9E5_DANRE Small nuclear ribonucleoprotein-associated protein OS=Danio rerio GN=snrpb PE=2 SV=1	1	2	2	6.3	24.463	239	0.00041982	3.3986	36527000	37615000	28640000	66255000	0.393277		19				2811
	E7F412;Q502G8		zgc:112242	zgc:112242	>tr|E7F412|E7F412_DANRE Uncharacterized protein OS=Danio rerio GN=zgc:112242 PE=4 SV=1;>tr|Q502G8|Q502G8_DANRE Uncharacterized protein OS=Danio rerio GN=zgc:112242 PE=2 SV=1	2	3	3	26	20.701	181	0	18.83	25620000	37567000	25920000	63487000	0.5354		19				586
	E9QGR8;F1QB44;A7E2M3	ER membrane protein complex subunit 10	emc10	emc10	>tr|E9QGR8|E9QGR8_DANRE ER membrane protein complex subunit 10 OS=Danio rerio GN=emc10 PE=4 SV=1;>tr|F1QB44|F1QB44_DANRE ER membrane protein complex subunit 10 OS=Danio rerio GN=emc10 PE=4 SV=1;>sp|A7E2M3|EMC10_DANRE ER membrane protein complex subunit 10	3	2	2	15.1	27.822	251	0	14.281	27635000	37540000	0	37540000			19				178
	F1QJC1		dhrs9	dhrs9	>tr|F1QJC1|F1QJC1_DANRE Uncharacterized protein OS=Danio rerio GN=dhrs9 PE=3 SV=1	1	4	4	15.4	35.673	319	0	37.641	36945000	37533000	26744000	64277000	0.488944		19				1166
	F1QMG9		si:dkey-21e2.4	si:dkey-21e2.4	>tr|F1QMG9|F1QMG9_DANRE Uncharacterized protein (Fragment) OS=Danio rerio GN=si:dkey-21e2.4 PE=3 SV=1	1	3	3	16.7	28.132	257	0	25.797	24363000	37457000	8867300	46324300	2.07867		19				1236
	F8W475		serpinb1l4	serpinb1l4	>tr|F8W475|F8W475_DANRE Uncharacterized protein OS=Danio rerio GN=serpinb1l4 PE=3 SV=1	1	11	3	37.9	48.251	433	0	10.814	44364000	37424000	0	37424000			19				1713
[truncated: 1,325 more rows]

## Sheet: Perseus
	LOG	LOG LFQ	LOG B significant	LOG LFQ B significant	Intensity	Intensity LFQ	LOG Significance B	LOG LFQ Significance B	Name			LOG norm	LOG norm B significant	Intensity	LOG norm Significance B	Name
[truncated: 2,867 more rows]
[truncated: 65 more columns]
